# Supplementary material for: Phylogenomic curation of Ovate Family Proteins (OFPs) in the U’s Triangle of Brassica L. indicates stress-induced growth modulation
Source: PLoS One. 2024 Jan 26;19(1):e0297473. doi: 10.1371/journal.pone.0297473 (PMC10817133; doi:10.1371/journal.pone.0297473)
Supplement: S1 Table — (XLSX) [file pone.0297473.s001.xlsx]

## Sheet: B. carinata
S1 (a): Retrieved sequences of Brassica carinata
>BcaOFP01
MGKKMKLPFMNKITSYSSSSSSSWPSPSCYQQNPKKRFFRAFFTVNKPKNVNKPEPPSRSFSSSSTTTNIIEKPRERECIENVIRGLKSSKRLIFERRGRSNSILEEVTTREEEEDASEEEQGFMLLSLESNDPYSDFKKSMEKMVDLHALHHDWRRLEKLLFLFLKVNVKTSHQYICAAFADLLLNLAVGFSTDVPREPRSVLVEESPSSPLSSYTSYSSSDDTSSTSVQGLPENLIGGKRRDVVCCLSSLFEMEEKIKDNID
>BcaOFP02
MVQEKLEKMIRETQEATHQEKLRQQMMRRRKRRSKSSISNTKFIVMMAMEKCSYDPREDFRESMVEMIVANKIREADELRSLLEYYLSMNPREYRSAILEIFYEVCADLFVRD
>BcaOFP03
MVQEKLEKMIRETQEATHQEKLRQQMMRRRKRRSKSSISNTKFIVMMAMEKCSYDPREDFRESMVEMIVANKIREADELRSLLEYYLSMNPREYRSAILEIFYEVCADLFVRD
>BcaOFP04
MGNYKFKISDMIPNAWLHKLSDMTKQSKPKPKHKPSSSSNTCNKKKPSSDSLVHHSSTFRFSNSLVPNSPHPNSPRNSLHTKRMSKRKTLYKPSLKPITPFASEGFNESKINVQDSTHSLFPALKSSPGYFLYSFYGKEDAEFVDPSNFKMDSKEKAFTKYKVKASDSTDKTCTASNLTKKPLRGHLSVKINKEKEYDECIAEKRYQKQVSSGRKSTSGINLRRVTSPRIQLSGTRRSTSRSESNQVVLESFAVVKRSVDPKKDFGESMVEMIEENNIRASKDLEDLLACYLSLNPKEYHDLIIHVFEQIWRQLTITK
>BcaOFP05
MPRTMWKDFHLCFPSNLIKPSTSPSDAAASEDPNRPYILPINNFNHLYNDTTTTTGHRISKPLIEVIPPSSTTTTTTFTASTSTTGNSSSSASLYETDNYGFAPDDSPPPDLTAVLASRRFFFSSPGRSNSITDSPDLRPRFDYKTSTATTGATTRLLTGGAAVKKYVQSPDPYNDFRRSMQEMLDAVTDAGDARRYEFLHELLVSYLSLNAEDTHKFIIRAFADVLVSLLSDGHRTN
>BcaOFP06
MAKKVKLPFLNKNTSSSSFSSSSSSSWPLHSYHQQNPTTISSMTAFFTGNKPKNVNKPEPTSRSFSSSSTTDNVMENPGEIECIENVIRGLKPSQRLIFERRGKSNSILEEVTKREEEEEEGFTLLSLESNDPYSDFKKSMEKMVEAHSLHHDWRSLEKLLLLFLKVNVKTSHKHICAAFVDLLLNLTVGLSEDVDQEPCTVPVEESSSSPMSFYTSYSSSNDTSSTSVRDLPESSIGEKSGDVVCSLLSLFEMEEKSKDNTAYAIGKNIHQYNSR
>BcaOFP07
MKLPFLTKNQCSFSCSSNSISSSSNTTSWAWPSCHQSPKTISFRATITFTNPIHEQEDDEVDPPEIKESIESVIKGLRSSERLIFESKGESNSILEEATTKRVQEEEDEDEADEEEEEEEEEEEEEEEEEEGFMLLSLESNDPYSDFKRSMEEMVDAHALHHDWRSLEQLLVQFLKVNAKTSHRYIFAAFVDLLLNLAPNTNEPVNNNIAKDYVDGVSASRAAAGEASTSYCTSIGLGESPLSPLSFYTSCSSSSSSDETSSTSVRFLPLSSLLEMDEKTKDILV
>BcaOFP08
MAVKSKKKKMVLKAASVVDIGCSNCKFPTLSSFFNRSSKKPRLYSSTYGHGHSSSTTVSSSSNIPSTTHWFSDNTSSSSSATPSAAVAVEKDSDDPYLDFRQSMLQMILENEIYSKDDLRELLNCFLSLNEPYHHSIIIRAFSEIWEGVFSAAVKRRGSVQESPLVRHHGPSRASRDYHNHHYH
>BcaOFP09
MGNHKFKLSDMIPNAWFLKLKDMTKQSKLKNKPFSSSSNTNKKKLSSDSLPHHSSAPRLSNLVANSAHHNSPRNSIHTKRMNKRKTLYKPSLKPNTPPFASAGLNKSKINGQDSSHCPFPALERSPEYFVFSFYGEEDDEFVDPPNLKIGRNSKAFTKYKVKESDSIEKACLARNPTKKQLKSHLSVKINKEKEGEEDDDECIAEKKYQKQVSSGRKSSAGINLRRVNSPRIQLSGTRRSTSRSESKQAVLESFAVMKRSVDPKKDFRESMVEMIEENNIRASKDLEDLLACYLSLNPKEYHDLIIQVFEQIWRQLTKTE
>BcaOFP10
MPKIMWKSLHLCFPSNLTKCYSSPRLPPSAAAAEDDDPSRPSIVLINNFNLLYHNDHNHHQHRVVDLPSSSTATTFSSSATSSYESESHDISPELSAAFASRRFFFSSPGRSNAITDSPETRSRELSDNSDSATIKTTKKMNYHSTVNTTRLLSGGSAVKQHVYSPDPLTDFRRSMQEMIDAAIDAGDLSHPDDGYDYLNELLLSYLALNPTDMHKFIIRAFSDIMVSLLSEERRI
>BcaOFP11
MTKRFKIKISRILSFKSCRLKDRSDLPLNPVPSFPRPPPPPANPTTTVPQRRRSSVRRHVLTTFGCGSSRRRSSTPLDVSRGNSPSLSPPQTPTFQWESEGKWHVIAHVEEGEYETPRRKIYAGDDRRRSVKKERHARRRGSISSAEEYEEETGRESLLPSSTNLSPESSSSGLPRVTRRRRNHRKRNTSLVVEEKSESSSPPPSPARLSSFVQRLIPCTAAAPVMMEGVAVVKRSEDPYEDFKGSMMEMIVEKNMFEVAELEQLLSCFLTLNAKRHHRAIVKAFSEVWVALFSGGNNSSRRSNVRLSDYDEC
>BcaOFP12
MEELRTEGFAVVKFLSSPHKNIRDAMVEMILNNGINHHEDLKEVLICYLRLNTNEYHDMNINLFQRCTLI
>BcaOFP13
MMKWGRKKHVPSSSFFSCPPHVSWFSKLSGSYDLKPAKEKKQDDEATQKMSALSSSSCSKRRNDVHESSKRLQKAPVEKEDDAIRLADMESNEKFKEIMSSVRKKARDIQRETSVLLDVEAMDRDKGTMIMTPRIQVKRDKKRCDQTLLQQKPKRSEQEAEAKMKKPATSPRTRNYSSEDFVKLKADQQRKSMYIRRGLGKKEKSKVRVFSPRACRVKTIEDLKKAKLRAREHHGGGMEKESFAVVTCSSDPQKDFRDSMVEMIMENGIINHPEELKELLVCYLTLNTDEYHDMIINVFKQVHRDLSLN
>BcaOFP14
MGKTAKKLSSLFRGGAGGFLATPLCYNAKTLSFRVKDDDMMIKTVNSVFFDHNHHHNGEEAQTPETSCFTTSSETASHSTTESEQDLDAESLEMVVRGVVRSERLFFDPGVTTSSIVEEPNAKSKAGEDRDTPPIEEISVSVAMESEDPYGDFRRSMEEMVRSHVELAKDWRSLESMLEWYLRMNERSSHDVIISAFVDLVSGLSDGSGAGTSSVSDSARYSTAVSSLPSSPLYSLSSKGQTEIEEEERRSR
>BcaOFP15
MGNYRFKLSELVPNAWFYKLRDMGKSRKKQQNSSVSLLPIKKQQPVPTPTTARSPRLPLSRRSSSYYARPRKSVRNRATTTVSSAPPKQVISSESSSPPEFRSDQLLIPDESLESSSHSPCSCVSSKAAATFNPPPELHLHPIITKPTTTVRKTAVSSPAGVRLRLRSPRVSTRKTASSGAMKTGTSASVSSRRSRAVVKESVDPRRDFKESMEEMIAENNIRASKDLEELLACYLCLNSDEYHHIIINVFKQIWLDLNLSPHLSF
>BcaOFP16
MPLKKKMKYTLKTIFMPCGCGSTVPPSSHSHYTPGLPVSPTVLRSPCPKIDESVAMAKESFNPFEDYKKSMNQMIKEREIQTDDDLKELLRCFLDINPPPQHNLIVRAFVDVCSLLRPPHGRRGNSLGRLLRLYVNPVDDNDDDSQTHTKPLQLT
>BcaOFP17
MDKRMRLKVPSIVRSSLSSCRSRDLYDDVDTSAVASHTTSSDRFFLTKAPRVKSHKPKPYPYAFPSNPFYQGSRSFRDTRKRIKTKRKQRSSQFGSDPLLASRFKSNGSWCWSCSEEEEESDDRDTLFSSRSFSSDSSMAESFAVVKKSHDPYKDFRTSMVEMIVERQIFAAAELQQLLQCFLSLNSLQHHSVIIQVFLEIYGTLFST
>BcaOFP18
MPNPLQKSLHGYLSKIKRETGKLQSSSSKSLSSSKNWVLAGYKDPKKLYPFKSKTKTRFNDHQDSSQAATLSDIDRFLEENFKSLCIREGEEEEEEEDHHHHRRMIKKKEKMHHHSSDEDEDEYRHRFERTWGPPASVYDSPKLPDPSRRLSPPPGSSEGRPSMYTASEEEEEEERPWFRSTSNSSSSKVLPENCIAVLRYTEEPQEDFRRSMVEMMESKLGGSEEVDWDLMEELLFSYLDLNHKKSHKFILSAFVDLIISLRDKEKRVTRKSLERSLTVRAAARERLSKRSHAFRN
>BcaOFP19
MGKYKFKISDMISNAWFHKLKDMTKQSKPKSKPISPSSSNTYNKKSPCSYSLTHQSPSSHFSISLVANSPHPNSPRNSLHKKRMSERKTLYKPSLKPITPFTAAGFNKSKANRQDSSHCAFYQEEDDGFVDPSNFKIDTKNKPFTKYKVKESDSIEKACPASKQTKKPIKSHLSVKIKKEKQQEDEACRAEKKYQKQVSSGRNSSAGINLRRVNSPRIQLSGRRRSTSRSESRKVVVESYAVMKRSVDPEKDFRESMVEMIEENNIRASKDLEDLLACYLSLNAKEYHDLIIQVFEQIWRQLTKHM
>BcaOFP20
MASRSKKKKMVLKTVSVVDIGCGNCKFPTLSSFFNRFSKKPRRYSSNYDRYHSSTTTASSSSAILSTTHWFSDNTSSSSATPSTGAVAVEKDSDDPYLDFRQSMLQMILENEIYSKDDLRELLNCFLSLNEPYYHGIIIRAFSEIWEDVFSVAVKRRGTVQESPLVRHHARASGGYHNHYHRSM
>BcaOFP21
MKLPFLNKNYSSFSCSSNSNSVSTSTNTTSWPWPSCHQNPKTISFRATITFTNPIHDQEDDELDPPEGTESIESVIKGLRSSERLIFESKGESNSILEEATIKQEEQETEEESFMLLSLESKDPYSDFKRSMEEMVEAHTLHHDWRSLEKLLSKFLKVNAKTSHRYIFAAFVDLLLNLTLHTNEPINVDIAKDDVEGVSASRATAGEATTSCYNSMSLGECPLSPLSLFTSCSSSSSSDETSSTSVRFLPLSSLLEMDEKTKDILV
>BcaOFP22
MKRFKLKISRFLSFKSCRSKDSSDLPFNPVPSFPRRPPPSADPPTTVTTVPQRRRSSFRQHVLTTFGCGSSRRRSSTPLETSRRNSTSVSPPQTPTFQWESQGKWHVTAQEDEGEYATPRQKIHDGDDRRRSVKKERYARRRGSISSTEEETAERESLLPSSANLSPESSSSGLPRVTIRRRNPPKRKSTSLIAEEKSESSSSPPLSPARLSSFVQRLIPCTAAASAAVMEGVAVVKRSEDPYEDFKGSMMEMIVEKNMSEMAELEQLLSCFLTLNAKRHHRAIVNAFSEVWVTLFSGGSDGSRRSSNRLSDYDES
>BcaOFP23
MSLKKKRKYTLKTIFKPICMACSWGSTVRFSSHSYYTPGPQVSPTVLRSPCPKIDKSVAMAKESINPLHDYKNSRNQMIDERDIETEDDLKELLRCFLDISPPPHHNIIVRAFVDVCSHLRPPYDRRGKSLRRLLRLYVTPLDDVNDHDSHQRPNLFI
>BcaOFP24
MMKWGRKKLVTSSSSLSRAHHVSWFSKLRGSSDLKPAKEKKHEAIQKMSTKSSLSSTKPGKDIHESSKRLQRVSEEKENVAKRSAGMESNKFEEIMSSVKKKARDNQRETRGFLEVEAMDRDKGGTVIMTPRIHVNRDKKRRDQKLLLQKPKRSEQESEVKVQKPATRTCTRSYSREDFVKLKEIKLREVKLKADQQRKSMYLRRELGTKENSKVRVFSPRACRVKAIQDLKKAKLRAREHDGGGIEKESFAVVKCSSDPQKDFRDSMVEMIMENGIINHPEELKELLVCYLRLNTNEYHDMIINVFQQVHSDLHLH
>BcaOFP25
MKRFKLKISRILSFKSCRSKDSSDLPFNPVPSLPRRPPPSADPSTTVPKRCRSSFRQHVLTTFGCGSSRRRSSTPLDISRRNSTSVSPPQTPTFQWESEGKWRVIAQEDEGEYETPRRKIYDGDDRRRSVKKERYARRRGSTSSAEEETERESLLPSSTNLSPESSSSGLPRVTRLRRNPPTRKSESSLIAEEKSESSSSPPLSPARLSSFMQRLIPCTATSAVAMEGVAVVKRSEDPYEDFKGSMMEMIVEKNMSEMAELEQLLSCFLTLNAKRHHRAIVRAFSEVWIALFSGGNDGSRRSSVHLSDYDEC
>BcaOFP26
MVQEKLEQMIRETQEATHQEKLREQMMRRRRRRSKSSISNTKFIVMMAMEKCSYDPRADFRESMVEMIVANKIREADELRSLLEYYLSMNPREYRSAILEIFYEVCADLFLCS
>BcaOFP27
MGNYKFKISDMIPNAWLHKLKDMSKQSKPKHIPSSCSSNTCNKKKPSSDSPLLHHSSTFRFSNSLVPNSPHRNSPRNSLYTKRMSKRKTLYKPSLKPITPPFASLGSTQSLFPALESSPEYFLFSFYGKEDGESVDPSNFKIDRKDKAFTKYKVKESHSTEKTCPASNLIKRPIRGHLSVKINKEKEYDECRAEKRYQNQVSSGRKSSSGINLRRVTSPRIQLSGTRRSTSRSESKQVVLESFAVVKRSVDPKKDFRESMVEMIEENNIRDSKDLEDLLACYLSLNPKEYHDLIIHVFEQIWRQFAKTK
>BcaOFP28
MKLPFLNKNNSSFSCSSNSNSVSSSTNTTSWPWPSCHQNPKTTSFRATTTFTNRIHDQDEDELDPPEGTESIESVIKGLRSSERLIFESKGESNSILEEATTKQEEEEEEEKESFMLLSLESNDPYSDFKGSMEEMVEAHALHHDWRSLEKLLLQFLKVNANTSHRYIFAAFVDLLSNLTLHTNEPININISKEEVERATAGEASTSCCNSMSLGESPLSPLSLFTSCSSSSSSDETSSTSVRFLPLSSLLEMDEKSKDILV
>BcaOFP29
MASRSKKKKMVLKTVSVVDIGCGNCKFPTLSSFFNRFSKKPRRYSSNYGHYHSSTTTASSSSAIPSTTHWFSDNTSSSSATPSHAAVAVEKDSDDPYLDFRQSMLQMILENEIYSKNDLRELLNCFLSLNEPYYHGIIIRAFSEIWEGVFSAAVKRRGAVQESPLVRHHAPSRASRGYHNLYHRSM
>BcaOFP30
MGKYKFKISDMISNPWFHKLKDMTKQSKPKSKPISSSSSSHTHNKKNPSYAPPQQSSTSHFSISLVAKSPHHNSPRNSLHRKRMSERKTLYKPSLKPITPLGFNNSKINGQDSSHCAFPALEKSTESSVYSFYQEEDDGFVDPSNFKVDTKNKAFTKYKAKESGSIEKACPASNLTKKPLKSHLSVKINKGKQEEDDEACREKKYKKQVSSGRNSSAGINLRRVNSPRIQLSGTRRSTSRSESRQLVLESYAVMKRSVDPKKDFRESMVEMIEENNIRASKDLEDLLACYLSLNAKEYHDLIIQVFEQIWRQLTKHM
>BcaOFP31
MEEMVRSHSELAKDLQSLESLIERNLRMDERRSHNVVGIGFWGWDIVGIRFGALLHCCLLFVVVGVKSRRGETERPSYHQALEISSEKHL
>BcaOFP32
MGNHKFKFSDMIPNAWFHKLKDMTKQSKPKNKPSYSSSNTCNKKKLSSDSFPHNSSASHFSNSLVANSPHHNLPRNSTHRKRMSKRKTFYKPSLKPNTPPFASAGFDKSKINGQDSSHYTFPALERSPKYFVYSFYKEEEDEFVDHSNFKIKVNNKAFTEKACPARNSTKKPLKPHLSVKINKEKEEDEDDECITEKKYQKQVSSGRKSPSGINLRRVNSPRIQLSGTRRSTSRSENKQAVLESFAVMKSSVDPKKDFRESMVEMIEENNIRASKDLEDLLACYLSLNPKEYHDLIIQVFEQIWRQLTKTK
>BcaOFP33
MAVKSKKKMVLKAVSVVDIGCSNCKFPTLSSFFNRSSKKPSLYSSSYGHGHGHSSSTTTTTVSSSSAIPSTTHWFSDNTSSSSAATPSAAVAVEKDSDDPYLDFRQSMLQMILENEIYSKDDLRELLNCFLSLNEPYHHSIIIRAFSEIWEGVFSAAVKRRGSVQESPLVRHHGPSRASRDYHNHHYH
>BcaOFP34
MKIPFVNKNHSSFSCSSNSNSVSSSTNSTSWAWPSCHQNPKTISFRATITFTNPIHEQEDDEVDQPEIKESIESVIKGLRSSERLIFEIKGESNSILEEATTRRVQEEEEEKEEEAEEEEEGFLLLSLESSDPYSDFKRSMEEMVEAHSLHHDWRSLEQLLVQFLKVNAKTSHRYIFAAFVDLLLNLTLHTNEPISNNIAKDEMDGVSESRAAAGEASTSYCTSIGLGESPLSPLSFYTSCSSSSSSDETSSTSVRFLPLSSLLEMDEKTKDILV
>BcaOFP35
MGNYRFKLSELVPNAWFYKLRDMGKSRKKQQNSTVSLSPIKKHKPVPTPTPTPTTSLSPRLPLRRSSSYYARPRKSVRNRATTVSSAPPKQVTESFSPPEFRSDQLLIPEESSSHSPCSSCVSSKAATLTPPPELDLHPIITKPTTTVRKTAVSTSPAGVRLRLRSPRISTRKTASSGGARITGTSATASSRRSRAVVKASVDPRRDFKESMEEMIAENKIRESKDLEELLACYLCLNSDEYHHIIINVFKQICLDLNLPIYLYKQ
>BcaOFP36
MGKTKLSSLFRGGAVRLLTAPLCSNAKTLSFRVENDMIKTVNSVFFDDILEAATPESWFTNSSDTASHSTESDQDLDAEMLETVVRGVVRSERLFFDPGATSSIVEETNEKSKAAPIEEISVSVAMESEDPYGDFRRSMEEMVRSHGELAKDWRSLEGMLEWYLRMNERRSRDVIISAFVDLVSGLSDSVSDSARYSTAVSSFPSSPLCSLSSKGETEIEEEEERRSR
>BcaOFP37
MDKRTRLRVPSIVRSSLRSCRSRDLYDVVDTSAVASHTTSSERFFVTEAPRVKNHKPKPYAFPPNPFYEGSRSFRDIRKKIKTKRKQRSTQFGSDPLLTSSFKSSGSWCWSCSEEEEESDDRDTLVSSRSFSSDYSKGESFAVVKKSHDPYKDFRKSMVEMIVERQIFAAAELQQLLQCFLSLNSLQHHSVIIQVFLEIYATLFST
>BcaOFP38
MPLKKKMKYTLKTIFMPCGCGSTVPPSSHSHYTPGLPVSPTVLRSPCPKIDESVAMAKESLNPFEDYKKSMNQMIKERDIKSDDDLKELLRCFLDINPPPQHNLIVRAFVDVCSLLQPPHGRRGNSLGRLLRLYVNPVDDNDDNSHQTSSFKMRNGSP
>BcaOFP39
MPHSWLYKLKGISRSSRKRLPYTSPPLMLLPQESSVKLFFFLHLFITLKPSSRLKLSSSSLNSHVTLTTYRNHRSVLTSANAIILDPPLNSHVSLTSSWNHRSKSTVGSSSKPVSSSPSDQNYGFSREPESKSVDIKALNRVDSEDPSISDNSSPVLVETKEDKGKNILHIKEEGKLLSFAIVLTAVDPERDFRESMAEMIVENKMKEQTDLEDLLACYLSLNSSEYHDIIIKAFEKTWFHLSHLT
>BcaOFP40
MPNPVQQSVHGYLSKIKREAGKLQLSSSKSLSSSKKWVLSYKLHKKLSSLMNVRRPSKACRVNDDDHHQDPGQAATLSDIDRFLEENFKSLCIRDGGEEGEEDHHRRMTKKKEKRDQSSDDSSDTDEDDYYRHRFERTWGQAVYDSPKLPDPRRRTERLSPPPGSSEGTPSMYTTPEEEEERRSLRSNSSSLVLPENCIAVLRCTEEPQEDFRRSMVEMMESKLGGGEVDWDLMEELLFCYLDLNHKKSHKFILSAFVDLIISLRDKEKRVTRKSLEMSLTTRAARERLSKRSYASRN
>BcaOFP41
MSLKKKRKYTLKTIFKPICMACSCGSTVRPSSHSYYTPGPQVSPTVLRSPCPKIDKSVAMAKESINPFQDYKNSMNQMIDERDIETQDDLKELLRCFLDINPPPHHNLIVRAFVDVCSHLRPPHDRRGKSLGRLLRLYVTPLDNNDDD
>BcaOFP42
MKEMNQKMGTHKFRFSDMMPPSWLYKLKGMSRSSRKHLPSSPKRLSTDASSSRNTLRLSSSPYHPQGSSSPPPKSPFKRKLKRKTVYKPSSRLKLSSSSSSFNPHVPLTTSRNHRSKPTSSNAIILEPSLTSSRDHRSKSFSANANIVEPSLTSSRDHRSKPSSTNAVSDSTVGSSSDPLSSSPSDQDYLESHSVDVKNNHSVKKQVSEDPSVTYNSSPDLSETIKKPPLEIKRQQKLKKPKAGSTGIRIRANSPRIARKKTKGRTSPQPMMKKETAESFAIVLTSVDPEKDFRESMVEMIVENKMKEQKDLEDLLACYLSLNSSEYHDTIIKAFEKTWFHLTRSM
>BcaOFP43
MWKDFHLCFPTNLIKPSSEAAASSQEPNRPSILLINNFNQLYDDSTATGHRISKPIIEVIPPSSITTATTFTASTSTSTTGNSSSSSSSLYESDNYGFSPEDSPTLDLTAVLASRRFFFSSPGRSNSITDSPDLRPRFEYKTSTTTTPATTLLTGGDAVKQCVQSPDPYNDFRRSMQEMLDAVTDAGDARRYEFLHELLLSYLSLNAEDTHKFIIRAFADVLVSLLSDGHRTN
>BcaOFP44
MMKLSSLFRGVSGGLLAVPLCYNAKSLSFRVGDDVIKTVNSVFFDNDGGGGGDALDAGTPESWFTNSSETASHSTESDQDLDAESLEMVVRGVVRSERLFFDPGVTSSILEKSKSECDSKSKAAAVISEDRDCSIYTPPIEDISVPVAMESDDPYGDFRRSMEEMVRSHGELAKDWRSLEAMLAWYLRMNGKRSHGVIVSAFVDLLSGLSDSGAGASSVSDSARYSTAVSSLPTSPLCSSSRGQTEIEEEEERRSC
>BcaOFP45
MTKRFKLKITRILSFKSCRSKDPSDLPFDPVRSFPRPSPPPANPITTVPQRRRSTLRQHVFTTFGCGSSRRRFSAPLAVSRRNSPSLSPPQTPTFQWEREGIWHVVTQEDGGEYETPRRKIYDGDDRRRLVKKERYARRRGSTSSAEEYEEETERETLLPSSTNLSPESSSSGLPRVTRRRRNHPRKKNTSLVVEEKSESPSPPPSPARLSSFVQRLIPCTAASPVVMEGVAVVKRSEDPYEDFKGSMMEMVVEKNMFEVAELEQLLSCFLTLNAKRHHRAIVKAFSEVWVALFSGGNNSSRRSSVRLSDYDEC
>BcaOFP46
MGKKMKLPFLNKIISYSPSSSSSWPSPSCHQQNPKKIFFRAFFTVNKPKNVNKPEPPSRSFSSSSTTTNIMEKPREIECIENVIRGLKSSKRLIFERRGRSNSILEEVTKEEEEEDAPEEEDSIEGFMLLSLESNDPYLDFKKSMEKMVELHALHHDWRRLEKLLFLLLKVNVKTSHEYICAAFVDLLLNLAVETSKDIAQEPRPVHVEESPSSPLSFYTSYSSSYDTSSTSVRGLPDNLIGENRRDVVCCLSSLFEMEEKIIDNIY
>BcaOFP47
MRDYNFKFSAMIPSQWLHKLKNMTKPRKKHPLPSSCSLNTTKKTKTSSEFTKSLPHSSRTYFSSRSHTSLESKILHNSPRNSHHVIESKRKTVYKPSPPPSSSVSAGFNKKKINFPPNQDSSSSASSNVIDMNSRDFKKRMFKEMKVFDSTEKACPASNRTKTSRKPHHLSVKVNNKEKEEACRIQKNVSTGRRSSSNSPRIKIKVSSPRVQVSARRSKSRSQNKQVLESFALIKSSLDPKKDFRESMVEMIEENNIRASQDLRELLACYLSLNPREYHDLILKVFVQVWLEFKNSKVASK
>BcaOFP48
MRNYKFRFSAMISSEWFHKLKNLTKPRKKHPLPSSSCSLNTTKKTKASSETNKSLPHSSRTYFSTRSQTSLESKILHNSPRNSLHVIESKRKTVYKPSPLPPPPSYVSAGFNKKNINFLPNQDSSSSASSNVVNMNNRDFKKRTVKEMEVFDTTEKACSASNRTKASRNPHHLSGKVNSKEDARRNQKKHQRTSGRRSSSNSPRIKIKVSSPRVQVSSARGSKSRSQSKQVLESFAVIKSSLDPKKDFRESMVEMIEENNIRASRDLRELLACYLSLNPKEYHDLILKVFVQVWIEVINSKVASK
>BcaOFP49
MPNPLQKSLHGYLSKIKKETGKLQVSSSNSLSSSKKWVLAGCKHPKKLSFSFKHRRRPSKTRFNDDHVYQDAGHAATLSDIDRFLEENFKSLCIRDDEGRRRMDDYRHRFERTWGPAIYDSPKLPRTERLSPPPGSSEGRPSMYTTSEEGPSSRSNSSSLVLPENCIAVLRYTAEPQEDFKRSMVEMMESKLGGSEVDWDLMEELLFCYLDLNHKKSHKFILSAFVDLIISLRDKEKSITRKGLVRSLSTRAARERLRKRMASSDAFHN
>BcaOFP50
MSTFLRKKLHLCFSSSGVVSPSIPSSPIVVPNHNPPSHHHHHTPSIFINNFNSLYDHLSVSSPLHRNDKFTSVAAALTTPKSGEIGSSLFSGGLHPSPRRADDEEDEDEEDEDENYAVVSKLLSDGTAILKHIDSPDPCRDFGRSMREMVEARDPTRDDVSDREYLNELLFCYLSLNPKHTHKFIVSAFADTLLWLLSQSSSPEYYPLSQSI
>BcaOFP51
MTPRIQMNRDKQRCERRDHRLNKSQRDQNKTQMSRPKTGRRTGAGSYSREDSVILGHNESKPAHQWQKLKDIKLREVKLKADQQRKSMHLRRS
>BcaOFP52
MSTFLRKKLHLCFSSSGVVSPSIPSSPIVVPNHNPPSHHHHHHTPPSIFINNFNSLYDHLSVSSPLHRNDKFTSVAAALTTPKSGETGSSSFSVGLRPSPRRADNDEDDEEDEDDEDEDYAVVSKLLSDGTAIITQTPTQTPKAASTKRTALMTHIDSPDPCRDFGSSMREMVEARDQTRDDASDREYLNELLFCYLSLNPKHTHKFIVSAFADTLLWLHSQPSPSPESSLSQSI
>BcaOFP53
MMRWGRKKPVSSSWFSKLSGSSDSKPAKEKKQDDEKASQNMSTKPSLSSTKLRNGIHESSKRFQRASVEKENTATRSANMESNEKFEEIMSSVRKKVRNFQKETRGFLEVEAIGRDKGTVIMTPRIQMNRDKQRCERRDHRLLEQKPKRPEQDADVKTKKTGRRTGAGSYSREDSVILGHNESKPAHQWQKLKDIKLREVKLKADQQRKSMHLRRELNRLGTKESNKVRVFSPRASEKCRVKAIEDLKKAKLRAREHELVMEGVDGGMENESFAVVKCSSDPQKDFRDSMIEMIMDNGINHPEDLKELLVCYLRLNSDEYHDMIINVFKQVQNDLNFH
>BcaOFP54
MEELRTEGFAVVKFLSSPHKNIRDAMVEMILNNGINHHEDLKEVLICYLRLNTNEYHDMNINLFQRCTLI
>BcaOFP55
MNKRKTLYKPSLKPNTPPFASAGLNKSKINGQDSSHCPFPALERSPEYFVFSFYGEEDDEFVDPPNLKIGRNSKAFTKYKVKESDSIEKACLARNPTKKQLKSHLSVKINKEKEGEEDDDECIAEKKYQKQVSSGRKSSAGINLRRVNSPRIQLSGTRRSTSRSESKQAVLESFAVMKRSVDPKKDFRESMVEMIEENNIRASKDLEDLLACYLSLNPKEYHDLIIQVFEQIWRQLTKPSKKLLM

## Sheet: B. juncea
S1 (b): Retrieved sequences of Brassica juncea
>BjuOFP01
MMRWGRKRPVSSSSSYGLSRAHPVSWFSKLSGSSDLKPAKEKKQDDEKSSKTLQRVSVEKENAATRSANMESTDKFEEIMSSVRKKVRDCQRETCGFLKVEAMDRDKGTVRIQVNREKQRCERRDQRLLEQKPKRSEQDAEIKAKNPARRIGTGSYSRKDSVILGHTESKPAHQWQKPKDIKLRETKLKADQQRKSLYLRRELNRLGTKESNKVRVFSPRASEKCRVKAIEDLKKAKLRAREQEHELVKEEADGGMENESFALVKCSSDPQRDFRDSMIEMIMENGINHPEDLKGLLVCYLRLNSDEYHDMIINVFQQVHHDLNFH
>BjuOFP02
MSTFLRKKLHLCFSSSGVVSPSIPSSPIVVPNHNPPSNLHHHTPSIFINNFNSLYDHLSVSSPLHRNDKFTSVAAALTTPKSGDTGSSFFSGGLHPSPRRADEEDDEDESYAVVSKLLSDGTAVMKHIDSPDPCRDFGRSMREMVEAREPTRDDVSDREYLNELLFCYLSLNPKHTHKFIVSAFADTLLWLLSQSSSPEYYSLSQSI
>BjuOFP03
MGNYRFKLSELVPNAWFYKLRDMGKSRKKQHNSTVSLSPIKKHQPVPTPTPTTARSPRLPLRRSSSSYARPRKSVRNRATTVSSAPPKQVTESFSPPEFRSDQLLIPEESSSHSPCSSCVSSKAATLTPPPELHLHPIITKPTTTVRKTAVSTSPAGVRLRLRSPRISTRKTASSGGARIAGTSATASSRRSRAVVKASVDPRRDFKESMEEMITENKIRESKDLEELLACYLCLNSDEYHHIIINVFKQIWLDLNLSPHLSL
>BjuOFP04
MGKTKLSSLFRGGAGRLLTAPLCSNAKTLSFRVEDDMIKTVNSVFFDDILEAATPESWFTNSSETASHSTESDQDLDAESLETVVRGVVRSERLFFDPGATSSIVEETNEKSIEEISVSVAMESEDPYGDFRRSMEEMVRSHGELAKDWRSLESMLEWYLRMNERRSRDVIISAFVDLVSGLSDSVSDSGRYSTAVSSLPSSPLCSLSSKGETETEEEERRSR
>BjuOFP05
MDKRMRLRVPSIVRSSLNSCRSRGLYDVVDTSAVASHTTSSERFFLTKAPRVDSHKPKPYAFPPNPFYEGSRSFRDIRKKIKTKRKQRSSQFGSDPLLTSSFKSSGSWCWSCSEEEEESDDRDTLVSSRSFSSDYSKGESFAVVKKSHDPYKDFRKSMVEMIVERQIFAAAELQQLLQCFLSLNSLQHHSVIIQVFLEIYATLFST
>BjuOFP06
MPLKKKMKYTLKTILKPIFMPCGCGSTVPPPSHSHYTPGLPVSPTVLRSPCPKIDESVAMAKESSNPFEDYKMSMNQMIKERDIKTDDDLKELLRCFLDINPPPQHNLIVRAFVDVCSLLGPPHGRRGNSLGRLLRLYVNPVDDNDDNSHQTSSFKMRNGSP
>BjuOFP07
MDQKMGTHKFRFSAIMPHSWLYKLKGISRSSRKRLPSSPKHLSSTDASSSRKLRETLLFSSSVHHPQSSSPPPIYKPSSRLKLSSSSLNSHVTLTTYRNHRSVLTSVNAIILDPPLSSHVSLTSSWSHRSKSTVGSSSKPVSSSPSDQNYGFSHEPESKSVDIKALNSVDSEDPSISDNSSTVLVETVKQKTCDTRTQQKLKKPKAGSSGTRIRVNSPKKARRKTKASTSYTSKRKGNSESFAIVLTSVDPERDFRESMVEMIVENKMKEQTDLEDLLACYLSLNSSEYHDIIIKAFEKTWFHLTHVT
>BjuOFP08
MPNPVQQSVYGYLSKIKREAGKLQSSSSKSLSSSKKWVLSYKLHKKLSSLTNVRRPSKTSRFNDDHPQDPGQAATLSDIDRFLEENFKSLCIRDGGEEGEEDHRRRMSKKKEKRDQSSDDSSDTDEDDYYRHRFQRTWEPAVYDSPKLPDPRRRTGRLSPPPGSSEGTPSMYTTPEEERRSLRSNSSSLVLPENCIAVLRCTEEPQEDFMRSMVEMMESKLGGGEVDWDLMEELLFCYLDLNHKKSHKFILSAFVDLIISLRVKEKRVTRKSLEMSLSTRAARDRFSKRSYASRN
>BjuOFP09
MVQEKLEQMIRETQEATHQEKLREQMMRRRRRRSKSSISNTKFIVMMAMEKCSYDPREDFRESMVEMIVANKIREADELRSLLEYYLSMNPREYRSAILEIFYEVCADLFLCS
>BjuOFP10
MMKWGKKKPISSSSSPGLSRAHHVSWFSKLTGSSDLKLAKEKKKQDDDEAIQKMSSKSSLSSTKRQNDTHESSKRLQRVSAEKENATTRSANMESNEKFEEIMSSVRKKVRDFQRETMDGDKETVIMTPRIQVNRDRQQRCERRDQKLLEQKPKRPEQNTEVKVKKPARRTGTSNSRETLVAHQWQHLKETKLREVKLKADKQRKSMYLRRELGTKENSKVRVFSPRSSEKCRVKAIEDLKKAKLRAKEQEMENESFAVVKCSSDPQKDFRDSMIEMIMENGINRPEELKELLVCYLRLNTDEYHDMIINVFQQVHNDLLMLV
>BjuOFP11
MPKIMWKSLHLCFPSNLTKCYSSPCLPPSAAAAAEDDDPSRPSIVLINNFNLLYHNDHNNYHHRVVDLPSSSTATTFSSSATSSYESESQDISPELSAAFASRRFFFSSPGRSNAITDSPETRSRELSDNSDSATIKTPKKTKYDTSMNTTRLLSGGSAVKQHVYSPDPLTDFRRSMQEMIDAAIEAGDLSHPDEGYDYLNELLLSYLALNPTDMHKFIIRAFSDIMVSLLSEERRI
>BjuOFP12
MGNHKFKFSDMIPNAWFHKLKDMTKPKNKPVSYSSSNTFNKKKLSSDSLPHKSSASHFSNSLVANSPHHNSPRNSTHRKRMSKRKTLYKPSLKPNTPPFASAGFNKSKMNGQDSSHCPFPALERSPEYFVYSFYEEKDDEFVDHSNFKIKENNKAFTKKACPARNSIKKPLKPHLSVKISKEKEEDEDDECIAEKKYQKQVSSGRKSSAGINLRRVNSPRIQLSGTRRSTSRSENKQAVLESFAVMKSSVDPKKDFRESMVEMIEENNIRASKDLEDLLACYLSLNPKEYHDLIIQVFEQIWRQLTKTKLKKTLLM
>BjuOFP13
MKRFKVKISRILSFKSCRSKDSSDLPFNPVPSLPRRPPPSADPSTTVTTVPHRRRSSFRQHVLTTFGCGSSRRRSSTPLDISRRNSTSVSPPQTPTFQWESEGKWHVIVQEDEGEPRPKIYDGDDRRRRSVKKERHARRRGSTSSADEETERESLLPSSTNLSPESSSSGLPRVTRLRRNPPTRKSESSSSPPLSPARLSSFVQRLIPCTAASAVAMEGVAVVKRSEDPYEDFKGSMMEMIVEKNMSEMAELEQLLSCFLTLNAKRHHRAIVRAFSEVVVAVVVHLVACVAAPIHVGEFPWLEVVVALDHRSFVGEEETGRWWRRHSGRNCMGGGTAKPVVVDAAEVAKMVAKFGRLVEVVVAVLDVGLGSELVAYRHWQTDAVYS
>BjuOFP14
MTKRFKLKITRILSFKSCRSKDPSDLPFDPVRSFPRPSPPPANPITTVTTVPQRRRSSLRQHVFTTFGCGSSRRRSSALLDVSRRNSPSLSPPQTPTFQWESEGKWHVIAQVDEGEYETPRRKIYDGDDRRRSVKKYARRRGSISSTEEYEEETGRESLLPSSTNLSPESSSSGLPRVTRRRRNHPRKKNTSLAVEEKSESPSPPPSPARLSSFVQRLIPCTAAAPVVMEGVAVVKRSEDPYEDFKGSMMEMIVEKNMFEVAELEQLLSCFLTLNAKRHHRAIVKAFSEVWVALFSGGNNSSRRSSVRLSDYDEC
>BjuOFP15
VDGYLSKIKREAGKLQSSSSKSLSSSKKWVLSYKLHKKLSSLTNVRRPSKTSRFNDDHPQDPGQAATLSDIDRFLEENFKSLCIRDGGEEGEEDHRRRMSKKKEKRDQSSDDSSDTDEDDYYRHRFQRTWEPAVYDSPKLPDPRRRTGRLSPPPGSSEGTPSMYTTPEEERRSLRSNSSSLVLPENCIAVLRCTEEPQEDFKRSMVEMMESKLGGGEVDWDLMEELLFCYLDLNHKKSHKFILSAFVDLIISLRVKEKRITRKGLVRSLSTRAARERLRKRMASSDAFRN
>BjuOFP16
MMKWGRKKVHVPSSSSLSRAHHVSWFSKLRGSSDLKPAKEKKHHDEASQKMSTKSSLSSTKPGNDIHESSKRLQRVSVEKENVAKRSAGMESNEKFEEIMSSVKKKARDYLRETRGFLVEAMDRDKGVTVIMTPRIHVNRDKKRRDQKLLLQKPKRSEQESEVKVQKPATRTCTRSYSREDFVKLKEIKLREVKLKADLRNSMYLRRELGIKENSNVRVFSPRSCRVKAIDLKKAKLRAREHDGGGIEKESFAVAKCSIDPQKDFIDSMVEMIMENGIINHPEELKVLLVCYLRLNTNEYHDMIINVFQQVHSDLYLH
>BjuOFP17
MGKKMKLPFLNKIISYSSSSSSSWPSPSCHQQNPKKIFFRAFFTVNKPKNVNKPEPPSRSFSSSSTTTNIMEKPREIECIENVIRGLKSSKRLIFERRGRSNSILEEVTKEEEEDAPEEEDSIEGFMLLSLESNDPYLDFKKSMEKMVELHALHHDWRRLEKLLFLLLKVNVKTSHEYICAAFVDLLLNLAVETSKDIAQEPRPVLVEESPSSPLSFYTSYSSSDDTSSTFVRALPENLIDEKRRDVVCCLSSLFEMEEKIIDNIY
>BjuOFP18
MEVPFLNKNFSSSSSSNSNSSSWAWPSCHQNPRTISFRATSIANNYYDVEEEEEEEEEEEEEEEEEEKPLSAIILSSSFSSTSFTADGIEELPETESIENVIKGIKPSERLIFERTGKSKSILEEMRNKDSCSYPWNQSTFSTISNDSWWRWLRYTPFITAREASKCIMKTTK
>BjuOFP19
MPRIMWKSFHHCFPSNLTNPSSSPSDAAASDDDPNRPSILLINNFNLLYNDSSAADRPISKRLIDAAPSSTTTFTASTSTAADSSSSSTSLDESDNYGFAPEHSPPPDLTSVLASRRFFFSSPGRSNSITDSSPDLRTRFSCEPATVTTSTTSTRLLTGGTAVKQYVQSPDPYKDFRRSMQEMLDAVTDAGDVRRYEFLHELLISYLSLNAADTHKFIIRAFADILVSLLSDGHRTS
>BjuOFP20
MPRTMWKDFHLCFPTNLIKPSSEAATSSQEPNRPSILLINNFNHLYDDSTATGRRISKPIIEVIPPSSITTATTFTASTSTSTTGNSSSSSSLYESDNYGFAPEDSPPPDLTAVLATRRFFFSSPGRSNSITDSPDLRPRFEYKTSTTTTAATRLLTGGAAVKQCVQSPDPYNDFRRSMQEMLDAVTDAGDARRYEFLHELLLSYLSLNAEDTHKFIIRAFADVLVSLLSDGHRTN
>BjuOFP21
MAKESINPFQDYKNSMNQMIDERDIETEDDLKQLLRCFLDINPPPHHNLIVRAFVDICSHLPPPHDRRGKSLGRLLRLYVTLDNNDDV
>BjuOFP22
MEKRMRLRVPRIVRSSLSSCRPRDLHDVVDTSAVASQTTSSDRFFLTEPKAKTPRVDRHKPKPNTFSAFPPNPFYEGSRSFRDSKKNIKTRRKQRSSQFGSDSLIASRFKSRGSWCWSCSEDEEEESDDRDTLFSSRSFSSESSKGESFAVVKKSEDPYEDFRTSMVEMIVERQIFAAAELQKLLQCFLSLNSLQHHSVIVQVFLEIYATLFSP
>BjuOFP23
MGKKKMMKLSSLFRGVSGGLLAVPLCYNAKTLSFRVGDDVIKTVNSVFFDNNGGGDVLEAETPESWFTNSSETASHSTESDQDLDAESLEMVVRGVVRSERLFFDPGVTCSILEKSKSECDSKSKAAAAVISEDRDCSSIYTPPIEDISVPVAMESDDPYGDFRRSMEEMVRSHGELAKDWRSLEAMLAWYLRMNGKRSHGVIVSAFVDLLSGLSDSGAGAGASSVSDSARYSTAVSSLPTSPLCSSSRGQTEIEEEERRSC
>BjuOFP24
MGKTAKKLSSLFRGGAGGFLATPLCYNNAKTLSFRVKDDDMMIKTVNSVFFDHNHHHNGEEAQTPETS
>BjuOFP25
MGNYRFKLSELVPNAWFYKLRDMGKSRKKQQNSSVSLLPIKKQQPVPTPTPTPTTARSPRLPLSRRSSSYYARPRKSVRNRATTTVSSAPPKQVISSESSSPPEFRSDQLLIPDESLESSSHSPCSCVSSKAAATFNPPPELHLHPIITKPTTTVRKTAVSSPAGVRLRLRSPRVSTRKTASSGAMKTGTSATVSSRRSRAVVKASVDPRRDFKESMEEMIAENNIRASKDLEELLACYLCLNSDEYHHIIINVFKQIWLDLNLSPHLSF
>BjuOFP26
MPLKKKMKYTLKTIFMPCGCGSTVPPSSHSHYTPGLPVSPTVLRSPCPKIDESVAMAKESFNPFEDYKKSMNQMIKEREIQTDDDLKELLRCFLDINPPPQHNLIVRAFVDVCSLLRPPHGRRGNSLGRLLRLYVNPVDDNDDDSQTHTKPLQLT
>BjuOFP27
MDKRMRLKVPSIVRSSLSSCRSRDLYDDVDTSAVASHTTSSDRFFLTKAPRMKSHKPKPYPYAFPSNPFYEGSRSFRDTRKRIKTKRKQKSSQFGSDPLLASRFKSNGSWCWSCSEEEEESDDRDTLFSSRSFSSDSSMAESFAVVKKSHDPYKDFRTSMVEMIVERQIFAAAELQQLLQCFLSLNSLQHHSVIIQVFLEIYGTLFST
>BjuOFP28
MSTFLRKKLHLCFSSSGVVSPSIPSSPIVVPNHNPPSHHHHHHTPPSIFINNFNSLYDHLSVSSPLHRTDKFTSVAAALTTPKSGETGSSFFSGGLRPSPRRAEDDDEEEDEDENYAVVSKLLSDGTAIMTHIDSPDPCRDFGSSMREMVEARDQTRDDASDREYLNELLFCYLSLNPKHTHKFIVSAFADTLLWLHSQSSPSPESSLSQSI
>BjuOFP29
MGNYKFKISDMIPNAWLHKLSDMTKQSKPKHKPSSSSNTCNKKKPSSDSLVHHSSTFRFSNSLVPNSPHPNSPRNSLDTKRMSKRKTLYKPSLKPITPFASEGFNKSKINGQDSTHSLFPALKSSPGYFLYSFYGKEDAEFVDPSNFKMDSKEKAFTKYKVKASDSTDKTCTASNLTKKPLRGHLSVKINKEKEYDECRAEERNQKQVSSGRKSTSGINLRRVTSPRIQLSGTRRSTSRPESKQVVLESFAVVKRSVDPKKDF
>BjuOFP30
MVQEKLEKMIRETQEATHQEKLRQQMMRRRKRRSKSSISNTKFIVMMAMEKCSYDPREDFRESMVEMIVANKIREADELRSLLEYYLSMNPREYRSAILEIFYEVCADLFVRD
>BjuOFP31
MGKKMKLPFMNKITSYSSSSSSSWPSPSCYQQNPKKRFFRAFFTVNKPKNVNKPEPPSRSFSSSSTTTNIIEKPRERECIENVIRGLKSSKRLIFERRGRSNSILEEVTTREEEEDASEEEQGFMLLSLESNDPYSDFKKSMEKMVDLHALHHDWRRLEKLLFLFLKVNVKTSHQYICAAFADLLLNLAVGFSTDVPREPRSVLVEESPSSPLSFYTSYSSSDDTSSKSVQGLPENLIGGKRRDVVCCLSSLFEMEEKIKDNID
>BjuOFP32
MEVPFLNKNFPSSSSSNSNSSSWAWPSCHQNPRTISFRATSITNNPYDVEEEEEEEEEEEEEEEEEEEEEEEEEEKPLSTIILSSSFTGDGIEELPETESIENVIKGIKPSERLIFERKGKSKSILEALRNKDSCSYPWNQSTFSTISNDSWWRWLRYTPFITARVASKCIMKTTK
>BjuOFP33
MPKIMWKSLHLCFPSNLTKCYSSPRLPPSAAAAEDDDPSRPSIVLINNFNLLYHNDHNHHQHRVVDLPSSSTATTFSSSATSSYESESHDISPELSAAFASRRFFFSSPGRSNAITDSPETRSRELSDNSDSATIKTTKKMNYDTTVNTTRLLSGGSAVKQHVYSPDPLTDFRRSMQEMIDAAIDAGDLSHPDDGYDYLNELLLSYLALNPTDMHKFIIRAFSDIMVSLLSEERRI
>BjuOFP34
MAVKSKKKKMVLKAASVVDIGCSNCKFPTLSSFFNRSSKKPRLYSSTYGHGHSSSTTVSSSSNIPSTTHWFSDNTSSSSSATPSAAVAVEKDSDDPYLDFRQSMLQMILENEIYSKDDLRELLNCFLSLNEPYHHSIIIRAFSEIWEGVFSAAVKRRGSVQESPLVRHHGPSRASRDYHNHHYH
>BjuOFP35
MRNYKFRFSAMIPSEWFHKLKNFTKPRKKHPLPSSSCSLNTTKKTKASSESNKSLPHSSRTYFSTRSHTSLESKILHNSPRNSLHVIESKRKTIYKPSPPLPPPSYVSAGFNKKNINFLPNQDSSSSASSNVVNMNNRDFKKRTVKEMEVFDTTEKACSASNRTKASRNPHHLSVKVNEKEDARRNQKKHHRTSGRRSSSNSPRIKIKVSSPRVQVSSARGSKSRSQSKQVLESFAVIKSSLDPKKDFRESMVEMIEENNIRASQDLRELLACYLSLNPKEYHDLILKVFVQVWLEVINSKVASK
>BjuOFP36
MPRTMWKDFHLCFPTNLIKPSTSPSDAAASEDPNRPYILPINNFNHLYNDTTTTTGHRISKPLIEVIPPSSTTTTTTFTASTSTSTTGNSSSSASLYETDNYGFAPDDSPPPDLTAVLASRRFFFSSPGRSNSITDSPDLRPRFDYKTSTATTGATTRLLTGGAAVKKYVQSPDPYNDFRRSMQEMLDAVTDAGDARRYEFLHELLFSYLSLNAEDTHKFIIRAFADVLVSLLSDGRRTN
>BjuOFP37
MAKKVKLPFLNKNTSSSSFSSSSSSSWPLHSYHQQNPTTISSMTAFFTGNKPKNVNKPEPTSRSFSSSSSSSTTDNVMENPREIECIENVIRGLKPSQRLIFERRGKSNSILEEVTKREEEEEKEEEEEGFTLLSLESNDPYSDFKKSMEKMVEAHSLHHDWRSLEKLLFLFLKVNVKTCHKHICAAFVDLLLNLTVGLSEDVDQEPCTVPVEKSSSSPMSFYTSYSSSNDNSSTSVRDLPESSIGEKSGDVVCSLLSLFEMEEKSKDNTAYAIGKNIHQYNSR
>BjuOFP38
MKLPFLNKNYSSFSCSSNSNSVSTSTNTTSWPWPSCHQNPKTISFRATITFTNPIHDQEDDELDPPEGTESIESVIKGLRSSERLIFESKGESNSILEEATIKQEEQETEEESFMLLSLESKDPYSDFKRSMEEMVEAHTLHHDWRSLEKLLSKFLKVNAKTSHRYIFAAFVDLLLNLTLHTNEPINIDIAKDDVEGVSASRATAGEATTSCCNSMSLGESPLSPLSLFTSCSTSSSSDETSSTSVRFLPLSSLLEIDEKTKDILV
>BjuOFP39
MASRSKKKKMVLKTVSVVDIGCGNCKFPTLSSFFSRFSKKPRRYSSNYGRYHSSTTTASSSSAILSTTHWFSDNTSSSSATPSTGAVAVEKDSDDPYLDFRQSMLQMILENEIYSKDDLRELLNCFLSLNEPYYHGIIIRAFSEIWEDVFSVAVKRRGAVQESPLVRHHARASGGYHNHYHRSM
>BjuOFP40
MSERKTSLYKPSLKPITPFTAAGFNKSKVNRQDSSHCALPALERSKESFVYSFYQEEDDRFVDPSNFKIDTKNKPFTKYKVKESDSIEKACPASKQTKKPIKSHLSVKINKEKQQEDEACRAEKKYQKQVSSGRNSSAGINLRRVNSPRIQLSGRRRSTSRSQSRQVVVESYAVMKRSVDPEKDFRESMVEMIEENNIRASKDLEDLLACYLSLNAKEYHDLIIQVFEQIWRQLTKHA
>BjuOFP41
MPNPLQKSLHGYLSKIKRETGKLQSSSSKSLSSSKNWVLAGYKDPKKLYPFKSKTKTRFNDHQDSSQAATLSDIDRFLEENFKSLCIREGGEEEEEEEEEDHHHHRRMTKKKEKMHHHSSDEDEDEYRHRFERTWGPPASVYDSPKLPDPPRRLSPPPGSSEGRPSMYTASEEEEEEERPWFRSTSNSSSSKVLPENCIAVLRYTEEPQEDFRRSMVEMMESKLGGSEVDWDLMEELLFSYLDLNHKKSHKFILSAFVDLIISLRDKEKRVTRKSLERSLTVRAAARERLSKRSHAFRN
>BjuOFP42
MKEMNQKMGTHKFRFSDIMPPSWLYKLKGMSRSSRKHLPSSPKHLSTDASSSRNTLRLSSSPYHPQGSSSPPKSPFKRKLKRKTVYKPSSRLKLSSSSFNPHVPLTTSRNHRSKPTSPNEIILEPSLTSSRNHRSKSFSANAIIVEPSLTSSRDHRSKPSSANAVSDSTVGSSSDPLSSSPSEQDYLESHSVDVKNNHSVKKHVSEDPLVSDNSSPVLAETMKKPHFEIKTQQKLKKPKAGSTGIRIRAHSPRIARKKTKGRTSPQPMKKETAESFAIVLTSVDPERDFRESMVEMIVENKMKEQKDLEDLLACYLSLNSSEYHDTIIKAFEKTWFHLTHSM
>BjuOFP43
MKRFKLKISRFLSFKSCRSKDSSDLPFNHVPSFPRRPPPSADPPTTVTTVPQRRRSSFRQHVLTTFGCGSSRRRSSTPLETSRRNSTSVSPPQTPTFQWESQGKWHVTAQEDEGEYATPRQKIHDGDDRRRSVKKERYARRRGSISSTEEETAERESLLPSSANLSPESSSSGLPRVTIRRRNPPKRKSTSLIAEEKSESSSSPPLSPARLSSFVQRLIPCTAAASAAVMEGVAVVKRSEDPYEDFKGSMMEMIVEKNMSEMAELEQLLSCFLTLNAKRHHRAIVNAFSEVWVTLFSGGSDGSRRSSVRLSDYDES
>BjuOFP44
MSLKKKRKYTLKTIFKPICMACSWGSTVRPSSHSYYTTGPQVSPTVLRSPCPKIDKSVAMARESINPFQDYKNSMNLMIDERDFETEDDLKELLRCFLDINPPPHHNLIVRAFVDVCSHFRPPHDRRGKSLRRLLRLYVTPLDDVNDHDSHQRTNLFL
>BjuOFP45
MGKKKMMKLSSLFRGVSGGLLAVPLCYNAKTLSFRVGDDVIKTVNSVFFDNNGGGGGGDALDAETPESWFTNSSETASHSTESDQDLDAESLEMVVRGVVRSERLFFDPGVTSSILREINEKCDSKSEAAAAAAAAEGEEDRECIYTPPIEEISVPVAMESDDPYGDFRRSMEEMVRSHGELAKDWRSLESMLAWYLRMNGKGSHGVIVSAFVDLLSGLSDSGAGESSVSDSARYSTAVSSLPTSPLCSSSRGQTEIEEEEEERRSC
>BjuOFP46
MKLPFLNKNNSSFSCSSNSNSVSSSTNTTSWPWPSCHQKPKTISFRATITFTNPIHDQHEDELDPPEGTESIESVIKGLRSSERLIFESKGESNSILEEATTKQEEQEEEEESFMLLSLESDDPYSDFKGSMEEMVAAHALHHDWKSLEKLLLQFLKVNAKTSHRYIFAAFVDLLSNLTLHTNEPININISKEEVERATAGEASTSCCNSVSLGESPLSPLSLFTSCSSSSSSDETSSTSVRFLPLSSLLEMDEKPKDIFV
>BjuOFP47
MASKSKKKKMVPKTVSVVDIGCGNCKFPTLSSFFNRFSKKPRRYSSNYGHYHSSTTTTASSSAIPSTTHWFSDNTSSSSATPSHAAVAVEKDSDDPYLDFRQSMLQMILENEIYSKDDLRELLNCFLSLNEPYYHGIIIRAFSEIWEGVFSAAVKRRGAVQESPLVRHHGTSRASRGYHNLYHRSM
>BjuOFP48
KRFKIKISRILSFKSCRLKDRSDLPLNPVPSFPRPPPPPANPTTTVPQRRRSSVRRHVLTTFGCGSSRRRSSTPLDVSGRNSPSLSPPQTPTFQWESEGKWHVIAHVEEGEYETPRRKIYAGDDRRRSVKKERHARRRGSISSAEEYEEETGRESLLPSSTNLSPESSSSGLPRVTRRRRNHRKRNTSLVVEEKSESSSPPPSPARLSSFVQRLIPCTAAAPVMMEGVAVVKRSEDPYEDFKGSMMEMIVEKNMFEVAELEQLLSCFLTLNAKRHHRAIVKAFSEIVVAVVVHLAACVAEATHVGAFPWLEEVVVALDRRNLVGDEE
>BjuOFP49
MKIPFVNKNHSSFSCSSNSVSSSTNSTSWAWPSCHQNPKTISFRATITFTNPIHEQEDDEVDPPEIKESIESVIKGLRSSERLIFEIKGESNSILEEATTKRVQEEIEEEAEEEEEGFMLLSLESNDPYSDFKRSMEEMVEAHSLHHDWRSLEQLLVQFLKVNAKTSHRYIFAAFVDLLLNLPPNANEPIRNNIANDDVDGISASCAAAGEASTSYCTSIGLGESPLSPLSFYTSCSSSSSSDETSSTSVRFLPLSSLLEMDEKTKDILV
>BjuOFP50
MAVKSKKKKMVLKAVSVVDIGCSNCKFPTLTSFFNRSSKKPRLYSSTYGHGHSSSTTTTVSSSSNIPSTTHWFSDNVSSSSAATPSAAVAVEKDSDDPYLDFRQSMLQMILENEIYSKDDLRELLNCFLSLNEPYHHSIIIRAFSEIWEGVFSAAVKRRGSVQESPLVRHHGPSRASRDYHNHHYY
>BjuOFP51
MPNPVQQSVYGYLSKIKREAGKLQSSSSKSLSSSKKWVLSYKLHKKLSSLTNVRRPSKTSRFNDDHPQDPGQAATLSDIDRFLEENFKSLCIRDGGEEGEEDHRRRMSKKKEKRDQSSDDSSDTDEDDYYRHRFQRTWEPAVYDSPKLPDPRRRTGRLSPPPGSSEGTPSMYTTPEEERRSLRSNSSSLVLPENCIAVLRCTEEPQEDFKRSMVEMMESKLGGGEVDWDLMEELLFCYLDLNHKKSHKFILSAFVDLIISLRDKEKSITRKGLVRSLSTRAARERLRKRMASSDAFHN
>BjuOFP52
MGNHKFKLSDMIPNAWFLKLKDMTKQSKPKSKPFSYSSSNTCNKKKLSSDSLPHHSSAPHLSNLVANSPHYNSPRNSTHTKRMSKRKTLYKPSLKPNNPPFASAGLNKSKINGQDSSHCPFPALERSPEYFVYSFYGEEDDEFVDPPNLRIGTNSKAFTKYKVKESDSIEKACPARNPTKKPLKSHLSVKITKGKEEDDECRSEKKYQKQVSSGRKSSAGINLRRVNSPRIQLSGTRRSTSRSESKQAVLESFAVMKRSVDPKKDFRESMVEMIEENNIRASKDLEDLLACYLSLNPKEYHDLIIQVFEQIWRQLTKTK
>BjuOFP53
MRNYKFRFSAMIPSEWLHKLKNMTKPRKKHPLPSSCSLNTTKKTKASSESNKSLPHSSRTYFSSRQHTSLESKILHNSPRNSLHVIESKRKTIYKPSPPPSSSVSAGFNKKKINFPPNQDSSSSASSNVIDMNSRDFKKRMFKEMKVFDSTEKACPASNRTKTSRKPHHLSVKVNNKEKEEACRIKKNVSNGRRSSSNSPRIKIKVSSPRVQVSARRSKSRSQSKQVLDSFAVMKSSLDPKKDFRESMVEMIEENNIRASQDLRELLACYLSLNPKEHHDLILKVFVQVWLEVINSKVASK
>BjuOFP54
PRIMWKSFHHCFPSNLNNPSSSPSDAAASDDDPNRPSILLINNFNLLYSDSSPTDRPISKRLIDAETSSTTTFTASTSTAAYSSSASFDESDDYDFTPEHSPPPDLTSVLASSRFFVSSPGRSNLITDSPDLRPRFNYETATATTTTRLLTGGTAVKQYVQSPDPYNDFRRSMQEMLDAVTDAGDVRRYEFLHELLLSYLSLNAADTHKFIIRAFADILVSLLSDGHRTS
>BjuOFP55
IFSNMEKRMRLKVPRIVRSSLSSCRPRDLHDVVDTSAVASNTTSSDRFFLTEPKAKAPRVDRHKPKPNTFSAFPPNPFYEGSRSFRDLRKNIKTKRKQRSSQFASDSLLASRFKSSGSWCWSCSEDEEEESDGTDTLFSSRSFSSESSKGESFAVVKKSEDPYEDFRTSMVEMIVERQIFAAAELQKLLQCFLSLNSLQHHSVIVQVFLEIYAT

## Sheet: B. napus
S1 (c): Retrieved sequences of Brassica napus
>BnaOFP01
MDKRMRLRVPSIVRSSLNSCRSRGLYDVVDTSAVASHTTSSERFFLTKAPRVDRHKPKPYAFPPNPFYEGSRSFRDIRKKIKTKRKQRSSQFGSDPLLTSSFKSSGSWCWSCSEEEEESDDRDTLVSSRSFSSDYSKGESFAVVKKSHDPYKDFRKSMVEMIVERQIFAAAELQQLLQCFLSLNSLQHHSVIIQVFLEIYATLFST
>BnaOFP02
MPLKKKMKYTLKTILKPIFMPCGCGSTVPPPSHSHYTPGLPVSPTVLRSPCPKIDESVAMAKESSNPFEDYKMSMNQMIKERDIKTDDDLKELLRCFLDINPPPQHNLIVRAFVDVCSLLGPPHGRRGNSLGRLLRLYVNPVDDNDDNSHQTSSFKMRNGSP
>BnaOFP03
MNQKMGTHKFRFSGIMPHSWLYKLKGISRSSRKRLPSSPKHLSSTDASSSRKLRETLLLSSSVHHPQSSSPPPIYKPSSRLKLSSSSLNSHVTLTTYRNHRSVLTSVNAIILDPPLSSHVSLTSSWSHRSKSTVGSSSKPVSSSPSDQNYGFSHEPESKSVDIKALNSVDSEDPSISDNSKTEETESWFFRDKDSGEFTEES
>BnaOFP04
MPNPVQQSVYGYLSKIKREAGKLQSSSSKSLSSSKKWVLSYKLHKKLSSLTNVRRPSKTSRFNDDHPQDPGQAATLSDIDRFLEENFKSLCIRDGGEEGEEDHRRRMSKKKEKRDQSSDDSSDTDEDDYYRHRFQRTWEPAVYDSPKLPDPRRRTGRLSPPPGSSEGTPSMYTTPEEERRSLRSHSSSLVLPENCIAVLRCTEEPQEDFRRSMVEMMESKLGGGEVDWDLMEELLFCYLDLNHKKSHKFILSAFVDLIISLRVKEKRVTRKSLEMSLSTRAARDRFSKRSYASRN
>BnaOFP05
MKITNRAETETETETEKNKKRQNKQTQNQTRESRICRALCCSNKARLSISSSSSSSVELDRHSNFSDQHCSLSSLTHYMVQEKLEQMIRETQEATHQEKLREQMMRRRRRRSKSSISNTKFIVMMAMEKCSYDPRADFRESMVEMIVANKIREADELRSLLEYYLSMNPREYRSAILEIFYEVCADLFLCS
>BnaOFP06
MKRFKLKISRILSFKSCRSKDSSDLPFNPVPSLPRRPPPSADPSTTVPKRCRSSFRQHVLTTFGCGSSRRRSSTPLDISRRNSTSVSPPQTPTFQWESEGKWRVIAQEDEGEYETPRRKIYDGDDRRRLVKKERYARRRGSTSSAEEETERESLLPSSTNLSPESSSSGLPRVTRLRRNPPTRKSESSLIAEEKSESSSSPALSPARLSSFVQRLIPCTATSAVAMEGVAVVKRSEDPYEDFKGSMMEMIVEKNMSEMAELEQLLSCFLTLNAKRHHRAIVRAFSEVWIALFSGGNDGSRRSSVQLSDYDEC
>BnaOFP07
MMKWGRKKLVTSSSSLSRAHHVSWFSKLRGSSDLKPAKEKKHHDEAIQKMSTKSSLSSTKPGKDIHESSKRLQRVSEEKENVAKRSAGMESNEKFEEIMSSVKKKARDNQRETRGFLEVEAMDRDKGGTVIMTPRIHVNRDKKRRDQKLLLQKPKRSEQESEVKVQKPATRTCTRSYSREDFVKLKEIKLREVKLKADQQRKSMYLRRELGTKENSKVRVFSPRACRVKAIQDLKKAKLRAREHDGGGIEKESFAVVKCSSDPQKDFRDSMVEMIMENGIINHPEELKELLVCYLRLNTNEYHDMIINVFQQVHSDLHLH
>BnaOFP08
MPNPLQKSLHGYLSKIKKETGKLQVSNSFSSSKKWVLAGCKHPKKLSFSFKHRRRPSKTRFNDDHVNQDPGHAATLSDIDRFLEENFKSLCIRDEKGEEDDKSKGKREQQSSSSDEDDTDDYSHRFERTWGPAVCDSPKLPRTERLSPPPGSSEGRASMYTTSEEGPSSRSKSSSLVLPEKCIAVLRYTEEPQEDFKRSMVSMMESKLGGSEVDWDLMEELLFCYLDLNNKKSHKFILSAFVDLIISLRDKEKNITRKGLVRSLSTRAARERLRKRMASSDAFRN
>BnaOFP09
MIFLFPNNFHSYCSVLLMTCHDQPQRRRSSLRQHVFTTFGCGSSRRRSSALLDVSRRNSPSLSPPQTPTFQWESEGKWHVIAQVDEGEYETPRRKIYDGDDRRRLVKKERYARRRGSTSSAEEYEEETERETLLPSSTNLSPESSSSGLPRVTRRRRNHPRKKNTSLAVEEKSESPSPPPSPARLSSFVQRLIPCTAAAPVVMEGVAVVKRSEDPYEDFKGSMMEMIVEKNMFEVAELEQLLSCFLTLNAKRHHRAIVKAFSEVWVALFSGGNNSSRRSSVRLSDYDEC
>BnaOFP10
MGNYKFKISDMIPNAWLHKLKDMTKQSKPKHKPSSCSSNTCNKKKPSSDSPLLHHSSTFRFSNSLVPNSPHRNSPRNSLYTKRMSKRKTLYKPSLKPITPPFASLGSTQSLFPALESSPEYFLFSFYGKEDGESVDPSNFKIDRKDKAFTKYKVKASHSTEKTCPASNLIKRPIRGHLSVKINKEKEYDECRAEKRYQNQVSSGRKSSSGINLRRVTSPRIQLSGTRRSTSRSESKQVVLESFAVVKRSVDPKKDFRESMVEMIEENNIRDSKDLEDLLACYLSLNPKEYHDLIIHVFEQIWRQFAKTK
>BnaOFP11
MKIPFVNKNHSSFSCSSNSNSVSSSTNSTSWAWPSCHQNPKTISFRATITFTNPIHEQEDDEVDQPEIKESIESVIKGLRSSERLIFEIKGESNSILEEATTRRVQEEEEEKEEEAEEEEEGFLLLSLESSDPYSDFKRSMEEMVEAHSLHHDWRSLEQLLVQFLKVNAKTSHRYIFAAFVDLLLNLTLHTNEPISNNIAKDEMDGVSESRAAAGEASTSYCTSIGLGESPLSPLSFYTSCSSSSSSDETSSTSVRFLPLSSLLEMDEKTKDILV
>BnaOFP12
MRDYNFKFSAMIPSQWLHKLKNMTKPRKKHPLPSSCYLNTTKKTKTSSESTKSLPHSSRTYFSSRSHTSLESKILRNSPRNSHHVIESKRKTVYKPSPPPSSSVSAGFNKKKISFPPNQDSSSSASSNVIDMNSRDFKKRMFKEMKVFDSTEKACPASNRTKTSRKPHHLSVKVNNKEKEEACRIQKNVSTGRRSSSNSPRIKIKVSSPRVQVSARRSKSRSQNKQVLESFALIKSSLDPKKDFRESMVEMIEENNIRASQDLRELLACYLSLNPREYHDLILKVFVQVWLEFKNSKVASK
>BnaOFP13
MTKRFKLKITRILSFKSCRSKVPSDLPFDPVRSFPRPSPPPANPITTVPQRRRSTLRQHVFTTFGCGSSRRRSSAPLAVSRRNSPSLSPPQTPTFQWEREGIWHVVTQEDGGEYETPRRKIYDGDDRRRLVKKERYARRRGSTSSAEEYEEETERETLLPSSTNLSPESSSSGLPRVTRRRRNHPRKKNTSLVVEEKSESPSPPPSPARLSSFVQRLIPCTAASPVVMEGVAVVKRSEDPYEDFKGSMMEMVVEKNMFEVAELEQLLSCFLTLNAKRHHRAIVKAFSEVWVALFSGGNNSSRRSSVRLSDYDEC
>BnaOFP14
MKEMNQKMGTHKFRFSDMMPPSWLYKLKGMSRSSRKHLPSSPKRLSTDASSSRNTLRLSSSPYHPQGSSSPPPKSPFKRKLKRKTVYKPSSRLKLSSSSSSFNPHVPLTTSLSDSTVGSSSDPLSPSPSDQDYLESHSVDVKNNHSVKKLVSEDPSVTYNSSPDLSETIKKPPLEIKRQQKLKKPKAGSTGIRIRANSPRIARKKTKGRTSPQPMMKKETAESFAIVLTSVDPEKDFRESMVEMIVENKMKEQKDLEDLLACYLSLNSSEYHDTIIKAFEKTWFHLTRSM
>BnaOFP15
MEKRMRLRVPRIVRSSLSSCRPRDLHDVVDTSAVASQTTSSDRFFLTEPKAKTPRLDRHKPKPNTFSAFPPNPFYEGSRSFRDSKKNIKTRRKQRSSQFGSDSLLASRFKSSGSWCWSCSEDEEEESDDRDTLFSSRSFSSESSKGESFAVVKKSEDPYEDFRTSMVEMIVERQIFAAAELQKLLQCFLSLNSLQHHSVIVQVFLEIYATLFSP
>BnaOFP16
MGKKKMMKLSSLFRGVSGGLLAVPLCYNAKSLSFRVGDDMIKTVNSVFFDNDGGGGDVLEAETPESWFTNSSETASHSTESDQDLDAESLEMVVRGVVRSERLFFDPGVTSSILEKSKSECDSKSKAAAVISEDRDCSIYTPPIEDISVPVAMESDDPYGDFRRSMEEMVRSHGELSKDWRSLEAMLAWYLRMNGKRSHGVIVSAFVDLLSGLSDSGAGASSVSDSARYSTAVSSLPTSPLCSSSRGQTEIEEEERRSC
>BnaOFP17
MGKKMKLPFLNKIISYSSSSSSSWPSPSCHQQNPKKIFFRAFFTVNKPKNVNKPEPPSRSFSSSSTTTNIMEKPREIECIENVIRGLKSSKRLIFERRGRSNSILEEVTKEEEEEDAPEEEDSIEGFMLLSVESNDPYLDFKKSMEKMVELHALHHDWRRLEKLLFLLLKVNVKTSHEYICAAFVDLLLNLAVETSKDIAQEPRPVHVEESPSSPLSFYTSYSSSYDTSSTSVRGLPDNLIGENRRDVVCCLSSLFEMEEKIIDNIY
>BnaOFP18
MDVPFLNKNFSSSSSSNSNSSSWGPSYHQNPRTISFRATSIANNYYDVDEEEEEEEEEEEEEEEKPLSAIILSSSFSSTSFTADGIEELPETESIENVIKGIKPSERLIFERTGKSKSILEEMRNKDSCSYTWNQSTFSTISNDSWWRWLRYTPIITAREASKCIMKTTK
>BnaOFP19
MWKSFHHCFPSNLNNPSSSPSDAAASDDDPNRSSILLINNVNLLYNDSSPADRPISKHLVDAEPSSTTTFTASTSTVAYSSSASLDESDDYDFTPEHSPPPYLTSVLASRRFFFSSPGRSNLITDSPDLRPRFNYETATATTTTRLLIGGTAVKQYVQSPDPYNDFRRSMQEMLDAVTDAGDVRRYEFLHELLLSYLSLNAADTHKFIIRAFADILVSLLSDGHRTS
>BnaOFP20
MRDYNFKFSAMIPSQWLHKLKNMTKPRKKYPLPSSCSLNTTKKTKASSESNKSLPHSSRTYFSSRSHTSLESKILRNSPRNSHHVIESKRKTVYKPSPPPSSSVSASFNKKKINFPPTQDSSSSASSNVIDMNSRDFKKRMFKEMKVFDSTEKACPASNRTKTSRKPHHLSVKVNNKEKEEACRIKKNVSNGRRSSSNSPRIKIKVSSPRVQVSARRSKSRSQSKQVLDSFAVMKSSLDPKKDFRESMVEMIEENNIRASQDLRELLACYLSLNPKEHHDLILKVFVQVWLEVINSKVASK
>BnaOFP21
MPRTMWKDFHLCFPTNFIKPSSDAAASSQEPNRPSILLINNFNQLYDDSTATGHRISKPIIEVIPPSSITTATTFTASTSTSTTDSPTLDLTAVLASRRFFFSSPGRSNSITDSPDLRPRFEYKTSTTTTAATTLLTGGAAVKQCVQSPDPYNDFRRSMQEMLDAVTDAGDARRYEFLHELLLSYLSLNAEDTHKFIIRAFADVLVSLLSDGHRTN
>BnaOFP22
MPNPVQQSVHGYLSKIKREAGKLQLSSSKSLSSSKKWVLSYKLHKKLSSLMNVRRPSKACRVNDDDHHQDPGQAATLSDIDRFLEENFKSLCIRDGGEEGEEDHHRRMTKKKEKRDQSSDDSSDTDEDDYYRHRFERTWGQAVYDSPKLPDPRRRTERLSPPPGSSEGTPSMYTTPEEEEERRSLRSNSSSLVLPENCIAVLRCTEEPQEDFRRSMVEMMESKLGGGEVDWDLMEELLFCYLDLNHKKSHKFILSAFVDLIISLRDKEKRVTRKSLEMSLTTRAARERLSKRSYASRN
>BnaOFP23
MSLKKKRKYTLKTIFKPICMACSCGSTVRPSSHSYYTPGPQVSPTVLRSPCPKIDKSVAMAKESINTFQDYKNSMNQMIDERDIETQDDLKELLRCFLDINPPPHHNLIARAFVDVCSHLRPPHDSRGKSLGRLLRLYVTPLDNNDDD
>BnaOFP24
MKRFKVKISRILSFKSCRSKDSSDLPFNPVPSLPRRPPPSADPSTTVTTVPHRRRSSFRQHVLTTFGCGSSRRRSSTPLDISRRNSTSVSPPQTPTFQWESEGKWHVIVQEDEGEPRPKIYDGDDRRRRSVKKERHARRRGSTSSADEETERESLLPSSTNLSPESSSSGLPRVTRLRRNPPTRKSESSSSPPLSPARLSSFVQRLIPCTAASAVAMEGVAVVKRSEDPYEDFKGSMMEMIVEKNMSEMAELEQLLSCFLTLNAKRHHRAIVRAFSEVWVALFSGGNDGSRRSSVQLSDYDEC
>BnaOFP25
MGKYKFKISDMISNPWFHKLKDMTKQSKPKSKPISSSSSSHTHNKKSPSYAPPRQSSTSHFSISLVAKSPHHNSPRNSLHRKRMSERKTLHKPSLKPITPLGFNNSKINGQDSSHCALPALEKSPQSFEYSFYEKEDDGFVDPSNFKVDTKNKAFTKYKTKESSSMEKACPASNLTKTPLKSHLSVKINKGKQEEDDEACRAEKKYKKQVSSGRNSSAGINLRRVNSPRIQLSGTRRSTSRSESRQLVLESYAVMKRSVDPKKDFRESMVEMIEENNIRASKDLEDLLACYLSLNAKEYHDFIIQVFEQIWRQLTKQCEKTHLM
>BnaOFP26
MMRWGRKRPVSSSSSYGLSRAHPVSWFSKLSGSSDLKPAKEKKQDDEKSSKTLQRVSVEKENAATRSANMESTDKFEEIMSSVRKKVRDCQRETCGFLKVEAMDRDKGTVRIQVNREKQRCERRDQRLLEQKPKRSEQDAEIKAKNPARRIGTGSYSRNDSVILGHTESKPAHQWQKPKDIKLRETKLKADQQRKSLYLRRELNRLGTKESNKVRVFSPRASEKCRVKAIEDLKKAKLRAREQEHELVKEEADGGMENESFALVKCSSDPQRDFRDSMIEMIMENGINHPEDLKGLLVCYLRLNSDEYHDMIINVFQQVHHDLNFH
>BnaOFP27
MSTFLRKKLHLCFSSSGVVSPSIPSSPIVVPNHNPPSNHHHHHTPSIFINNFNSLYDHLSVSSPLHRNDKFTSVAAALTTPKSGDTGSNESYTVVSKLLSDGTAIMKQIDSPDPCRDFGRSMREMVEARDPTRDDVSDREYLNELLFCYLSLNPKHTHKFIVSAFADTLLWLLSPSSSPEYYSLSQSI
>BnaOFP28
MPKIMWKSLHLCFPSNLTKCYSSPCLPPLAAAAAEDDDPSRPSIVLINNFNLLYHNDHNNYHHRVVDLPSSSTATTFSSSATSSYESESQDISPELSAAFASRRFFFSSPGRSNAITDSPETRSRELSDNSDSATIKTPKKTKYDTSMNTTRLLSGGSAVKQHVYSPDPLTDFRRSMQEMIDAAIEAGDLSHPDEGYDYLNELLLSYLALNPTDMHKFIIRAFSDIMVSLLSEERRI
>BnaOFP29
MKIPFVNKNHSSFSCSSNSVSSSTNSTSWAWPSCHQNPKTISFRATITFTNPIHEQEDDEVDPPEIKESIESVIEGLRSSERLIFEIKGESNSILEEATTKRVQEEIEEEAEEEEEGFMLLSLESNDPYSDFKRSMEEMVEAHSLHHDWRSLEQLLVQFLKVNAKTSHRYIFAAFVDLLLNLPPNANEPIRNNIANDDVDGISASCAAAGEASTSYCTSIGLGESPLSPLSFYTSCSSSSSSDETSSTSVRFLPLSSLLEMDEKTKDILV
>BnaOFP30
MAVKSKKKKMFLKAVSVVDIGCSNCKFPTLTSFFNRSSKKPRLYSSTYGHGHSSSTTTTVSSSSNIPSTTHWFSDNVSSSSAATPSAAVAVEKDSDDPYLDFRQSMLQMILENEIYSKDDLRELLNCFLSLNEPYHHSIIIRAFSEIWEGVFSAAVKRRGSVQESPLVRHHGPSRASRDYHNHHYY
>BnaOFP31
MGNHKFKFSDMIPNAWFHKLKDMTKQSKPKNKPISYSSSNTCNKKKLSSDSLPHNSSASHFSNSLVANSPHHNSPRNSTHRKRMSKRKTLYKPSLKPNTPPFASAGFDKSKIIGQDSSHCPFPALERSPEYFVYSFYEEESDELVDHSNFKIKTNNKAFTEKACPARNSTKKQLRSHLSVKINKEKEDDERRAEKKYQNQVSSGRKSSAGINLRRVNSPRIQLSGTRRSTSRSENKQAVLESFAVMKSSVDPKKDFRESMVEMIEENNIRASKDLEDLLACYLSLNPKEYHDLIIQVFEQIWRQLTKTK
>BnaOFP32
MPRTMWKDFHLCFPTNLIKPSSEAATSSQEPNRPSILLINNFNHLYDDSTATGRRISKPIIEVIPPSSITTATTFTASTSTSTTGNSSSSSSLYESDNYGFAPEDSPPPDLTAVLATRRFFFSSPGRSNSITDSPDLRPRFEYKTSTTTTAATRLLTGGAAVKQCVQSPDPYNDFRRSMQEMLDAVTDAGDARRYEFLHELLLSYLSLNAEDTHKFIIRAFADVLVSLLSDGHRTN
>BnaOFP33
MKEMNQKMGTHKFRFSDIMPPSWLYKLKGMSRSSRKHLPSSPKHLSTDASSSRNTLRLSSSPYHPQGSSSPPKSPFKRKLKRKTVYKPSSRLKLSSSSFNPHVPLTTSLSDSTVGSSSDPLSSSPSEQDYLESHSVDVKNNHSVKKHVSEDPLVSDNSSPVLAETMKKPHFEIKTQQKLKKPKAGSTGIRIRAHSPRIARKKTKGRTSPQPMKKETAESFAIVLTSVDPERDFRESMVEMIVENKMKEQKDLEDLLACYLSLNSSEYHDTIIKAFEKTWFHLTQSM
>BnaOFP34
MAKESINPFQDYKNSMNQMIDERDIETEDDLKELLRCFLDINPPPHHNLIVRAFVDICSHLPPPHDRRGKSLGRLLRLYVTLDNNDDV
>BnaOFP35
MEKRMRLRVPRIVRSSLSSCRPRDLHDVVDTSAVASQTTSSDRFFLTEPKAKTPRVDRHKPKPNTFSAFPPNPFYEGSRSFRDSKKNIKTRRKQRSSQFGSDSLIASRFKSSGSWCWSCSEDEEEESDDRDTLFSSRSFSSESSKGESFAVVKKSEDPYEDFRTSMVEMIVERQIFAAAELQKLLQCFLSLNSLQHHSVIVQVFLEIYATLFSP
>BnaOFP36
MGKKKMMKLSSLFRGVSGGLLAVPLCYNAKTLSFRVGDDMIKTVNSVFFDNNGGGGGDVLEAERPESWFTNSSETASHSTESDQDLDAESLEMVVRGVVRSERLFFDPGVTCSILEKSKSECDSKSKAAAAVISEDRDCSSIYTPPIEDISVPVAMESDDPYGDFRRSMEEMVRSHGELAKDWRSLEAMLAWYLRMNGKRSHGVIVSAFVDLLSGLSDSGAGAGASSVSDSARYSTAVSSLPTSPLCSSSRGQTEIEEEERRSC
>BnaOFP37
MGKTKLSSLFRVGAGRLLTAPLCSNAKTLSFRVENDMIKTVNSVFFDDILEAATPESWFTNSSDTASHSTESDQDLDAESLETVVRGVVRSERLFFDPGATSSIVEETNEKSKAAPIEEISVSVAMESEDPYGDFRRSMEEMVRSHGELAKDWRSLEEMLEWYLRVNERRSRDVIISAFVDLVSGLSDSVSDSARYSTAVSSLPSSPLCSLSSKADKTVFGGTKGIKLVHEATLYSFFVREETYDDLRPKKRFCMNRRRHSPKTRNSNLIYMQTNKP
>BnaOFP38
MDKRMRLRVPSIVRSSLNSCRSRGLYDVVDTSAVASHTTSSERFFLTKAPRVDSHKPQPYAFPPNPFYEGSRSFRDIRKKIKTKRKQQRSSQFGSDPLLTSSFKSSGSWCWSCSEEEEESDDRDTLVSSRSFSSDYSKGESFAVVKKSHDPYKDFRKSMVEMIVERQIFAAVELQQLLQCFLSLNSLQHQSVIIQVFLEIYATLFST
>BnaOFP39
MPLKKKMKYTLKIIFMPCGCGSTVPPSSHSHYTPGLPVSPTVLRSPCPKIDESVAMAKESLNPFEDYKKSMNQMIKERDIKSDDDLKELLRCFLDINPPPQHKLIVRAFVDVCSLLQPPHGRRGNSLGRLLRLYVNPVDDNDDNSHQTSSFKMRNGSP
>BnaOFP40
MPKIMWKSLHLCFPSNLTKCYSSPCLPPSAAAAEDDDPSRPSIVLINNFNLLYHNDHNNYHHRVVDLPSSSTATTFSSSATSSHESESQDISPELSAAFASRRFFFSSPGRSNAITDSPETRSRELSDNSDSASIKTTKKTTYDTSVNTTRLLSGGSAVKQHVYSPDPLTDFRRSMQEMIDAAIEAGDLIHPDDGYDYLNELLLSYLALNPTDMHKFIIRAFSDIMVSLLSEERRI
>BnaOFP41
MGNHKFKFSDMIPNAWFHKLKDMTNQSKPKNKPSYSSSNTCNKKKLSSDSFPHNSSASHFSNSLVANSPHHNLPRNSTHRKRMSKRKTFYKPSLKPNTPPFASAGFDKSKINGQDSSHYTFPALERSPKYFVYSFYKEEEDEFVDHSNFKIKANNKAFTEKACPARNSTKKPLKPHLSVKINKEKEEDEDDECITEKKYQKQVSSGRKSSSGINLRRVNSPRIQLSGTRRSTSRSENKQAVLESFAVMKSSVDPKKDFRESMVEMIEDNNIRASKDLEDLLACYLSLNPKEYHDLIIQVFEQIWRQLTKTK
>BnaOFP42
MGKYKFKISDMISNPWFHKLKDMTKQSKPKSKPISSSSSSHTHNKKNPSYAPPQQSSTSHFSISLVAKSPHHNSPRNSLHRKRMSERKTLYKPSLKPITPLGFNNSKINGQDSSHCAFPALEKSTESSVYSFYQEEDDGFVDPSNFKVDTKNKAFTKYKAKGSGSIEKACPASNLTKKPLKSHLSVKINKGKQEEDDEACREKKYKKQVSSGRNSSAGINLRRVNSPRIQLSGTRRSTSRSESRQLVLESYAVMKRSVDPKKDFRESMVEMIEENNIRASKDLEDLLACYLSLNAKEYHDLIIQVFEQIWRQLTKHM
>BnaOFP43
MSTFLRKKLHLCFSSSGVVSPSIPSSPIVVPNHNPPSHHHHHTPSIFINNFNSLYDHLSVSSPLHRNDKFTSVAAALTTPKSGEIGSNENYAVVSKLLSDGTAILKHIDSPDPCRDFGRSMREMVEARDPTRDDVSDREYLNELLFCYLSLNPKHTHKFIVSAFADTLLWLLSQSSSPEYYPLSQSI
>BnaOFP44
MGNYRFKLSELVPNAWFYKLRDMGKSRKKQHNSTVSLSPIKKHQPVPTPTPTTARSPRLPLRRSSSYYARPRKSVRNRATTVSSAPPKQVTEFRSDQLLIPEESSSHSPCSSCVSSKAATLTPPPELDLHPIITKPTTTVRKTAVSTSPAGVRLRLRSPRISTRKTASSGGAQITGTSATASSRRSRAVVKASVDPRRDFKESMEEMIAENKIRESKDLEELLACYLCLNSDEYHHIIINVFKQIWLDLNLSPHLSL
>BnaOFP45
MKLPFLNKNNSSFSCSSNSNSVSSSTNTTSWPWPSCHQKPKTISFRATITFTNPIHDQDEDELDPPEGTESIESVIKGLRSSERLIFESKGESNSILEEATTKQEEEEEEEEEESFMLLSLESDDPYSDFKGSMEEMVEAHALHHDWKSLEKLLLQFLKVNAKTSHRYIFAAFVDLLSNLTLHTNEPININISKEEVERATAGEASTSCCNSVSLGESPLSPLSLFTSSSSSSSSSSDETSSTSVRFLPLSSLLEMDEKPKDILV
>BnaOFP46
MASKSKKKKMVPKTVSVVDIGCGNCKFPTLSSFFNRFSKKPRRYSSNYGHYHSSTTTTASSSAIPSTTHWFSDNTSSSSATPSHAAVAVEKDSDDPYLDFRQSMLQMILENEIYSKDDLRELLNCFLSLNEPYYHGIIIRAFSEIWEGVFSAAVKRRGAVQESPLVRHHGTSRASRGYHNLYHRSM
>BnaOFP47
MTKRFKLKITRILSFKSCRSKDPSDLPFDPVRSFPRPSPPPANPITTVTTVPQRRRSSLRQHVFTTFGCGSSRRRSSALLDVSRRNSPSLSPPQTPTFQWESEGKWHVIAQVDEGEYETPRRKIYDGDDRRRSVKKYARRRGSISSTEEYEEETGRESLLPSSTNLSPESSSSGLPRVTRRRRNHPRKKNTSLAVEEKSESPSPPPSPARLSSFVQRLIPCTAAAPVVMEGVAVVKRSEDPYEDFKGSMMEMIVEKNMFEVAELEQLLSCFLTLNAKRHHRAIVKAFSEVWVALFSGGNNSSRRSSVRLSDYDEC
>BnaOFP48
MPNPLQKSLHGYLSKIKKETGKLQVSNSFSSSKKWVLAGCKHPKKLSFSFKHRRRPSKTRFNDDHVYQDPGHAATLSDIDRFLEENFKSLCIRDEEGEEDAKSKGKREQQSSSSDEDDSDDYSHRFERTWGPAVYDSPKLPRTERLSPPPGSSEGRASMYTTSEEGPSSSRSKSSSLVLPEKCIAVLRYTEEPQEDFKRSMVEMMESKLGGSEVDWDLMEELLFCYLDLNNKKSHKFILSAFVDLIISLRDKEKSITRKGLVRSLSTRAARERLRKRMASSDAFRN
>BnaOFP49
MRKLSKSIYTPEKMVNSNFFYSFFYSQARTGRVDPHGNQIPKSDAKNSAKEIREGRIVQREKKTARRILQETIKYRRFSGSCSHRNKNGSSADKMKIKLREVKLKADQPNKSPCLRREQNRLGTKENSKVRVFSPRASAKCRVTAIEDLKKTKLRERV
>BnaOFP50
MMKWGKKKPVSSSSSSSPGLSRAHHVSWFSKLTGSSDLKLAKEKKKQDDDEASQKMSSKSSLGSTKRRNDTHESSKRFQRVSAEKENATTRSANMESNEKFEEIMSSVRKKVRDFQRETMDGDKETVIMTPRIQVNRDRQQRCERRDQKLLEQKPKRPEQNTEVKVKKPARRTGTSNSRETLVAHQWQHLKETKLREVKLKADKQRKSMYLRRELGTKENSKVRVFSPRSSEKCRVKAIEDLKKAKQRAKEQEMENESFAVVKCSSDPQKDFRDSMIEMIMENGINRPEELKELLVCYLRLNSDEYHDMIINVFQQVHNDLFIHATSRLLAYSLCSHLHNSIPSSTRGIQRDYIKS
>BnaOFP51
MGKKMKLPFLNKIISYSSSSSSSWPSPSCHQQSPKKIFFRAFFTVNKPKNVNKPEPPSRSFSSSSTTTNIMEKPREIECIENVIRGLKSSKRLIFERRGRSNSILEEVTKEEEEEDAPEEEDSIEGFMLLSLKSNDPYLDFKKSMEKMVELHALHHDWRRLEKLLFLLLKVNVKTSHEYICAAFVDLLLNLAVETSKDIAQEPRPVLVEESPSSPLSFYTSYSSSDDTSSTSVRGLPENLIGEKRRDVVCCLSSLFEMEEKIIDNIY
>BnaOFP52
MGKKMKLPFLNKIISYSSSSSSSWPSPSCHQQNPKKIFFRAFFTVNKPKNVNKPEPPSRSFSSSSTTTNIMEKPREIECIENVIRGLKSSKRLIFERRGRSNSILEEVTKEEEEEDAPEEEDSIEGFMLLSVESNDPYLDFKKSMEKMVELHALHHDWRRLEKLLFLLLKVNVKTSHEYICAAFVDLLLNLAVEPSKDIAQEPRPVHVEESPSSPLSFYTSYSSSDDTSSTSVRGLPENLIGEKRRDVVCCLSSLFEMEEKIIDNIY
>BnaOFP53
MEVPFLNKKFSSSSSSNSNSSSWAWPSCHQNPRTISFRATSIANNYYDVEEEEEEEEEEEEEEEEEVEEEPLSAIILSSSFSSTSFTADGIEELPETESIENVIKGIKPSERLIFERTGKSKSILEEMRNKDSCSYPWNQSTFSTISNDSWWRWLRYTPFITAREASQCIMKTTK
>BnaOFP54
MRNYKFRFSAMIPSEWLHKLKNMTKPRKKYPLPSSCSLNTTKKTKASSESNKSLPHSSRTYFSSRSHTSLESKILHNSPRNSLHVIESKRKTIYKPSPPPSSSVSASFNKKKINFPPTQDSSSSASSNVIDMNSRDFKKRMFKEMKVFDSTEKACPASNRTKTSRKPHHLSVKVNNKEKEEACRIKKNVSNGRRSSSNSPRIKIKVSSPRVQVSARRSKSRSQSKQVLDSFAVMKSSLDPKKDFRESMVEMIEENNIRASQDLRELLACYLSLNPKEHHDLILKVFVQVWLEVINSKVASK
>BnaOFP55
MPRIMWKGFHHCFPSNLNNPSSSPSDAAVSDDDPNRPSILLINNFNLLYSDSSPTDRPISKRLIDAEPSSTTTFTASTSTAAYSSSASFDESDDYDFTPEHSPPPDLTSVLASRRFFVSSPGRSNLITDSPDLRPRFNYETATATTTTRLLTGGTAVKQYVQSPDPYNDFRRSMQEMLDAVTDAGDVRRYEFLHELLLSYLSLNAADTHKFIIRAFADILVSLLSDGHRTS
>BnaOFP56
MGNYKFKISDMIPNAWLHKLKDMTKQSKPKHKPSSCSSNTCNKKKPSSDSPLLHHSSTFRFSNSLVPNSPHRNSPRSSLYTKRKSKRKTLYKLSFKPITPPFASESSTQSLFPALESSPDNLIKKPIRGHLSVKINKEKEYDECRAEKRYQNQVSSGRKSTSRSESKQVVLESFAVVKRSVDPKKDFRESMVEMIEENNIRASKDLEDLLACYLSLNPKEYHDLIIHVFEQIWRQFTKTK
>BnaOFP57
MKNTNRAETETEKHKKKQNKQTQNQTRESRICRPLCCSNKARLSISSSSSSSVELDRHSNFSDQHCSLSSLTHYMVQEKLEQMIRETQEATHQEKFREQMMRRRRRRSKSSISNTKFIVMMAMEKCSYDPREDFRESMVEMIVANKIREADELRSLLEYYLSMNPREYRSAILEIFYEVCADLFLCS

## Sheet: B. nigra
S1 (d): Retrieved sequences of Brassica nigra
>BniOFP01
MKLPFLNKNYSSFSCSSNSNSVSTSTNTTSWPWPSCHQNPKTISFRATITFTNPIHDQEDDELDPPEGTESIESVIKGLRSSERLIFESKGESNSILEEATIKQEEQETEEESFMLLSLESKDPYSDFKRSMEEMVEAHTLHHDWRSLEKLLSKFLKVNAKTSHRYIFAAFVDLLLNLTLHTNEPINIDIAKDDVEGVSASRATAGEATTSCCNSMSLGESPLSPLSLFTSCSSSSSDETSSTSVRFLPLSSLLEMDEKTKDILV
>BniOFP02
MASRSKKKKMVLKTVSVVDIGCGNCKFPTLSSFFNRFSKKPRRYSSNYGRYHSSTTTASSSSAILSTTHWFSDNTSSSSATPSTGAIAVEKDSDDPYLDFRQSMLQMILENEIYSKDDLRELLNCFLSLNEPYYHGIIIRAFSEIWEDVFSVAVKRRGAVQESPLVRHHARASGGYHNHYHRSM
>BniOFP03
MGKYLFKISDMISNAWFHKLKDMTKQSKPKSKPISPSSSNTYNKKSPCSYSLTHQSPSSHFSISLVANSPHPNSPRNSLHKKRMSERKTLYKPSLKPITPFTAAGFNKSKANRQDSSHCALPALERSKESFVYSFYQEEDDGFVDPSNFKIDTKNKPFTKYKVKESDSIKKACPASKQTKKPIKSHLSVKIKKEKQQEDEACRAEKKYQKQVSCGRNSSAGINLRRVNSPRIQLSGRRRSTSRSESRQVVVESYAVMKRSVDPEKDFRESMVEMIEENNIRASKDLEDLLACYLSLNAKEYHDLIIQVFEQIWRQLKKHM
>BniOFP04
MPRIMWKSFHHCFPSNLTNPSSSPSDAAAASDDDPNRPSILLINNFNLLYNDSSAADRPISKRLIDAAPSSTTTFTASTSTAADSSSSSTSLDESDNYGFAPEHSPPPDLTSVLASRRFFFSSPGRSNSITDSSPDLRTRFSCEPATVTTSSTTSTRLLTGGTAVKQYVQSPDPYKDFRRSMQEMLDAVSDAGDVRRYEFLHELLISYLSLNAADTHKFIIRAFADILVSLLSDGHRTS
>BniOFP05
MRNYKFRFSAMIPSEWFHKLKNFTKPRKKHPLPSSSCSLNTTKKTKTSSDSNESLPHSSRTYFSSRSHTSPRNSLHVIESKRKTVYKPSPPPPPPSSSYVSAGFNKKNINFLPNQDSSSSASSNVVNMNNRDFKKRIVKEMKVSDTTEKACSASNRTKASRNPHHLSVKVNEKEDARRNQKKHQRTSGRRSSSNSPRIKIKVSSPRVQVSSARGSKSRSQSKQVLESFAVIKSSLDPKKDFRESMVEMIEENNIRASQDLRELLACYLSLNPKEYHDLILKVFVQVWLEVINSKVASK
>BniOFP06
MKRFELKISRFLSFKSCRSKDSSDLPFNPVPSFPRRPPPSADPPTTVTTVPQRRRSSFRQHVLTTFGCGSSRRRSSTPLETSRRNSTSVSPPQTPTFQWESQGKWHVTAQEDEGEYATPRQKIHDGDYRRRSVKKERYARRRGSISSTEEETAERESLLPSSANLSPESSSSGLPRVTIRRRNPPKRKSTSLIAEEKSESSSSPPLSPARLSSFVQRLIPCTAAASAAVMEGVAVVKRSEDPYEDFKGSMMEMIVEKNMSEMAELEQLLSCFLTLNAKRHHRAIVNAFSEVWVTLFSGGSDGSRRSSVRLSDYDES
>BniOFP07
MSLKKKRKYTLKTIFKPICMACSWGSTVRPSSHSYYTPGPQVSPTVLRSPCPKIDKSVAMAKESINPLHDYKNSMNQMIDERDIETEDDLKELLRCFLDINPPPHHNLIVRAFVDVCSHLRPPYDRRGKSLRRLLRLYVTPLDDVNDHDSHQRPNLFI
>BniOFP08
MEKRMRLKVPRIVRSSLSSCRPRDLHDVVDTSAVASNTTSSDRFFLTEPKAKAPRVDRHKPKPNTFSAFPPNPFYEGSRSFRDLRKNIKTKRKQRSSQFASDSLLASRFKSSGSWCWSCSEDEEEESDGTDTLFSSRSFSSESSKGESFAVVKKSEDPYEDFRTSMVEMIVERQIFAAAELQKLLQCFLSLNSLQHHSVIVQVFLEIYATLFSP
>BniOFP09
MGKKKMMKLSSLFRGVSGGLLAVPLCYNAKTLSFRVGDDVIKTVNSVFFDNNNGGGGGGDALDAETPESWFTNSSETASHSTESDQDLDAESLEMVVRGVVRSERLFFDPGVTSSILREINEKCDSKSEAAAAVSEGEEDRDCIYTPPIEEISVPVAMESDDPYGDFRRSMEEMVRSHGELAKDWRSLESMLAWYLRMNGKRSHGVIVSAFVDLLSGLSDSGAGESSVSDSARYSTAVSSLPTSPLCSSSRGQTEIEEEERRSC
>BniOFP10
QTRTPDWKLMTELRGDMTENQDTCQRRWLERWMGERVDPHGNQNPTVERQEIQVSSDKQRCVRRYQKLRKQKPERSEKDAEVKLKKQQGKQAHKSYSSE
>BniOFP11
MTKRFKIKISRILSFKSCRLKDRSDLPLNPVPSFPRPPPPPANPTTTVPQRRRSSVRRHVLTTFGCGSSRRRSSTPLDVSRRNSPSLSPPQTPTFQWESEGKWHVIAHVEEGEYETPRRKIYAGDDRRRSVKKERHARRRGSISSAEEYEEETGRESLLPSSTNLSPESSSSGLPRVTRRRRNHRKRNTSLVVEEKSESSSPPPSPARLSSFVQRLIPCTAAAPVMMEGVAVVKRSEDPYEDFKGSMMEMIVKKNMFEVAELEQLLSCFLTLNAKRHHRAIVKAFSEVWVALFSGGNNSSRRSNVRLSDYDEC
>BniOFP12
MMRWGRKKPVSSSWFSKLSGSSDSKPAKEKKQDDEKASQDMSTKPSLSSTKLRNGIHESSKRFQRASVEKENTATRSANMESNEKFEEIMSSVRKKVRNFQKETRGFLEVQAIGRNKGTVIMTPRIQVNRDKQRCERRDHRLLEQKPKRPEQDADVKTKKTGRRTGTGSHSREDSVILGHNESKPAHQWQKLKSIKLREVKLKADQQRKSMYLRREKNRLGTKESNKVRVFSPRASEKCRVKAIEDLKKAKLREREHELVKEAADGGVENESFAVVKCSSDPQRDFRDSMIEMIMENGINHPEDLKELLVCYLRLNSDEYHDMIINVFKQVHTDLNFHH
>BniOFP13
MSTFLRKKLHLCFSSSGVVSPSIPSSPIVVPNHNPPSHHHTPPSIFINNFNSLYDHLSVSSPLHRNDKFTSVAAALTTPKSGETGSSSFSGGLHPSPRRADNDEDDEEDEDDEDEDYAVVSKLLSDGTAIMTHIDSPDPCRDFGRSMREMVEARDPTRDDASDREYLNELLFCYLSLNPKHTHKFIVSAFADTLLWLHSQSSPSPESSLSQSI
>BniOFP14
MGKTAKKLSSLFRGGAGGFLATPLCYNAKTLSFRVKDDDMMIKTVNSVFFDHNHHHNGEEAQTPETSWFTTSSETASHSTTESEQDLDAESLEMVVRGVVRSERLFFDPGVTTSSIVEEPNAKSKAGEDRDTPPIEEISVSVAMESEDPYVDFRRSMEEMVRSHVELAKDWRSLESMLEWYLRMNERRSHDVIISAFVDLVSGLSDGSGAGTSSVSDSARYSTAVSSLPSSPLYSLSSKGQTEIEEEERRSR
>BniOFP15
MGNYRFKLSELVPNAWFYKLRDMGKSRKKQQNSSVSLLPIKKQQPVPTPTPTPTTARSPRLPLSRRSSSYYARPRKSVRNRATTTVSSAPPKQVISSESSSPPEFRSDQLLIPDESLESSSHSPCSCVSSKAAATFNPPPELHLHPIITKPTTTVRKTAVSSPAGMRLRLRSPRVSTRKTASSGARKTGTSATVSSRRSRAVVKASVDPRRDFKESMEEMIAENNIRASKDLEELLACYLCLNSDEYHHIIINVFKQIWLDLNLSPHLSF
>BniOFP16
MPLKKKMKYTLKTIFMPCGCGSTVPPSSHSHYTPGLPVSPTVLRSPCPKIDESVAMAKESFNPFEDYKKSMNQMIKEREIQTDDDLKELLRCFLDINPPPQHNLIVRAFVDVCSLLRPPHGRRGNSLGRLLRLYVNPVDDNDDDSHTHTKPLQLT
>BniOFP17
MDKRMRLKVPSIVRSSLSSCRSRDLYDDVDTSAVASHTTSSDRFFLTKAPRMKSHKPKPYPYAFPSNPFYEGSRSFRDTRKRIKTKRKQRSSQFGSDPLLASRFKSNGSWCWSCSEEEEESDDRDTLFSSRSFSSDSSMAESFAVVKKSHDPYKDFRTSMVEMIVERQIFAAAELQQLLQCFLSLNSLQHHSVIIQVFLEIYGTLFST
>BniOFP18
MPNPLQKSLHGYLSKIKRETGKLQSSSSKSLSSSKNWVLAGYKDPKKLYPFKSKTKTRFNDHQDSSQAATLSDIDRFLEENFKSLCIREGGEEEEEEEEEDHHHHRRMTKKKEKMHHHSSDEDEDEYRHRFERTWGPPASVYDSPKLPDPPRRLSPPPGSSEGRPSMYTASEEEEEEERPWFRSTSNSSSSKVLPENCIAVLRYTEEPQEDFRRSMVEMMESKLGGSEVDWDLMEELLFSYLDLNHKKSHKFILSAFVDLIISLRDKEKRVTRKSLERSLTVRAAARERLSKRSHAFRN
>BniOFP19
MKLPFLTKNQCSFSCSSNSISSSSNTTSWAWPSCHQSPKTISFRATITFTNPIHKQEDDEVDPPEIKESIESVIKGLRSSERLIFESRGESNSILEEATTKRVQEEEDEDEADEEEEEEEEGFMLLSLESNDPYSDFKRSMEEMVDAHALHHDWRSLEQLLVQFLKVNAKTSHRYIFAAFVDLLLNLAPNTNEPVNNNIAKDYVDGVSASRAAAGEASTSYCTSIGLGESPLSPLSFYTSCSSSSSSDETSSTSVRFLPLSSLLEMDEKTKDILV
>BniOFP20
MAVKSKKKKMVLKAASVVDIGCSNCKFPTLSSFFNRSSKKPRPYSSTYGHGHSSSTTVSSSSNIPSTTHWFSDNTSSSSSATPSAAVAVEKDSDDPYLDFRQSMLQMILENEIYSKDDLRELLNCFLSLNEPYHHSIIIRAFSEIWEGVFSAAVKRRGSVQESPLVRHHGPSRASRDYRNHHYH
>BniOFP21
MGNHKFKLSDMIPNAWFLKLKDMTKQSKLKNKPFSSSSNTNKKKLSSDSLPHHSSAPRLSNLVANSAHHNSPRNSIHTKRMNKRKTLYKPSLKPNTPPFASAGLNKSKINGQDSSHCPFPALERSPEYFVFSFYGEEDDEFVDPPNLKIGRNSKAFTKYKVKESDSIEKACLARNPTKKQLKSHLSVKINKEKEGEEDDDECIAEKKYQKQVSSGRKSSAGINLRRVNSPRIQLSGTRRSTSRSESKQAVLESFAVMKRSVDPKKDFRESMVEMIEENNIRASKDLEDLLACYLSLNPKEYHDLIIQVFEQIWRQLTKTE
>BniOFP22
MPKIMWKSLHLCFPSNLTKCYSSPRLPPSAAAAEDDDPSRPSIVLINNFNLLYHNDHNHHQHRVVDLPSSSTATTFSSSATSSYESESHDISPELSAAFASRRFFFSSPGRSNAITDSPETRSRELSDNSDSATIKTTKKMNYHSTVNTTRLLSGGSAVKQHVYSPDPLTDFRRSMQEMIDAAIDAGDLSHPDDGYDYLNELLLSYLALNPIDMHKFIIRAFSDIMVSLLSEERRI
>BniOFP23
MPRTMWKDFHLCFPSNLIKPSTSPSDAAASEDPNRPYILPINNFNHLYNDTTTTTGHRISKPLIEVIPPSSTTTTTTFTASTSTSTTGNSSSSASLYETDNYGFAPDDSPPPDLTAVLASRRFFFSSPGRSNSITDSPDLRPRFDYKTSTATTRLLTGGAAVKKYVQSPDPYNDFRRSMQEMLDAVTDGGDARRYEFLHELLVSYLSLNAEDTHKFIIRAFADVLVSLLSDGHRTN
>BniOFP24
MAKKVKLPFLNKNTSSSSFSSSSSSSWPLHSYHQQNPTTISSMTAFFTGNKPKNVYKPEPTSRSFSSSSSTTTDNVMENPREIECIENVIRGLKPSQRLIFERRGKSNSILEEVTKREEEEEEGFTLSSLESNDPYSDVKKSMEKMVEAHSLHHDWRSLEKLLFLFLKVNVKTSHKHICAAFVDLLLNLTVGLSEDVDQEPCAVPVEESSSSPMSFYTSYSSSNDTSSTSVRDLPESSIGEKSGDVVCSLLSLFEMEEKTKILHMP
>BniOFP25
MPNPLQKSLHGYLSKIKKETGKLQVSSSNSLSSSKKWVLAGCKHPKKLSFSFKHRRRPSKTRFNDGHVYQDAGHAATLSDIDRFLEENFKSLCIRDDEGKEEEEDKNKGKREQSSSSDDEDKDDYRHRFERTWGPAIYDSPKLPRTERLSPPPGSSEGRPSMYTTSEEGPSSRSNSSSLVLPENCIAVLRYTAEPQEDFKRSMVEMMESKLGGSEVDWDLMEELLFCYLDLNHKKSHKFILSAFVDLIISLRDKEKSITRKGLVRSLSTRAARERLRKRMASSDAFHN
>BniOFP26
MVDMAFTIDRPTHFPLNCKASTLDWRFDIDKGLRGDTTESRYIPMKMSTKLNQMEEWRTEGFAVVKFLSSPHKNIRDAMVEMILNNGINHQEDLKEMISPRERE
>BniOFP27
MMKWGRKKHVPSSSFFSCPPHVSWFSKLSGSSDLKPAKEKKQDDEASQKMSALSSLNCCKRRTMFMRAAKGYRKHQ
>BniOFP28
MESNEKFKEIMSRVRKKARDIQRETSVLLDVEAMDRDKGTMIMTPRIKVKRDKKRCDQKLLQQKPKRSEQEAEAKMKKTATSPRTRSYSSEDFVKLKERKLREVKLKADQQRKSIVKTIEDLKKAKLRARKHHRGGMEKESFAVVTCSSDPQKDFRDSMVEMITENGIINHPEELKELLVCYLTLNTDEYHDMIINVFKQVHRDLSLD
>BniOFP29
MGNYKFKISDMIPNAWLHKLSDMTKQSKPKHKPSSSSNTCNKKKPSSDSLVHHSSTFRFSNSLVPNSPHPNSPRNSLDTKRMSKRKTLYKPSLKPITPFASEGFNKSKINGQDSTHSLFPALKSSPGYFLYSFYGKEDAEFVDPSNFKMDSKEKAFTKYKVKASDSTDKTCTASNLTKKPLRGHLSVKINKEKEYDECRAEERNQKQVSSGRKSTSGINLRRVTSPRIQLSGTRRSTSRPESKQVVLESFAVVKRSVDPKKDFGESMVEMIEENNIRASKDLEDLLACYLSLNPKEYHDLIIHVFEQIWRQLTKTKLKPPLNIM
>BniOFP30
MNITNRAETETETETEKDKKRQNKQTQNQTRESRICRALCCSNKARLSISSSSSSSSVELDRHSNFSDQHCSLSSITHYMVQEKLEKMIRETQEATHQEKLRQQMMRRRKRRSKSSISNTKFIVMMAMEKCSYDPREDFRESMVEMIVANKIREADELRSLLEYYLSMNPREYRSAILEIFYEVCADLFVRD
>BniOFP31
MGKKMKLPFMNKITSYSSSSSSSWPSPSCYQQNPKKRFFRAFFTVNKPKNVNKPEPPSRSFSSSSTTTNIIEKPRERECIENVIRGLKSSKRLIFERRGRSNSILEEVTTREEEEDASEEEQGFMLLSLESNDPYSDFKKSMEKMVDLHALHHDWRRLEKLLFLFLKVNVKTSHQYICAAFADLLLNLAVGFSTDVPREPRSVLVEESPSSPLSFYTSYSSSDDTSSTSVQGLPENLIGGKRRDVVCCLSSLFEMEEKIKDNID
>BniOFP32
MEVPFLNKNFPSSSSSNSNSSSWAWPSCHQNPRTISFRATSITNNPYDVEGEEEEEEEEEEEEKPLSTIILSSSFTGDGIEELPETESIENVIKGIKPSERLIFERKGKSKSILEALRNKDSCSYPWNQSTFSTISNDSWWRWLRYTPFITARVASKCIMKTTK

## Sheet: B. oleracea
S1 (e): Retrieved sequences of Brassica oleracea
>BolOFP01
MSTFLRKKLHLCFSSSGVVSPSIPSSPIVVPNHNPPSHHHHHTPSIFINNFNSLYDHLSVSSPLHRNDKFTSVAAALTTPKSGEIGSSLFSGGLHPSPRRADDEEDEDEEDEDENYAVVSKLLSDGTAILKHIDSPDPCRDFGRSMREMVEARDPTRDDVSDREYLNELLFCYLSLNPKHTHKFIVSAFADTLLWLLSQSSSPEYYSLSQSI
>BolOFP02
MGKTKLSSLFRVGAGRLLTAPLCSNAKTLSFRVENDMIKTVNSVFFDDILEAATPESWFTNSSDTASHSTESDQDLDAESLETVVRGVVRSERLFFDPGATSSIVEETDEKSKAAPIEEISVSVAMESEDPYGDFRRSMEEMVRSHGELAKDWRSLEEMLEWYLRVNERRSRDVIISAFVDLVSGLSDSVSDSARYSTAVSSLPSSPLCSLSSKGETEIEEEEERRSR
>BolOFP03
MDKRMRLRVPSIVRSSLNSCRSRGLYDVVDTSAVASHTTSSERFFLTKAPRVDSHKPQPYAFPPNPFYEGSRSFRDIRKKIKTKRKQQRSSQFGSDPLLTSSFKSSGSWCWSCSEEEEESDDRDTLVSSRSFSSDYSKGESFAVVKKSHDPYKDFRKSMVEMIVERQIFAAAELQQLLQCFLSLNSLQHQSVIIQVFLEIYATLFST
>BolOFP04
MPLKKKMKYTLKTIFMPCGCGSTVPPSSHSHYTPGLPVSPTVLRSPCPKIDESVAMAKESLNPFEDYKKSMNQMIKERDIKSDDDLKELLRCFLDINPPPQHNLIVRAFVDVCSLLQPPHGRRGNSLGRLLRLYVNPVDDNDDNSHQTSSFKMRNGSP
>BolOFP05
MGTHKFRFSAIMPHSWLYKLKGISRSSRKRLPSSPKHLSSTDASSSRKLRETLLLSSSVHHPQGSSPPPKPPFKRKIKRKTVHKPSSRLKLSSSSLNSPVTLTTYRNHRSVLTSANAIILDPPLKSHVSLTSSWNHRSKSTVGSSSKPVSSSPSDQIYGFSREPESKSIDIKALNRVDSEDPSISDNSSPVLVETVKQKTCDTRTQLKLKKPKAGSSGIRIRACGVSLNSRHVINQMELQYELNSVHLKREARALDGQRGLVSDETKKACWLVTALPEGLKLQQYKSKENRSELSVPLEKSTSVLALVLGIDLNRANSPKIARRKTKGRTSYTSKRKGNSESFAIVLTAVDPERDFRESMAEMIVENKMKEQTDLEDLLACYLSLNSSEYHDIIIKAFE…
>BolOFP06
MPNPVQQSVHGYLSKIKREAGKLQLSSSKSLSSSKKWVLSYKLHKKLSSLMNVRRPSKACRVNDDDHHQDPGQAATLSDIDRFLEENFKSLCIRDGGEEGEEDHHRRMTKKKEKRDQSSDDSSDTDEDDYYRHRFERTWGQAVYDSPKLPDPRRRTERLSPPPGSSEGTPSMYTTPEEEEERRSLRSNSSSLVLPENCIAVLRCTEEPQEDFRRSMVEMMESKLGGGEVDWDLMEELLFCYLDLNHKKSHKFILSAFVDLIISLRDKEKRVTRKSLEMSLTTRAARERLSKRSYASRN
>BolOFP07
MGNYKFKISDMIPNAWLHKLKDMTKQSKPKHKPSSCSSNTCNKKKPSSDSPLLHHSSTFRFSNSLVPNSPHRNSPRNSLYTKRMSKRKTLYKPSLKPITPPFASLGSTQSLFPALESSPEYFLFSFYGKEDGESVDPSNFKIDRKDKAFTKYKVKESHSTEKTCPASNLIKRPIRGHLSVKINKEKEYDECRAEKRYQNQVSSGRKSSSGINLRRVTSPRIQLSGTRRSTSRSESKQVVLESFAVVKRSVDPKKDFRESMVEMIEENNIRASKDLEDLLACYLSLNPKEYHDLIIHVFEQIWRQFTKTK
>BolOFP08
MKITNRAETETETEKDKKRQNKQTQNQTRESRICRALCCSNKARLSISSSSSSSVELDRHSNFSDQHCSLSSLTHYMVQEKLEQMIRETQEATHQEKLREQMMRRRRRRSKSSISNTKFIVMMAMEKCSYDPRADFRESMVEMIVANKIREADELRSLLEYYLSMNPSEYRSTILEIFYEVCADLFLCS
>BolOFP09
MKRFKLKISRILSFKSCRSKDSSDLPFNPVPSLPRRPPPSADPSTTVPKRCRSSFRQHVLTTFGCGSSRRRSSTPLDISRRNSTSVSPPQTPTFQWESEGKWRVIAQEDEGEYETPRRKIYDGDDRRRSVKKERYARRRGSTSSAEEETERESLLPSSTNLSPESSSSGLPRVTRLRRNPPTRKSESSLIAEEKSESSSSPPLSPARLSSFMQRLIPCTATSAVAMEGVAVVKRSEDPYEDFKGSMMEMIVEKNMSEMAELEQLLSCFLTLNAKRHHRAIVRAFSEVWIALFSGGNDGSRRSSVHLSDYDEC
>BolOFP10
MMKWGRKKHVPSSSSLSRAHHVSWFSKLRGSSDLKPAKEKKHHDEGIQKMSTKSSLSSTKPGKDIHESGKRLQRVSEEKENVAKRSAGMESNEKFEEIMSSVKKKARDYQRETRGFLEVEAMDRDKGGTVIMTPRIHVNREKKRRDQKLLLQKPKRSEQESEVKVQKPATRTCTRSYSREDFVKLKEIKLREVKLKADQQRKSMYLRRELGTKENSKVRVFSPRACRVKAIQDLKKAKLRAREHDGGGIEKESFAVVKCSSDPQKDFRDSMVEMIMENGIINHPEELKELLVCYLRLNTNEYHDMIINVFRQVHSDLHLH
>BolOFP11
MKIPFVNKNHSSFSCSSNSNSVSSSTNSTSWAWPSCHQNPKTISFRATITFTNPIHEQEDDEVDQPEIKESIESVIKGLRSSERLIFEIKGESNSILEEATTRRVQEEEEEKEEEAEEEEEGFLLLSLESSDPYSDFKRSMEEMVEAHSLHHDWRSLEQLLVQFLKVNAKTSHRYIFAAFVDLLLNLTLHTNEPISNNIAKDEMDGVSESRAAAGEASTSYCTSIGLGESPLSPLSFYTSCSSSSSSDETSSTSVRFLPLSSLLEMDEKTKDILV
>BolOFP12
MAVKSKKKMVLKAVSVVNIGCSNCKFPTLSSFFNRSSKKPSLYSSSYGHGHGHGHSSSTTTTTVSSSSAIPSTTHWFSDNTSSSSAATPSAAVAVEKDSDDPYLDFRQSMLQMILENEIYSKDDLRELLNCFLSLNEPYHHSIIIRAFSEIWEGVFSAAVKRRGSVQESPLVRHHGPSRASRDYHNHHYH
>BolOFP13
MPKIMWKSLHLCFPSNLTKCYSSPCLPPSAAAAEDDDPSRPSIVLINNFNLLYHNDHNNYHHRVVDLPSSSTATTFSSSATSSHESESQDISPELSAAFASRRFFFSSPGRSNAITDSPETRSRELSDNSDSASIKTTKKTTYDTSVNTTRLLSGGSAVKQHVYSPDPLTDFRRSMQEMIDAAIEAGDLIHPDDGYDYLNELLLSYLALNPTDMHKFIIRAFSDIMVSLLSEERRI
>BolOFP14
MGNHKFKFSDMIPNAWFHKLKDMTKQSKPKNKPSYSSSNTCNKKKLSSDSFPHNSSASHFSNSLVANSPHHNLPRNSTHRKRMSKRKTFYKPSLKPNTPPFASAGFDKSKINGQDSSHYTFPALERSPKYFVYSFYKEEEDEFVDHSNFKIKANNKAFTEKACPARNSTKKPLKPHLSVKINKEKEEDEDDECITEKKYQKQVSSGRKSPSGINLRRVNSPRIQLSGTRRSTSRSENKQAFLESFAVMKSSVDPKKDFRESMVEMIEENNIRASKDLEDLLACYLSLNPKEYHDLIIQVFEQIWRQLTKTK
>BolOFP15
MLVARSEKYISMEKRSWAKEKDRGFSQKVTKDTTMASRSKKKKMVLKTVSVVDIGCGNCKFPTLSSFFNRFSKKPRRYSSNYGHYHSSTTTASSSSAIPSTTHWFSDNTSSSSATPSHAAVAVEKDSDDPYLDFRQSMLQMILENEIYSKNDLRELLNCFLSLNEPYYHGIIIRAFSEIWEGVFSAAVKRRGAVQESPLVRHHAPSRASRGYHNLYHRSM
>BolOFP16
MKLPFLNKNNSSFSCSSNSNSVSSSTNTTSWPWPSCHQNPKTTSFRATTTFTNRIHDQDEDELDPPEGTESIESVIKGLRSSERLIFESKGESNSILEEATTKQEEEEEEEKESFMLLSLESNDPYSDFKGSMEEMVEAHALHHDWRSLEKLLLQFLKVNANTSHRYIFAAFVDLLSNLTLHTNEPININISKEEVERATAGEASTSCCNSMSLGESPLSPLSLFTSCSSSSSSDETSSTSVRFLPLSSLLEMDEKSKDILV
>BolOFP17
MWKDFHLCFPTNLIKPSSEAAASSQEPNRPSILLINNFNQLYDDSTATGHRISKPIIEIIPPSSITTATTFTASTSTSTTGNSSSSSSLYESDNYGFAPEDSPTLDLTAVLASRRFFFSSPGRSNSITDSPDLRPRFEYKTSTTTTAATTLLTGGAAVKQCVQSPDPYNDFRRSMQEMLDAVTDAGDARRYEFLHELLLSYLSLNAEDTHKFIIRAFADVLVSLLSDGHRTN
>BolOFP18
MPNPLQKSLHGYLSKIKKETGKLQVSNSFSSSKKWVLAGCKHPKKLSFSFKHRRRPSKTRFNDDHVNQDPGHAATLSDIDRFLEENFKSLCIRDEKGEEDDKSKGKREQQSSSSDEDDTDDYSHRFERTWGPAVCDSPKLPRTERLSPPPGSSEGRASMYTTSEEGPSSRSKSSSLVLPEKCIAVLRYTEEPQEDFKRSMVSMMESKLGGSEVDWDLMEELLFCYLDLNNKKSHKFILSAFVDLIISLRDKEKNITRKGLVRSLSTRAARERLRKRMASSDAFRN
>BolOFP19
MPNPLQKSLHGYLSKIKKETGKLQVSNSFSSSKKWVLAGCKHPKKLSFSFKHRRRPSKTRFNDDHVNQDPGHAATLSDIDRFLEENFKSLCIRDEKGEEDDKSKGKREQQSSSSDEDDTDDYSHRFERTWGPAVCDSPKLPRTERLSPPPGSSEGRASMYTTSEEGPSSRSKSSSLVLPEKCIAVLRYTEEPQEDFKRSMVSMMESKLGGSEVDWDLMEELLFCYLDLNNKKSHKFILSAFVDLIISLRDKEKNITRKGLVRSLSTRAARERLRKRMASSDAFRN
>BolOFP20
MTKRFKLKITRILSFKSCRSKVPSDLPFDPVRSFPRPSPPPANPITTVPQRRRSTLRQHVFTTFGCGSSRRRSSAPLAVSRRNSPSLSPPQTPTFQWEREGIWHVVTQEDGGEYETPRRKIYDGDDRRRLVKKERYARRRGSTSSAEEYEEETERETLLPSSTNLSPESSSSGLPRVTRRRRNHPRKKNTSLVVEEKSESPSPPPSPARLSSFVQRLIPCTAASPVVMEGVAVVKRSEDPYEDFKGSMMEMVVEKNMFEVAELEQLLSCFLTLNAKRHHRAIVKAFSEVWVALFSGGNNSSRRSSVRLSDYDEC
>BolOFP21
MGKKMKLPFLNKIISYSSSSSSSWPSPSCHQQNPKKIFFRAFFTVNKPKNVNKPEPPSRSFSSSSTTTNIMEKPREIECIENVIRGLKSSKRLIFERRGRSNSILEEVTKEEEEEDAPEEEDSIEGFMLLSVESNDPYLDFKKSMEKMVELHALHHDWRRLEKLLFLLLKVNVKTSHEYICAAFVDLLLNLAVETSKDIAQEPRPVHVEESPSSPLSFYTSYSSSYDTSSTSVRGLPDNLIGENRRDVVCCLSSLFEMEEKIIDNIY
>BolOFP22
MDVPFLNKNFSSSSSSNSNSSSWGPSYHQNPRTISFRATSIANNYYDVDEEEEEEEEEEEEEEEKPLSAIILSSSFSSTSFTADGIEELPETESIENVIKGIKPSERLIFERTGKSKSILEEMRNKDSCSYTWNQSTFSTISNDSWWRWLRYTPIITAREASKCIMKTTK
>BolOFP23
MRDYNFKFSAMIPSQWLHKLKNMTKPRKKHPLPSSCSLNTTKKTKTSSESTKSLPHSSRTYFSSRSHTSLESKILHNSPRNSHHVIESKRKTVYKPSPPPSSSVSAGFNKKKINFPPNQDSSSSASSNVIDMNSRDFKKRMFKEMKVFDSTEKACPASNRTKTSRKPHHLSVKVNNKEKEEACRIQKNVSTGRRSSSNSPRIKIKVSSPRVQVSARRSKSRSQNKQVLESFALIKSSLDPKKDFRESMVEMIEENNIRASQDLRELLACYLSLNPREYHDLILKVFVQVWLEFKNSKVASK
>BolOFP24
MWKSFHHCFPSNLNNPSSSPSDAAASDDDPNRSSILLINNVNLLYNDSSPADRPISKHLVDAEPSSTTTFTASTSTVAYSSSASLDESDDYDFTPEHSPPPYLTSVLASRRFFFSSPGRSNLITDSPDLRPRFNYETATATTTTRLLIGGTAVKQYVQSPDPYNDFRRSMQEMLDAVTDAGDVRRYEFLHELLLSYLSLNAADTHKFIIRAFADILVSLLSDGHRTS
>BolOFP25
MKEMNQKMGTHKFRFSDIMPPSWLYRLKVMSRSSRKHLPSSPKRLSTDASSSRNTLRLSSSPYHPQGSSSPPPKSPFKRKLKRKTVYKPSSRLKLSSSSSSFNPHVPLTTSRNHRSKPTSSNAIILEPSLTSSRDHRSKSFSANANIVEPSLTSSRDHRSKPSSANAVSDSTVGSSSDPLSSSPSDQYYLESHSVDVKNNHSVKKQVSEDPSVTYNSSPDLSETIKKPPLEIKRQQKLKKPKAGSTGIRIRANSPRIARKKTKGRTSPQPMMKKETAESFAIVLTSVDPEKDFRESMVEMIVENKMKEQKDLEDLLACYLSLNSSEYHDTIIKAFEKTWFHLTRSM
>BolOFP26
MSLKKKRKYTLKTIFKPICMACSCGSTVRPSSHSYYTPGPQVSPTVLRSPCPKIDKSVAMAKESINTFQDYKNSMNQMIDERDIETQDDLKELLRCFLDINPPPHHNLIVRAFVDVCSHLRPPHDSRGKSLGRLLRLYVTPLDNNDDD
>BolOFP27
MEKRMRLRVPRIVRSSLSSCRPRDLHDVVDTSAVASQTTSSDRFFLTEPKAKTPRLDRHKPKPNTFSAFPPNPFYEGSRSFRDSKKNIKTRRKQRSSQFGSDSLLASRFKSSGSWCWSCSEDEEEESDDRDTLFSSRSFSSESSKGESFAVVKKSEDPYEDFRTSMVEMIVERQIFAAAELQKLLQCFLSLNSLQHHSVIVQVFLEIYATLFSP
>BolOFP28
MGKKKMMKLSSLFRVGVSGGLLAVPLCYNAKSLSFRVGDDMIKTVNSVFFDNNGGGGGDVLEAETPESWFTNSSETASHSTESDQDLDAESLEMVVRGVVRSERLFFDPGVTSSILEKSKSECDSKSKAAAAVISAGEEEDRDCSIYTPPIEDISVPVAMESDDPYGDFRRSMKEMVRSHGELAKDWRSLEAMLAWYLRMNGKRSHGVIVSAFVDLLSGISDSGAGASSVSDSARYSTAVSSLPTSPLCSSSRGQTEIEEEERRSC

## Sheet: B.rapa
S1 (f): Retrieved sequences of Brassica rapa
>BraOFP01
MMMRWGRKRPVSSSSSYGLSRAHPVSWFSKLSGSSDLKPAKEKKQDDEKSSKTLQRVSVEKENAATRSANMESTDKFEEIMSSVRKKVRDCQRETCGFLKVEAMDRDKGTVRIQVNREKQRCERRDQRLLEQKPKRSEQDAEIKAKNPARRIGTGSYSRNDSVILGHTESKPAHQWQKPKDIKLRETKLKADQQRKSLYLRRELNRLGTKESNKVRVFSPRASEKCRVKAIEDLKKAKLRAREQEHELVKEEADGGMENESFALVKCSSDPQRDFRDSMIEMIMENGINHPEDLKGLLVCYLRLNSDEYHDMIINVFQQVHHDLNFH
>BraOFP02
MSTFLRKKLHLCFSSSGVVSPSIPSSPIVVPNHNPPSNHHHHHTPSIFINNFNSLYDHLSVSSPLHRNDKFTSVAAALTTPKSGDTGSSLFTGGLHPSPRRADDEDDEEDEDDEDESYTVVSKLLSDGTAIMKQIDSPDPCRDFGRSMREMVEARDPTRDDVSDREYLNELLFCYLSLNPKHTHKFIVSAFADTLLWLLSPSSSPEYYSLSQSI
>BraOFP03
MGNYRFKLSELVPNAWFYKLRDMGKSRKKQHNSTVSLSPIKKHQPVPTPTPTTARSPRLPLRRSSSYYARPRKSVRNRATTVSSAPPKQVTESFSPPEFRSDQLLIPEESSSHSPCSSCVSSKAATLTPPPELDLHPIITKPTTTVRKTAVSTSPAGVRLRLRSPRISTRKTASSGGARIAGTSATASSRRSRAVVKASVDPRRDFKESMEEMITENKIRESKDLEELLACYLCLNSDEYHHIIINVFKQIWLDLNLSPHLSL
>BraOFP04
MGKTKLSSLFRGGAGRLLTAPLCSNAKTLSFRVEDDMIKTVNSVFFDDILEAATPESWFTNSSETASHSTESDQDLDAESLETVVRGVVRSERLFFDPGATSSIVEETNEKSIEEISVSVAMESEDPYGDFRRSMEEMVRSHGELAKDWRSLESMLEWYLRMNERRSRDVIISAFVDLVSGLSDSVSDSGRYSTAVSSLPSSPLCSLSSKGETETEEEERRSR
>BraOFP05
MDKRMRLRVPSIVRSSLNSCRSRGLYDVFDTSAVASHTTSSERFFLTKAPRVDRHKPKPYAFPPNPFYEGSRSFRDIRKKIKTKRKQRSSQFGSDPLLTSSFKSSGSWCWSCSEEEEESDDRDTLVSSRSFSSDYSKGESFAVVKKSHDPYQDFRKSMVEMIVERQIFAAAELQQLLQCFLSLNSLQHHSVIIQVFLEIYATLFST
>BraOFP06
MPLKKKMKYTLKTILKPIFMPCGCGSTVPPPSHSHYTPGLPVSPTVLRSPCPKIDESVAMAKESSNPFEDYKMSMNQMIKERDIKTDDDLKELLRCFLDINPPPQHNLIVRAFVDVCSVLGPPHDRRGNSLGRLLRLYVNPVDDNDDNSHQTSSFKMRNGSP
>BraOFP07
MPNPVQQSVYGYLSKIKREAGKLQSSSSKSLSSSKKWVLSYKLHKKLSSLTNVRRPSKTSRFNDDHPQDPGQAATLSDIDRFLEENFKSLCIRDGGEEGEEDHRRRMSKKKEKRDQSSDDSSDTDEDDYYRHRFQRTWEPAVYDSPKLPDPRRRTGRLSPPPGSSEGTPSMYTTPEEERRSLRSHSSSLVLPENCIAVLRCTEEPQEDFRRSMVEMMESKLGGGEVDWDLMEELLFCYLDLNHKKSHKFILSAFVDLIISLRVKEKRVTRKSLEMSLSTRAARDRFSKRSYASRN
>BraOFP08
MGNYKFKISDMIPNAWLHKLKDMTKQSKPKHKPSSCSSNTCNKKKPSSDSPLLHHSSTFRFSNSLVPNNPHRNSPRNSLYTKRKSKRKTLYKSSLKPVTPFASESSTQSLFPALESSPEYFLFSFYGKEDGESVDPSNFKIDRKDKAFTKYKVKESHSTEKTCPASNLIKKPIRGHLSVKINKEKEYDECRAEKRYQNQVSSGRKSSSGINLRRVTSPRIQLSGTRTSTSRSKSKQVVLESFAVVKRSVDPKKDFRESMVEMIDENNIRASKDLEDLLACYLSLNPKEYHDLIIHVFEQIWRQFTKTK
>BraOFP09
MVQEKLEQMIRETQEATHQEKLREQMMRRRRRRSKSSISNTKFIVMMAMEKCSYDPREDFRESMVEMIVANKIREADELRSLLEYYLSMNPREYRSAILEIFYEVCADLFLCS
>BraOFP10
MSSKSSLSSTKRQNDTHESSKRLQRVSAEKENATTRSANMESNEKFEEIMSSVRKKVRDFQRETMDGDKETVIMTPRIQVNRDRQQRCERRDQKLLEQKPKRPEQNTEVKVKKPARRTGTSNSRETLVAHQWQHLKETKLREVKLKADKQRKSMYLRRELGTKENSKVRVFSPRSSEKCRVKAIEDLKKAKLRAKEQEMENESFAVVKCSSDPQKDFRDSMIEMIMENGINRPEELKELLVCYLRLNTDEYHDMIINVFQQHVVYWFISPLTSVMLHPGFLLTLCALTSITVSHLPLEAQV
>BraOFP11
MGKYKFKISDMISNPWFHKLKDMTKQSKPKSKPISSSSSSHTHNKKSPSYAPPRQSSTSHFSISLVAKSPHHNSPRNSLHRKRMSERKTLHKPSLKPITPLGFNNSKINGQDSSHCALPALEKSPQSFEYSFYEKEDDGFVDPSNFKVDTKNKAFTKYKTKESSSMEKACPASNLTKTPLKSHLSVKINKGKQEEDDEACRAEKKYKKQVSSGRNSSAGINLRRVNSPRIQLSGTRRSTSRSESRQLVLESYAVMKRSVDPKKDFRESMVEMIEENNIRASKDLEDLLACYLSLNAKEYHDFIIQVFEQIWRQLTKQCEKTHLM
>BraOFP12
MASKSKKKKMVPKTVSVVDIGCGNCKFPTLSSFFNRFSKKPRRYSSNYGHYHSSTTTTASSSAIPSTTHWFSDNTSSSSATPSHAAVAVEKDSDDPYLDFRQSMLQMILENEIYSKDDLRELLNCFLSLNEPYYHGIIIRAFSEIWEGVFSAAVKRRGAVQESPLVRHHGTSRASRGYHNLYHRSM
>BraOFP13
MKLPFLNKNNSSFSCSSNSNSVSSSTNTTSWPWPSCHQKPKTISFRATITFTNPIHDQHEDELDPPEGTESIESVIKGLRSSERLIFESKGESNSILEEATTKQEEQEEEEESFMLLSLESDDPYSDFKGSMEEMVAAHALHHDWKSLEKLLLQFLKVNAKTSHRYIFAAFVDLLSNLTLHTNEPININISKEEVERATAGEASTSCCNSVSLGESPLSPLSLFTSCSSSSSSDETSSTSVRFLPLSSLLEMDEKPKDIFV
>BraOFP14
MKIPFVNKNHSSFSCSSNSVSSSTNSTSWAWPSCHQNPKTISFRATITFTNPIHEQEDDEVDPPEIKESIESVIKGLRSSERLIFEIKGESNSILEEATTKRVQEEIEEEAEEEEEGFMLLSLESNDPYSDFKRSMEEMVEAHSLHHDWRSLEQLLVQFLKVNAKTSHRYIFAAFVDLLLNLPPNANEPIRNNIANDDVDGISASCAAAGEASTSYCTSIGLGESPLSPLSFYTSCSSSSSSDETSSTSVRFLPLSSLLEMDEKTKDILV
>BraOFP15
MAVKSKKKKMVLKAVSVVDIGCSNCKFPTLTSFFNRSSKKPRLYSSTYGHGHSSSTTTTVSSSSNIPSTTHWFSDNVSSSSAATPSAAVAVEKDSDDPYLDFRQSMLQMILENEIYSKDDLRELLNCFLSLNEPYHHSIIIRAFSEIWEGVFSAAVKRRGSVQESPLVRHHGPSRASRDYHNHHYY
>BraOFP16
MPKIMWKSLHLCFPSNLTKCYSSPCLPPSAAAAAEDDDPSRPSIVLINNFNLLYHNDHNNYHHRVVDLPSSSTATTFSSSATSSYESESQDISPELSAAFASRRFFFSSPGRSNAITDSPETRSRELSDNSDSATIKTPKKTKYDTSMNTTRLLSGGSAVKQHVYSPDPLTDFRRSMQEMIDAAIEAGDLSHPDEGYDYLNELLLSYLALNPTDMHKFIIRAFSDIMVSLLSEERRI
>BraOFP17
MGNHKFKFSDMIPNAWFHKLKDMTKPKNKPVSYSSSNTFNKKKLSSDSLPHKSSASHFSNSLVANSPHHNSPRNSTHRKRMSKRKTLYKPSLKPNTPPFASAGFNKSKMNGQDSSHCPFPALERSPEYFVYSFYEEKDDEFVDHSNFKIKENNKAFTKKACPARNSIKKPLKPHLSVKISKEKEEDEDDECIAEKKYQKQVSSGRKSSAGINLRRVNSPRIQLSGTRRSTSRSENKQAVLESFAVMKSSVDPKKDFRESMVEMIEENNIRASKDLEDLLACYLSLNPKEYHDLIIQVFEQIWRQLTKTKLKKTLLM
>BraOFP18
MKRFKVKISRILSFKSCRSKDSSDLPFNPVPSLPRRPPPSADPSTTVTTVPHRRRSSFRQHVLTTFGCGSSRRRSSTPLDISRRNSTSVSPPQTPTFQWESEGKWHVIVQEDEGEPRPKIYDGDDRRRRSVKKERHARRRGSTSSADEETERESLLPSSTNLSPESSSSGLPRVTRLRRNPPTRKSESSSSPPLSPARLSSFVQRLIPCTAASAVAMEGVAVVKRSEDPYEDFKGSMMEMIVEKNMSEMAELEQLLSCFLTLNAKRHHRAIVRAFSEVWVALFSGGNDGSRRSSVVVAVVVHLVACVAAPIHVGEFPWLEVVVALDHRSFVGEEETGRWWRRHSGRNCMGGGTAKPVVVDAAEVAKMVAKFGRLVEVVVAVLDVGLGSELVAYRHWQTD…
>BraOFP19
MTKRFKLKITRILSFKSCRSKDPSDLPFDPVRSFPRPSPPPANPITTVTTVPQRRRSSLRQHVFTTFGCGSSRRRSSALLDVSRRNSPSLSPPQTPTFQWESEGKWHVIAQVDEGEYETPRRKIYDGDDRRRSVKKYARRRGSISSTEEYEEETGRESLLPSSTNLSPESSSSGLPRVTRRRRNHPRKKNTSLAVEEKSESPSPPPSPARLSSFVQRLIPCTAAAPVVMEGVAVVKRSEDPYEDFKGSMMEMIVEKNMFEVAELEQLLSCFLTLNAKRHHRAIVKAFSEVWVALFSGGNNSSRRSSVRLSDYDEC
>BraOFP20
MPNPLQKSLHGYLSKIKKETGKLQVSNSFSSSKKWVLAGCKHPKKLSFSFKHRRRPSKTRFNDDHVYQDPGHAATLSDIDRFLEENFKSLCIRDEEGEEDAKSKGKREQQSSSSDEDDTDDYSHRFERTWGPAVYDSPKLPRTERLSPPPGSSEGRASMYTTSEEGPSSSRSKSSSLVLPEKCIAVLRYTEEPQEDFKRSMVEMMESKLGGSEVDWDLMEELLFCYLDLNNKKSHKFILSAFVDLIISLRDKEKSITRKGLVRSLSTRAARERLRKRMASSDAFRN
>BraOFP21
MMKWGRKKVHVPSSSSLSRAHHVSWFSKLRGSSDLKPAKEKKHHDEASQKMSTKSSLSSTKPGNDIHESSKRLQRVSVEKENVAKRSAGMESNEKFEEIMSSVKKKARDYRRETRGFLEVEAMDRDKGGTVIMTPRIHVNRDKKRRDQKLLLQKPKRSEQESEVKVQKPATRTCTRSYSREDFVKLKEIKLREVKLKADQRRKSMYLRRELGTKENSNVRVFSPRACRVKAMEDLKKAKLRAREHDGGGMEKESFAVAKCSTDPQKDFRDSMVEMIMENGIINHPEELKGLLVCYLRLNTNEYHDMIINVFQQVHSDLYLH
>BraOFP22
MGKKMKLPFLNKIISYSSPSSSSWPSPSCHQQNPKKIFFRAFFTVNKPKNVNKPEPPSRSFSSSSTTTNIMEKPREIECIENVIRGLKSSKRLIFERRGRSNSILEEVTKEEDSIEGFMLLSLESNDPYLDFKKSMEKMVELHALHHDWRRLEKLLFLLLKVNVKTSHEYICAAFVDLLLNLAVETSKDIAQEPRPVLVEESPSSPLSFYTSYSSSDDTSSTFVRALPENLIDEKRRDVVCCLSSLFEMEEKIIDNIY
>BraOFP23
MRNYKFRFSAMIPSEWLHKLKNMTKPRKKHPRPSSCSLNTTKKTKASSESNKSLPHSSRTYFSSRSHTSLESKILHNSPRNSLHVIESKRKTIYKPSPPPSSSVSAGFNKKKINFPPNQDSSSSASSNVIDMNSRDFKKRMFKEMKVFDSTEKACPASNRTKTSRKPHHLSVKVNNKEKEEACRIKKNVSNGRRSSSNSPRIKIKVNSPRVQVPARRSKSRSQNKQVLESFAVIKSSLDPKKDFRESMVEMIEENNIRASQDLRELLACYLSLNPKEYHDLILKVFVQVWLEVINSKVASK
>BraOFP24
MWKSFHHCFPSNLNNPSSSPSDAAASDDDPNRPSILLINNFNLLYSDSSPTDRPISKRLIDAEPSSTTTFTASTSTAAYSSSASFDESDDYDFTPEHSPPPDLTSVLASSRFFVSSPGRSNLITDSPDLRPRFNYETATATTTTRLLTGGTAVKQYVQSPDPYNDFRRSMQEMLDAVTDAGDVRRYEFLHELLLSYLSLNAADTHKFIIRAFADILVSLLSDGHRTS
>BraOFP25
MPRTMWKDFHLCFPTNLIKPSSEAATSSQEPNRPSILLINNFNHLYDDSTATGRGISKPIIEVIPPSSITTATTFTASTSTSTSTTGNSSSSSSLYESHNYGFAPEDSPPPDLTAVLATRRFFFSSPGRSNSITDSPDLRPRFEYKTSTTTTAATRLLTGGAAVKQCVQSPDPYNDFRRSMQEMLDAVTDAGDARRYEFLHELLLSYLSLNAEDTHKFIIRAFADVLVSLLSDDGGSKLLLEEPTTNVVFQITSHLRNENITSVDDHLHDISKDWLYSEVSTEYRLHTTRYDKRKNSSMQ
>BraOFP26
MKEMNQKMGTHKFRFSDIMPPSWLYKLKGMSRSSRKHLPSSPKHLSTDASSSRNTLRLSSSPYHPQGSSSPPKSPFKRKLKRKTVYKPSSRLKLSSSSFNPHAPLTTSRNHRSKPTSPNEIILEPSLTSSRNHRSKSFSANAIIVEPSLTSSRDHRSKPSSANAVSDSTVGSSSDPLSSSPSEQDYLESHSVDVKNNHSVKKHVSEDPLVSDNSSPVLAETMKKPHFEIKTQQKLKKPKAGSTGIRIRAHSPRIARKKTKGRTSPQPMKKETAESFAIVLTSVDPERDFRESMVEMIVENKMKEQKDLEDLLACYLSLNSSEYHDTIIKAFEKTWFHLTHSM
>BraOFP27
MAKESINPFQDYKNSMNQMIDERDIETEDDLKQLLRCFLDINPPPHHNLIVRAFVDICSHLPPPHDRRGKSLGRLLRLYVTLDNNDDV
>BraOFP28
MEKRMRLRVPRIVRSSLSSCRPRDLHDVVDTSAVASQTTSSDRFFLTEPKAKTRVDRHKPKPNTFSAFPPNPFYEGSRSFRDSKKNIKTRRKQRSSQFASDSLLASRFKSNGSWCWSCSEDEEEESDDRDTLFSSRSFSSESSKGESFAVVKKSEDPYEDFRTSMVEMIVERQIFAAAELQKLLQCFLSLNSLQHHSVIVQVFLEIYATLFSP
>BraOFP29
MGKKKMMKLSSLFRGVSGGLLAVPLCYNAKTLSFRVGDDVIKTVNSVFFDNNGGGDVLEAETPESWFTNSSETASHSTESDQDLDAESLEMVVRGVVRSERLFFDPGVTCSILEKSKSECDSKSKAAAAVISEDRDCSSIYTPPIEDISVPVAMESDDPYGDFRRSMEEMVRSHGELAKDWRSLEAMLAWYLRMNGKRSHGVIVSAFVDLLSGLSDSGAGAGASSVSDSARYSTAVSSLPTSPLCSSSRGQTEIEEEERRSC

## Sheet: A. thaliana
S1 (g): Retrieved sequences of Arabidopsis thaliana
>AtOFP01
MGNNYRFKLSELIPNAWFYKLRDMSKSKKKNLQSQPNSTTSKKKHHAVPTPTSTTPLSPRPPRRPSHSSKAPPSHPPRKSSGNRLRHRATVDSKSSTTSGDSTTTETGSFSPDFRSDQVLLPDESLTGSWHSPCSSKLSKTATFTPPPELELRPIITKTAATARKTAVNSPAGVRLRMRSPRISVSSSARRSGSSARRSRAVVKASVDPKRDFKESMEEMIAENKIRATKDLEELLACYLCLNSDEYHAIIINVFKQIWLDLNLPPPHSK
>AtOFP02
MGNYKFRISEMLPNAWFHKLKDVTKHSKPKNKASSSSSNTCSKKKPSSDSLPQHSYFSNSLVANNPPHHNSPRNSLHTKKMSKRKTLYKPSLKPLTPPPLLVSASFNKSKINDQDSSYSLFPAIETSPESFVYSFYEEDDDDEFVEFSNFKINTKNKAFTKQKVKVIDSVEKACTASKPIKKPQKSHLSVKISRDEDDNEYKAEKKYQRQVSSGRKPSAGINLKRVNSPRIQLSGTRRSTSRRSESKQDVLESFAVMKRSVDPKKDFRESMIEMIEENNIRASKDLEDLLACYLTLNPKEYHDLIIHVFEQIWLQLTKTK
>AtOFP03
MKQKMGTHKFRFSDMMPHSWLYKLKGMSRSSRKHHLSSPKHLSSADASSSRKLRDPLRRLSSTAHHPQASNSPPKSSSFKRKIKRKTVYKPSSRLKLSTSSSLNHRSKSSSSANAISDSAVGSFLDRVSSPSDQNFVHDPEPHSSIDIKDELSVRKLDDVPEDPSVSPNLSPETAKEPPFEMMTQQKLKKPKAHSSGIKIPTKIVRKKKKERTSQVSKKKGVVKSFAIVLSSVDPEKDFRESMVEMIMENKMREQKDLEDLLACYLSLNSSEYHDVIIKAFENTWLHLTQGLSISL
>AtOFP04
MRNYKLRLSVMSPSEWFHKLKNMTKPRKKHSLPLYSINTTKKRKPSSESKSLPYSSTSYFFNRSRSRTSFESRILQISPRNSLHNIQSKRKTVYKPSPPSSSIVSAGFNKTFHQSHDSLSASSNLKVISSEDDIIIDMNNRDFKKKTFKEITKFDSTEKACRASNRTKETHIPHHLSVKVSKEKEDEEEDACRTKKKHQKTLVSSGRRSSAKSPRIKLRARSPRIQVSPRRSKSRSQNKQILDSFAVIKSSIDPSKDFRESMVEMIAENNIRTSNDMEDLLVCYLTLNPKEYHDLIIKVFVQVWLEVINSTFASK
>AtOFP05
MMRWGRKKPVSSSSSSGLSRALPVSWFSKLSGSSDLKPAKEKKQDEKASQNISVKTSLSSTTRRSDIHENSKRFQRVSVEKENSATRSADKESNEKFEEIMSSVRKKVRDFQKETCGFLEVEAMDRDNGTVILTPRIQVNRDKQRCERRDQRLLEQKPKRSEQDAGVKVKKPARRTGTGGYSREDSVILGHTITKPAHQWEKLKEVKLREVKLKADQQRKSLYLKRELNRIGTKENNKVRVFSPRASEKCRVKAIEDLKKAKQRAREHELLIETADGGMENESFAVVKCSSDPQKDFRDSMIEMIMENGINHPEELKELLVCYLRLNTDEYHDMIISVFQQVHNDFNFH
>AtOFP06
MATKSKKKILKTVSVVDISCGNCIKPTFASIFNFFSKKPKRPSSTYRHCHSSISSATPSSTPLATASVAVEKDSDDPYLDFRQSMLQMILENQIYSKDELRELLQCFLSLNSHYHHGIIVRAFSEIWEDVSSAAASAVEASPLITRHVSRASRDYYNYY
>AtOFP07
MTKRFKLKISRILSFKSCRLKDPSSLPFNPVSSSLRRTSPLVNSSADVTTVPQRRRSSFRLHVLTVFGCGRSSTPLDVDLRNSPVLSPPQTPTFQWESEGKWHVIAQVTEEEYETPRRKIYNGGSEKDNRRRLKKKEKSNSRRRGSISSAEEETDRESLLPSSTNLSPEYSSSELPRVTRRPRQLLKKAVIEEESESSSPPPSPARLSSFVQRLMPCTMAAAVMVEGVAVVKKSEDPYEDFKGSMMEMIVEKKMFEVAELEQLLSCFLSLNAKRHHRAIVRAFSEIWVALFSGGSGGGRRSSSFSSVRLSDYDEC
>AtOFP08
MEKRMKLRVSRIVRSSLSSCRPRDLYDVVETCAVTSKATSSERFFVTKAKTKTPSRPKSHASSCPRASPIFPPNPFYEESRSFRDLRKKVKTNRKQRSQFGSDPLFASRFKSTGSWYWSCSEEEDEGDKEESEDDDSDTLFSSRSFSSDSSKAESFAVVKKSKDPYEDFRTSMVEMIVERQIFAPAELQQLLQCFLSLNSRQHHKVIVQVFLEIYATLFSP
>AtOFP10
MLNLQAKLNEKKVPLLTNFPTPTSSLNNLNLFSLPLVKKKMSFKKMMKYILKTIFKPIFMACGCGSTVPPSSHSHYTPGPPVSPTVLRSPCPKIDESVAMAKESINPFEDYKKSMNQMIEERYIETESELKELLRCFLDINPSPQHNLIVRAFVDVCSHLQPPHDRRGKSLGRLLRLYVNNPLDNNDDDSHQTSSK
>AtOFP11
MSNFLRKKLHLCFSSSGGLSPSIPSSPIIVSNHNAQSHPHHTPSIFINNFNSLYDQLSVSSPLHRRHSSENPAGVFSTNRREEEEEDETTTSVSKLLSGGTAIMKHIESPDPYRDFGRSMREMVEARDLTRDVVADREYLHELLFCYLYLNPKHTHRFIVSAFADTLLWLLSPSPSPEHFLS
>AtOFP12
MPRVMWKNFHLCFPSNLTKPSSSPSGATSDDPNRPSILLINNFNLLYDDSSAAHRRLSKPLIHDVEPSSTFTASTSTAANSSSSSASYDDSDNYGFAPDDDSPPPDLTAVLASRRFFFSSPGCSNSITDSPDLRCRDNYDTATRLLTGGTAVKHYVQSPDPYNDFRRSMQEMIDAVTNAGDLRRYEFLHELLLSYLSLNAADTHKFIIRAFADILVSLLSDGHRIS
>AtOFP13
MPNPLQKSLHGYLSKIKKETGKLQLSSSHSFSSSKNWVLGKHPKKLSFSFKHRRRSSKTRFSKEEPVYHQDSAHAATLSDIDRFLEENFKSLCIRDDQEDDQHQARVTKNKEKRESSSDDSDDDDDDDDYRHRFERTWGHAVYDSPKQPPDLLRTERLSPPPGSSEGRPSMETTSTSSERQSRSTLVLPENCIAVLRYTDEPQEDFRQSMVEMMESKLGMRESEVDWDLMEELLFCYLDLNDKKSHKFILSAFVDLIIALREKEKRITRKGHVRSLSTRAARDRLRKRMIMSDN
>AtOFP14
MGKKKMKLSSLFKGGAGGLLAVPLCYNAKTLSFRVGDDMIKTVNSVFFDHHHNNNNGGDLLEAETPESWFTNSSETASHSTESDQDLDAESLEMVVRGVVRSERLFFDPGVTSSILEEIEEKSKSDLKSKETVAVGEDRSTPIEEISVAVAMESEDPYGDFRRSMEEMVTSHGELAKDWESLESMLAWYLRMNGRKSHGVIVSAFVDLLSGLSDSGAGITSASVSDSARYSTAVSSLPSSPVYSLSQGQTEIQEEERRSC
>AtOFP15
MKLPFLNKNHSTSSYSSNSSSSSWPWPSCNQNPKTLSFRATITFTNPIHDQDDDELDLLDPPEITDSVENVIKGLRSSERLIFESKGETNSILEEATSKREEEDEEEGFMLFSLESDDPYSDFKRSMEEMVEAHALHHDWKSLEKLLLQFLKVNAKTSHRYIFAAFVDLLMNLALDTKKAIINNDISKDDGVSASRAAAAGEASTSCCNSMTLGESPSSPLSFYTSCSSSSSSDETSSMSVRFLPLSSLLEMDEKTKEILV
>AtOFP16
MPKILWKSLHLCFPSNLTKCYSSPCIPPSSADPDGIIQPNRPSIVLLNNFNLLYHNDNHHHPHRVIDLPSSSTTTTPAATSSSSTSSYESDISPDVSAAFASRRFFFSSPGRSNAITDSPEPRSREFSDNYDDATITSTKKKKKKVYDNSVTTTTTRLISGGTAVTQHVDSPDPLTDFRRSMQEMIDAAIDAGELSRDPNDGYDFLDELLLTYLSLNPADTHKFVIRAFSDILVSLLSEERRIC
>AtOFP18
MVRKMKLPFLNKNTSSSSFSSNSSSSSSSWPWPSSHQQNLKTISSKASFIVNKPKDVYEPEPPPRSFSSSPSSSSYSSFSSTSHAIENPPEIESIENVIKGLKSSKRLIFERRGTSNSILEEATKRDDHEEEEDGLMLLSLESNDPYTDFKNSMEKMVEVHVLHHDWISLEKLLFWFLKVNVKASHRYIFAAFVDLVLNLAVGPSKDVAGEPNSDVVVEDSLSSSWPVSLYSSSDENSSTSVRFLPETSIGEKGRDVCCLSSLFELEEKIKDNIDPNDYVSS
>AtOFP19
MTTGKSKKKKMVLKAVSVVDIGCGNCKFPSLSSFFNPSPKKPRLYSSNYGHCHSSTPTTASSSSAVPSTSHWFSDTSSSSATPSAAAVAVEKDSDDPYLDFRQSMLQMILENEIYSKNDLRELLHCFLSLNEPYHHGIIIRAFSEIWDGVFSAAKRRGDVQESPLVHRHGSRASHRNHYHRSK

## Sheet: O. sativa
S1 (h): Retrieved sequences of Oryza sativa
>OsOFP01
MKVMTLRRGGAGAGIRIKKKARGFMCGGCGGSKAVSVSDGSDKQSPMATPPPNTSSTTTTTTTGSAGNKTTAAAGSSSFSPSYDYDYVDTDADTSVGSTPSVAALLRQLGELERSVRSLQGAVAEGRGAKNDGRGGGRRHRRTVSDGGGGGSGRVEESVAVVKESADPLFDFRRSMLQMIVEKEIVGGAELRELLHRFLPLNSPHHHHVILRAFAEIWEEVFAGYERTPDFLVSSRHRRPTKKKLPASYTAADDDDDDSWNAA
>OsOFP02
MYTLYTSTPSPSTGFLLHSLSHAISIRHFTRCKPHSREAYKEAQTKPRREINQKKTPLSPPQPISKHPKNTAMHTPFVDKSPHRRLDGLGAGGWLKQRLAQILVRSTCTTNTTTTTTTTSSTAFVSLDKTNADTHQEPPPPPSPYFCTPCTYQRPKLDAPGRPRRRRRSASLVHISIDCTGGAGATSGRRSVHSDAPLLPYSSSLPTKDGRKQSRARRKARSSPSTSRRHCPSSSWGRARLPRGAPGQYSSSSSTVTDDELAPFSTDEEGGEEADTRTLFSSLSFSSDSTSEFYHTNSSSSLARKGHKNAPARRPPARRASARITSDPADAFRPVVSVAATKKQHNDMKKKEETAIKRQLGTDDDTAAGAGMAVVKRSSNPYADFRSSMVEMVVERRIC…
>OsOFP03
MMPRNAAERAMAGCLPTAGLRRALTLPSPSPAAAVGHEEGSSTSAASTTVGTGVAPVVVVGVDLVPAFLDDLDPPLYLDDVEAEADAGGLSTAIASRRLFFESPGRSNSIVDSAEHPAAAAAAVVPRGNGGASTSSSSSSGRPAAAPSRAAAAATGKGVRVCGDEQARPVPVSTAAPREEFLKSMTEMVDAMGLDVARRGGDRARLHELLLSYIALNDRDALPDILGAFTDLLLALNAHGPAATPADGVVRERGGGGDARRKA
>OsOFP04
MSTSMARRGGGGGGGGGRHQFPVGRRRRHVPVVDSGCGCRPRRPRLLSLASFIWPSSMSSACKQAAAAAVAVPARVGGGGSKSKSSPYYFRSSSSAASFSSSSAATTYSTASYYSSSRGGGGGAKKKKQEEEPPYLAPPKGKAAAKSPSRRKKKTAEEDDGGGGVGVAVEKESSDPRADFRESMVQMVVEMGLCHWDDLRSMLRRLLALNAPAHHAAILTAFAEVCAQLAAPSPPPPPYGGHHRRS
>OsOFP05
MAKKKGFTSIFSRLLVVTGGGDDERGGGAAATTSPSPPPWPWPSCGNRPRTVSSRRDGGCSTSAAAAASAAAARRIAGEMYKTVNSVYFDYSAADGYSCFDDDDGRVVDDDDDGDSFSTTTASEEWSEAVIRSLGRTSTDRFFFDPGPPTNSILAAAAVPETKPVAAAAVFHDEEKEKLPEPPASLVEESVAVAVESEDPYSDFRSSMEEMVAAHGLRRWDALEELLVWYLRVNGKHNHALIVAAFVDLLVGLAAAATTTGTTPTTTTTTSSGRSTASTSTACDITTTTTITTSSATATMEPCPCGGGSSDDLEEEEEEARVMISLGASSCSLAPSTFANS
>OsOFP06
MGKKGGLTSLFSRLAVAAADSPSCAKNPPHTASFRGFYYVDEPCTTAGGGGGGRSPAAGRLRKGGDEMYKTVNSVFFDDSADAAHAVADGCAFSGEDDDDDDRFSTTTAADEEWSEAVIRSLGRRTSTDRFFFDAGPGRPAATNSILATVRPRRPPPPPPPPPPAEEEKEKAAAEAAQLPGKSSSTSSSQLVEESVAVAVESEDPYGDFRASMEEMVAAHGLRDWDALEELLSWYLRVNGKHNHPLIVAAFVDLLLALAAVPSSSSSDTTTTTTAAATTTTSDTSCSTASTSTTSNGATSVTAAATAAEQCGGGGGGGDEEAGCSSSSSCCAASDHDHEEVSAIS
>OsOFP07
MSTAASRARRGGGGGGGRHFPVGGGRWRHVPVVDTGCGCRPRRPRQLLMSLPSFLRPSALKPPVPRSTSSHSSSFFPSSASTASFSSSSAATYTTTYSSSSATNQYPYYGKAAAAAAAPVTVTTNNHGKSSSSSSSSSAAAAARRRPSRKKRYEKMAAAEEEEDVGVAVEKESSDPRADFRESMVQMVVEMGLCGWDDLRCMLRRLLALNAPRHHAAILTAFAEVCAQLAAPPAPAPPPPPQPTAAYHYHYYHY
>OsOFP08
MMSPGVSAKKRHAGAGFTLGCGCKDAKSVSVSASAAGTPSTTATRRRSAGTNPSGSTTTDTLTMTSASSSFLWEHSVVEFDHDGGGGCGPESFSGLLRELSELEQSVASWGRKSHHQHHDKKHSPAPSSPLPPQEDRKEKNGGNGDATDKPGDCRDGGGGGDGVGVALDGSVAVVKQSDDPLGDFRQSMLQMIVENGIVAGEDLREMLRRFLTLNAPHHHDVILRAFAEIWDGVFAATASLVHHHHPPPSSRREPVAPAARPPAPRTPPRHRHPSPRAWRV
>OsOFP09
MPASSSSSRWSWLHKLKLRRRRKKKSKRASPASTARPSDASAVPPAAPRQPPAAAAPAGGLSPCCCYCPNRESYYLNSADRARQEDRQDMLLPCDDEVEEEEALDVGVDVVHRRADGLDAPPATPELKLRPIVTSRRHAAAGKNEASDSSSTSAATTPSTRARGFHVRPTAASRRLRRVGSSGGGHDSNNAGTPVSAPAPASSSSSVSAGRPSRRPRRRRMWLRESEAVVLESTEPELELVDSMIEMLCTNGVRRLEDLQDLLACYLSLNAAEHHRTIVALFRRVVLVWIHLGSQRLLPGQ
>OsOFP10
MPASSSSSRWSWLHKLKLRRRRKKKSKRASPASTARPSDASAVPPAAPRQPPAAAAPAGGLSPCCCYCPNRESYYLNSADRARQEDRQDMLLPCDDEVEEEEALDVGVDVVHRRADGLDAPPATPELKLRPIVTSRRHAAAGKNEASDSSSTSAATTPSTRARGFHVRPTAASRRLRRVGSSGGGHDSNNAGTPVSAPAPASSSSSVSAGRPSRRPRRRRMWLRESEAVVLESTEPELELVDSMIEMLCTNGVRRLEDLQDLLACYLSLNAAEHHRTIVALFRRVVLVWIHLGSQRLLPGQ
>OsOFP11
MAKRLFHSCRSPSVADAVVTSTTTLLATDHPPFFPGSCPRRVPRRRPQQPPPGACAAGYAADDLTPARGTPAYRWLKSSQWHVIEAAGITDDDHTPRLKIDARSRLRRSRRRLHRRADPVSGSSGDSGWFTSDEDSYANSCGVGVGGGEAETLVTSTTTESSSGASGNCGGSGEVDGVVVAGSFAVVKRSDDPRADFRRSMAEMVVGRAIYDADGLERLLRCFLALNHQRHRRDIVAAFGDVWEAVFSNPTSSQRRIVTSDSAICKAAATVSNRR
>OsOFP12
MKATTRRGMADQGLPSKKKKKKGSSAAAARGFMCGCGGAKSVSVVSRLSAAGNISPATTTPPTMTSSATATSAKTTRVTVPTPAPNTVHDADGTPSVGTLLLQLRELERGVRALGVREDRGIRPATPPPPRHRRSASDASSGGRRRRGRLEEESVPVVTESDDPLGDFRRSMAQMIVENEITATPELRELLHRFLSLNSSRHHHLILRAFADVCEELFAGAGEHNHHRPRRRPTKPLPYSATTN
>OsOFP13
MLGCFSRLRRPASAGAAPAPMAQSDDASTSTSAGGGGGCTAETSPCSSSSSLRCKNSGGVGGEDDDDGVGGGGAVVAENASALSDSGLSSAIASRRFFLSSPGRSNSIVDSSAHGAAVGVGAAGVAVPTYSPDPHADFLRSMEEMVAALRLDARRRGDRARLHELLLCYLALNDRRAHKYVVSAFTDLLLRITAAANLDDGEPPRHGRHLHESH
>OsOFP14
MPIASASLQAAEREATTERRRRRRGAMPLFSGRSKRPERKSGGGGGGGRDHAAVMANDKAAGAGARQRNGRCRALCCGASRLSVSSSASCSSVEYSRGLSNLAHGMVQARLQSMIDAAAGRSSAASRPRPLPRHGTTETAAERQVQRGGPCRCACNYCGGHYDDGGGGASCGQRRPCVVLVAVDRRTSDPREEFRRSIAEVITAKRMAEPAELRALLNCYVSVNAREHRAAILEAFHEVCSGLFSRKR
>OsOFP15
MSPSAAAKMRLGGGGGGGGFMLGCGCRDAKAVAVAVSATSPCSAATETSTATTATWRRARTHPSASASASTGTLTVPSASSSFLWDDADAEADGEEVDFKRESSATTPSFSGLLRQLNELEQSVMTWGWKSPRRGNHFSPPPPPPPPPPLPLRPVVLHRAVDAGGKRSNKEDDAKFSSPPPSSHCPTTQLHRKVKSVDQRNREDDEAHFAPPAPPPLPLPPQQLRNVKGVDKGGSKEDSKHCPPPPQAPKHRKTKSCDNNDGFTAGKLDGSLAVVKQSEDPRGDFRRSMLNMIVENRIVTGDELRELLHRFLELNAPHHHDAILRAFAEIWDEVFAGPDEPRHGPPRPPPRQRTPPRRRHPLPAWRL
>OsOFP16
MRGGGPRRIERSEDKRRLTSPPLRLADPPLYYPPFSAPRHLLLCSPLLLLVQSKLRSSSSKQPNAAHTKLCSSCSSYTRAAAHSVELRAQRGAMGRHKFRLSDMIPNAWFFKLRDMRAARGGAGAGGGGASHGGVVTQSSVAVSRAGRACRPLPNTPRHGALSLPHRASYYYTPRAGDLLVGSPLHPKCSDTQFPPLQLSPPRKSRRRHRRRSVKLAPSVSGSSVLSSPVSTGCRCGRKPELVVVEAPDTPPCRRDKFVGYNDDDDDEEEEEVEFKKPTVAVAACDELDGKVITSATDIIIDLRTEKRPDKVLPPIVTKPARRELDGCDLEEKHIDVVRRASAKKPTTLLEQSKPRRSVSSARRLKTRANTPRIVAKKSKPPPPPPPAAARSPAPTTKP…
>OsOFP17
MVRKLVASLFLGGGGGGGGGNDACSLSSSSSTASSWQWPSCTQARTLSFARHDAPASADDDDSKRRRQQEEEEDDYCVYKTSVMNPAFFLDDHSTCRSYSSAASAVNDVVDDDDEVIIRGLRSSNRRLFFEPESTSSIVVKGRAVDADAAAFDGATAMSIDSADPYGDFRRSMEEMVMSHMSGGGHDWGWLEEMLGWYLRANGKKTHGFIVGAFVDLVVALASSPSSATASSSAFQLPLQKGSQIN
>OsOFP18
MPPLNPPHLHFGKLRKRARAVAAGGGRQPAAAMAKKGLVGILYKLRDVHHRAPPTPTSPSSSSSPHCHGRHQLCYPPAPSSWPWPSCRHPRTSSFRWPTAPQQGQADDDAAAAAGSVYRTVNTVYDTSSLEHFNPRRSSLDEASSCIADRSFFAVESEVEVEEEKEKEKELQLRETAVVRGVRSERLFFEPAGAEFLPKQEMARGKNDDEATAMDVVARKNDDVDEATPMTTPQTGKNEAEAAEAAALKGGAVVLTVESEDPYGDFRSSMADMVAAHGLRDWEGLEELLAWYLKLNAKGVHGVIVGAFIDMLVSLASSPIPSQSPSSSCITFEDYSSATMEEES
>OsOFP19
METGGRGSTEDAGVNGDRESRSTTPDPNASSVMTHGAWVGGRACVGSSGGGHDSNNAGTLVPAPVPASSSSWVIVEDVLIKLVDSMIKMLCTNGVWWLEDLQDLLACYLSLNAAEHHRTIVALFRRVILV
>OsOFP20
MSSHERFRLSHLMPNSWFYKLRDMKRPRPTSSRMITAADHAARSSRRSSSSSSSIHHYYLHGHGTTTPKPLPLSPPRRSYYPYLERAKQMPLMEKESQLISHSPLHQRIPATAIPGDHHDGEFQDLQLRPIRTRPPSAAAASAEPRRTASGSGTCPSSPRMRSRRLHVLGGCECRAGSGRRRSGGGGFAVVKASAEPARDFRESMVEMVVGNGMRSPEDLLELLECYLSLNAREHHGVIMEAFRGVWVEIVADADCCVGL
>OsOFP21
MHVLFCSDSRRTLQNQTNTCTTSTEENPTSKAHIHTNKHPPSAASAAALASTATPMVRKLPLSSVLYTINSARDIPPSSPPPPAATPPAWMWPSCKHPRAHSFRSPSAASAAAAAKTIASIFLDSGESSFANSSARMHHDCASDSLSTESDVSATAEDMADAIVRGLRSDRLLFEPRAPSSSILDKKPVRRAAGGGDDDDDGAASFGGGVAVAFDSEDPYEDFRASMAEMLAAHGVGDWGWLEAMLGWYLRANGKETHAAIVAAFVDLVVSTAARGSSSSRHSSFTLAGTDLESSSAGGGAAGHISFRLR
>OsOFP22
MQARTSSKQRPMDDGAKSGGGGGGRTKRLKDRLARLLLLRSPCSSSSSTSTTFTAATNVSTTTTTTTASSTATTAAFLPRVEPFSAALDLLRHPPHPPPPEEEKKDINRRNSSRRRGHFKPKLSSNPYGFTTSDDDGEGADGDDDDDDNDGTEAFFSSRSLVSSDSSGFYACSSKQQLLPHKSKANRHRHHRRHRQQKPTTTRRRRRRASGCVDDACSVRDAAAFRPLVSTTAEEEVRKGLAVVKRSSDPYGDFRESMAEMIVERQVFAAAELERLLRSYLSLNPPRLHPVILQAFSDIWVVLRGG
>OsOFP23
MAPLMSGSGGGGSARRRPLRQPPVVDDDDVGCSCPKQRLLRSLLSSLVSRARGALGGRAVSRPKSSAPPSSSASTTTTAAAAFTSTSTTGASATTVDSSKESWGPATYAATNTHTLYEVEDEVRRQRRKDMRRRRRRRAAAWDEEEEEEGAAAVAVAVEVESAAPYEDFRESMVAMVVEKEMYAWEELNALLHQFLTLNSPRHHALILHAFADLWAPRSGLFCPPSPCQAL
>OsOFP24
MSGRSSRRGSFSLRQPPVVDIGCNCRRPKLFSIFSSSSSSSFRRGGSKPKSPNASSTSTTTAFTATTGGAGTATSTDSSWGPASFTTNSLFEEPAAAQQEQEQLETRRRRRQQRRRRRRAGATSFARGGDVGGHDDEQQQLQEQAPYRRVAKESVAVAVESAEPYEDFRESMVQMVVEKEIYAWDDLNDLLHQFLSLNSPRHHPLILHAFADLWTRNGLFSPPSPCQF
>OsOFP25
MVIGRLALSSFFHNKARDTSPSPPPAPATAPPWVWPSCKNPRTQSFRAATAPPPPPGSRTIASIFLDSAESSFTTSSARHDCSDSLSTASEASAGAEAADTADDAIVRGLRSSDRLLFDPGASATSSILEEKSSDAAGEASFIGGVAVAFESEDPYVDFRVSMEEMVVAHGVGNWGWLEEMLGWYLRANGKDTHAAILAAFIDVIVAIADPALASCSSHRRSSTCTITEESSLEVAEKQAKLAV
>OsOFP26
MQEDNISKKAKLRKSIQLFLSRNLKKIPPIHIPSSAIPAKITSNRLLSTCRFPRTPSLHGGGGGGGDHRTTDDDDGSNGRDQAATLSDVDRFLFDNFRSLYIHDGDNHQQRRQPPPSPGKFTQPAAAETSSSRSESVAEDARGTSSGDEDDNNSSTAIMLFSVDPYTDFRRSMQNIIEMHHGEEPQPLDWDFLEELLFYYLQLNEQSVHKYILKAFADLTAGAHVSCPARGKPQWADKSVRSRKHY
>OsOFP27
MSDSCKMPLPLFHRNISLLPLAANFSVIKSGVQPRCTHCSSAHPHSPRPHCLTAAAAATMPLLSSWLFHKLRRRRSAARGEPDVVEAASKKQQPPMAAAAAAAPCSPSPNRASYYFASRERCLPPARAATDNHKLRDTRFPRSPQPNDDIVFDVVAVSASPARGQFDGMKAMPELKLRPILTKRATAKNDGDEGDALDSGTSAAASPTSRVRRFVHHAKPSSGRRKGRVAALPADATSRRRRRRRRCRWLYESLVVVKESADPEEDFLESMAEMIAANDVRSPRDLEELLACYLALNAAEHHRAIVGAFRRAWLHAAAATAAPPSPSPIK
>OsOFP28
MKWGLRSSRHNQREKQQRTQEEEHKHEQQEDKGNKSRAAFLSFSPLAWLSKLTAKNNAAAAKPKPAAPADKSAVAATGGFPSCFFKGASSSTSTSVSLSSSAASQSSLADSSPADHQAPRRLSVGNDGDTAEAAAARQLYHRRRHYSVGGDRDLQTLRNLIPFSRAASPIPVPAPFVPALKTTPPLLPSDTDEEKRPRSRRRRRRSGGGGRRSFSGRTPGARVAATVRVRSPRRVASAAAAAVSELERFAVVRRTSDPQREFRASMVEMIASKRIGRPEELETLLACYLSLNADEHHDCIVKVFRQVWFELNPARVAAVAPPRS
>OsOFP29
MVNRKKKKTKLGITSLLFSSSSSSGRDTSTTTSGLPYSYSSCSNMSSSSSAAAAAWQWPSCKQPRTLSFRQQQQTMMKTMNSAYLSAGFSFASRDSHSSTCSCCRSRTASDASASADAVTRALRSDRLFFDPDASPAAAADLKLNKAKANKTKKKVEAFGGATAMTIESSNPYRDFRESMEAMVTSGGGGGGADDWRWLEEMLGWYLRANVKSTHGLIVGAFLDLLVSAAASPAASSSSSSPAAKGKYSSCCSACSSSSIKLEEEHQLRHY
>OsOFP30
MVNRKKKKTKLGITSLLFSSSSSSGRDTSTTTSGLPYSYSSCSNMSSSSSAAAAAWQWPSCKQPRTLSFRQQQQTMMKTMNSAYLSAGFSFASRDSHSSTCSCCRSRTASDASASADAVTRALRSDRLFFDPDASPAAAADLKLNKAKANKTKKKVEAFGGATAMTIESSNPYRDFRESMEAMVTSGGGGGGADDWRWLEEMLGWYLRANVKSTHGLIVGAFLDLLVSAAASPAASSSSSSPAAKGKYSSCCSACSSSSIKLEEEHQLRHY
