# Supplementary material for: Phylogenomic curation of Ovate Family Proteins (OFPs) in the U’s Triangle of Brassica L. indicates stress-induced growth modulation
Source: PLoS One. 2024 Jan 26;19(1):e0297473. doi: 10.1371/journal.pone.0297473 (PMC10817133; doi:10.1371/journal.pone.0297473)
Supplement: S2 Table — (XLSX) [file pone.0297473.s002.xlsx]

## Sheet: B. carinata
Table S2 (a): Physicochemical Information of BcaOFPs
Sr. No.	Gene ID	Renamed ID	Chromosome No.	Start	End	Sense	Gene Length	Protein Length	pI	MW	Subcellular Localization
1	BcaB01g00359	BcaOFP01	ChrB01	2496041	2496835	+	794	266	10.21	29.723	chloroplast
2	BcaB01g02606	BcaOFP02	ChrB01	59208732	59209688	-	956	311	9.72	35.9657	chloroplast
3	BcaB01g02607	BcaOFP03	ChrB01	44991325	44991666	+	341	266	10.13	29.7432	nucleus
4	BcaB01g04108	BcaOFP04	ChrB01	44993117	44993458	+	341	301	10.36	34.5636	nucleus
5	BcaB02g06863	BcaOFP05	ChrB02	20259432	20260289	+	857	318	9.77	36.2673	mitochondrion
6	BcaB02g07831	BcaOFP06	ChrB02	10562370	10563200	+	830	320	9.68	36.5646	chloroplast
7	BcaB02g09388	BcaOFP07	ChrB02	28479640	28480350	+	710	306	9.85	35.1911	nucleus
8	BcaB02g09389	BcaOFP08	ChrB02	20276074	20276628	-	554	317	9.79	36.2101	nucleus
9	BcaB02g10323	BcaOFP09	ChrB02	27367846	27368808	+	962	305	10.47	34.7436	chloroplast
10	BcaB02g10451	BcaOFP10	ChrB02	3814903	3815619	+	716	245	9.37	28.1141	nucleus
11	BcaB03g16633	BcaOFP11	ChrB03	52078833	52079774	-	941	309	9.85	35.5916	chloroplast
12	BcaB04g17467	BcaOFP12	ChrB04	7031403	7031615	+	212	346	10.13	38.843	nucleus
13	BcaB04g18503	BcaOFP13	ChrB04	36978772	36979701	+	929	338	9.77	39.2787	chloroplast
14	BcaB05g21743	BcaOFP14	ChrB05	3151045	3151845	-	800	309	9.6	35.8332	chloroplast
15	BcaB05g21907	BcaOFP15	ChrB05	55479840	55480733	+	893	208	9.41	23.961	chloroplast
16	BcaB05g22743	BcaOFP16	ChrB05	10872435	10872902	-	467	317	9.95	36.8605	chloroplast
17	BcaB05g23409	BcaOFP17	ChrB05	19993078	19993704	-	626	206	9.39	23.7749	chloroplast
18	BcaB05g25301	BcaOFP18	ChrB05	1915980	1916738	-	758	246	8.52	27.7906	nucleus
19	BcaB06g28365	BcaOFP19	ChrB06	46086377	46087339	+	962	184	9.26	20.9385	chloroplast
20	BcaB06g28910	BcaOFP20	ChrB06	50081098	50081898	-	800	316	10	35.4778	nucleus
21	BcaB06g28911	BcaOFP21	ChrB06	50062297	50062851	+	554	186	9.59	21.0377	nucleus
22	BcaB08g34830	BcaOFP22	ChrB08	38789697	38790173	-	476	313	10.19	35.5072	chloroplast
23	BcaB08g36446	BcaOFP23	ChrB08	5360045	5360995	-	950	312	9.69	35.2186	mitochondrion
24	BcaC01g00575	BcaOFP24	ChrC01	6032121	6033074	+	953	184	9.13	20.6301	chloroplast
25	BcaC01g02860	BcaOFP25	ChrC01	64769240	64770169	+	929	113	7.69	13.6889	chloroplast
26	BcaC01g04569	BcaOFP26	ChrC01	52806871	52807212	+	341	188	8.75	20.8853	nucleus
27	BcaC01g05994	BcaOFP27	ChrC01	36686293	36687231	-	938	314	10	35.8486	chloroplast outer membrane
28	BcaC02g07635	BcaOFP28	ChrC02	4820812	4821372	-	560	113	8.58	13.785	nucleus
29	BcaC02g07637	BcaOFP29	ChrC02	4806712	4807500	+	788	113	8.58	13.785	nucleus
30	BcaC02g08021	BcaOFP30	ChrC02	31057372	31057644	+	272	70	5.71	8.28959	nucleus
31	BcaC02g10040	BcaOFP31	ChrC02	55625732	55626559	-	827	155	8.6	17.5904	nucleus
32	BcaC02g11134	BcaOFP32	ChrC02	49793850	49794785	+	935	158	8.99	17.8096	chloroplast
33	BcaC02g11704	BcaOFP33	ChrC02	55592580	55593146	+	566	148	9.07	16.9576	nucleus
34	BcaC02g11705	BcaOFP34	ChrC02	7855426	7856379	-	953	70	5.71	8.28959	chloroplast
35	BcaC03g13107	BcaOFP35	ChrC03	9266844	9267750	+	906	252	4.82	27.7876	mitochondrion
36	BcaC03g13136	BcaOFP36	ChrC03	1280969	1281769	-	800	158	9.38	18.4053	chloroplast
37	BcaC03g13698	BcaOFP37	ChrC03	5565206	5565826	-	620	298	8.17	34.5618	chloroplast
38	BcaC03g13867	BcaOFP38	ChrC03	1542165	1542851	+	686	269	9.61	30.9742	nucleus
39	BcaC03g14102	BcaOFP39	ChrC03	32365540	32366436	+	896	212	5.43	23.7183	nucleus
40	BcaC03g16011	BcaOFP40	ChrC03	6932093	6932569	+	476	235	5.52	25.9947	chloroplast
41	BcaC04g19560	BcaOFP41	ChrC04	11780830	11781870	+	1040	256	4.57	27.5895	nucleus
42	BcaC04g19874	BcaOFP42	ChrC04	8479410	8479856	+	446	93	11.31	11.1637	chloroplast
43	BcaC05g24392	BcaOFP43	ChrC05	752484	753185	+	701	228	4.62	25.4102	nucleus
44	BcaC06g32189	BcaOFP44	ChrC06	9994545	9995315	+	770	238	5.84	26.2641	extracellular space
45	BcaC06g36420	BcaOFP45	ChrC06	55220298	55221242	+	944	233	5.06	25.6433	chloroplast
46	BcaC07g39622	BcaOFP46	ChrC07	35047423	35048226	-	803	285	4.29	31.9158	chloroplast
47	BcaC07g42038	BcaOFP47	ChrC07	51382992	51383897	+	905	297	6.92	34.7919	chloroplast
48	BcaC07g42549	BcaOFP48	ChrC07	54634476	54635393	-	917	262	4.62	29.2011	chloroplast
49	BcaC08g47565	BcaOFP49	ChrC08	52878766	52879628	-	862	236	5.84	26.3753	chloroplast
50	BcaC09g50165	BcaOFP50	ChrC09	43248918	43249199	+	281	266	4.72	29.69	nucleus
51	BcaC09g51448	BcaOFP51	ChrC09	31508195	31508833	+	638	275	4.59	30.7959	chloroplast outer membrane
52	BcaNung00325	BcaOFP52	Contig1773	6655	7671	+	1016	276	5.56	30.8864	chloroplast
53	BcaNung04863	BcaOFP53	Contig1986	29852	30064	+	212	264	7.61	30.1221	nucleus
54	BcaNung05331	BcaOFP54	Contig2912	246	983	+	737	90	6.5	10.3899	chloroplast
55	BcaNung06779	BcaOFP55	Contig74	1945505	1948850	-	3345	267	5.66	30.6538	chloroplast outer membrane

## Sheet: B. juncea
Table S2 (b): Physicochemical Information of BjuOFPs
Sr. No.	Gene ID	Renamed ID	Chromosome No.	Start	End	Sense	Gene Length	Protein Length	pI	MW	Subcellular Localization
1	BjuA004000	BjuOFP01	A01	15764242	15764862	-	620	263	10.41	29.3386	chloroplast outer membrane
2	BjuA005153	BjuOFP02	A01	5827297	5828274	+	977	270	10.28	30.0754	chloroplast
3	BjuA006489	BjuOFP03	A02	18562415	18563299	+	884	308	9.91	34.4018	chloroplast
4	BjuA006621	BjuOFP04	A02	921565	922233	+	668	316	9.78	36.4115	chloroplast
5	BjuA007729	BjuOFP05	A02	4450135	4450755	-	620	305	10.38	34.8617	nucleus
6	BjuA011312	BjuOFP06	A02	5099644	5100129	+	485	238	9.57	27.5502	nucleus
7	BjuA013175	BjuOFP07	A02	6248288	6249211	+	923	301	10.41	34.4185	nucleus
8	BjuA018711	BjuOFP08	A02	166930	167718	-	788	319	9.76	36.4084	chloroplast
9	BjuA018791	BjuOFP09	A03	16050597	16050935	-	338	326	9.61	37.9461	chloroplast
10	BjuA023311	BjuOFP10	A03	8889966	8893023	+	3057	342	10.05	38.4636	nucleus
11	BjuA025337	BjuOFP11	A05	9087066	9088013	-	947	323	9.76	37.8443	chloroplast
12	BjuA028673	BjuOFP12	A06	20869601	20871857	-	2256	321	9.86	37.3677	nucleus
13	BjuA035218	BjuOFP13	A07	2064122	2065066	-	944	206	9.39	23.6638	chloroplast
14	BjuA035219	BjuOFP14	A07	34731094	34731963	+	869	208	9.28	23.966	nucleus
15	BjuA038829	BjuOFP15	A08	13480862	13481824	+	962	184	9.38	20.8234	extracellular space
16	BjuA039987	BjuOFP16	A09	54687822	54688532	+	710	214	9.23	24.6567	chloroplast
17	BjuA040779	BjuOFP17	A09	41056367	41056885	-	518	316	10	35.5028	nucleus
18	BjuA040909	BjuOFP18	A09	41050858	41051655	-	797	186	9.46	20.9986	chloroplast
19	BjuA041469	BjuOFP19	A10	12629307	12629570	-	263	315	9.97	35.7224	nucleus
20	BjuA043606	BjuOFP20	A10	13402574	13403215	-	641	184	9.13	20.6301	chloroplast
21	BjuA043987	BjuOFP21	A10	2719390	2720097	+	707	214	9.06	24.4595	nucleus
22	BjuA044876	BjuOFP22	A10	18591877	18592662	-	785	186	9.11	20.8824	nucleus
23	BjuA044934	BjuOFP23	B01	6948162	6948713	-	551	223	4.58	24.8124	nucleus
24	BjuB000608	BjuOFP24	B01	13450686	13451399	-	713	236	5.73	26.063	chloroplast
25	BjuB000609	BjuOFP25	B01	6927641	6928438	+	797	240	5.94	26.5334	chloroplast
26	BjuB002673	BjuOFP26	B02	41238048	41238521	-	473	299	6.69	34.976	chloroplast
27	BjuB005677	BjuOFP27	B02	28630329	28631354	+	1025	261	4.72	29.0141	nucleus
28	BjuB006241	BjuOFP28	B02	36284125	36285072	-	947	270	4.56	30.0172	chloroplast
29	BjuB008087	BjuOFP29	B03	27159971	27160867	+	896	237	5.44	25.9186	chloroplast
30	BjuB012086	BjuOFP30	B05	29537998	29538462	+	464	386	9.83	43.052	nucleus
31	BjuB013016	BjuOFP31	B05	62459818	62460453	-	635	88	5.41	10.3127	chloroplast
32	BjuB013453	BjuOFP32	B05	19417565	19418374	+	809	113	8.58	13.785	chloroplast
33	BjuB015423	BjuOFP33	B05	49243669	49244292	+	623	155	8.6	17.5904	chloroplast
34	BjuB017194	BjuOFP34	B05	18135430	18135633	-	203	327	9.86	36.8399	chloroplast
35	BjuB022012	BjuOFP35	B06	709793	710500	-	707	207	5.83	23.0427	chloroplast
36	BjuB022610	BjuOFP36	B06	5382485	5383036	-	551	295	9.11	34.1183	chloroplast
37	BjuB026419	BjuOFP37	B06	19710784	19711503	+	719	262	4.77	28.3486	nucleus
38	BjuB026733	BjuOFP38	B06	5361716	5363540	+	1824	290	9.3	33.5147	nucleus
39	BjuB026734	BjuOFP39	B06	17806949	17807863	+	914	212	5.61	23.533	chloroplast
40	BjuB030731	BjuOFP40	B06	26796678	26797529	+	851	267	4.52	28.8028	nucleus
41	BjuB041604	BjuOFP41	B06	5350005	5351829	+	1824	298	9.11	34.3726	nucleus
42	BjuB041714	BjuOFP42	B07	41075745	41076671	-	926	113	6.61	13.7469	nucleus
43	BjuB045449	BjuOFP43	B08	16962632	16963420	+	788	162	8.99	18.1911	mitochondrion
44	BjuB048054	BjuOFP44	B08	64688903	64689430	-	527	263	10.08	29.7227	chloroplast outer membrane
45	BjuB048620	BjuOFP45	B08	34985714	34986052	-	338	158	9.3	18.4453	chloroplast
46	BjuO002536	BjuOFP46	B08	64683990	64684781	-	791	230	4.91	25.45	chloroplast
47	BjuO002538	BjuOFP47	Contig1718_353715_704668	202940	203497	+	557	236	5.63	26.3673	nucleus
48	BjuO003792	BjuOFP48	Contig2291	17116	18009	+	893	266	5.57	30.6029	nucleus
49	BjuO008878	BjuOFP49	Contig71_869334_1881585	303105	303746	-	641	176	4.44	20.4062	nucleus
50	BjuO010194	BjuOFP50	Super_scaffold_109_3169392_4351964_52914_567609	381555	382244	+	689	173	4.54	19.9718	nucleus
51	BjuO010253	BjuOFP51	Super_scaffold_109_3169392_4351964_52914_567609	73212	74114	+	902	264	8.19	30.2092	chloroplast
52	BjuO012632	BjuOFP52	Super_scaffold_41_1_1402938	1354142	1358067	-	3925	237	5.44	26.4144	chloroplast
53	BjuO013199	BjuOFP53	Super_scaffold_75	185323	186279	-	956	284	5.59	31.9536	chloroplast outer membrane
54	BjuO013526	BjuOFP54	Super_scaffold_81_523063_2040417	79608	80168	-	560	68	7.95	7.50044	chloroplast
55	BjuO013527	BjuOFP55	Super_scaffold_81_523063_2040417	67717	68526	+	809	266	4.72	29.6239	nucleus

## Sheet: B. napus
Table S2 (c): Physicochemical Information of BnaOFPs
Sr. No.	Gene ID	Renamed ID	Chromosome No.	Start	End	Sense	Gene Length	Protein Length	pI	MW	Subcellular Localization
1	BnaA01g09660D	BnaOFP01	chrA01	4749288	4750268	+	980	236	5.4	26.2602	chloroplast
2	BnaA01g18900D	BnaOFP02	chrA01	10357370	10358014	-	644	356	9.83	41.5102	chloroplast outer membrane
3	BnaA02g04380D	BnaOFP03	chrA02	12397037	12397924	+	887	315	9.97	35.7224	nucleus
4	BnaA02g05500D	BnaOFP04	chrA02	1959453	1960073	-	620	286	9.08	32.7589	chloroplast
5	BnaA02g07670D	BnaOFP05	chrA02	2542473	2542961	+	488	257	10.28	28.7199	chloroplast
6	BnaA02g20060D	BnaOFP06	chrA02	3663573	3664237	+	664	214	9.08	24.6016	nucleus
7	BnaA03g13930D	BnaOFP07	chrA03	12228326	12228889	-	563	267	5.67	30.6058	nucleus
8	BnaA03g25310D	BnaOFP08	chrA03	6383469	6384398	+	929	267	5.66	30.6298	chloroplast
9	BnaA04g17530D	BnaOFP09	chrA04	14238686	14239660	+	974	326	9.57	37.9321	chloroplast
10	BnaA05g08210D	BnaOFP10	chrA05	6817893	6818822	-	929	206	9.49	23.7329	chloroplast
11	BnaA05g08220D	BnaOFP11	chrA05	4525314	4526188	+	874	264	4.83	28.5499	nucleus
12	BnaA05g12010D	BnaOFP12	chrA05	4539239	4540068	-	829	277	5.58	31.1159	nucleus
13	BnaA05g35230D	BnaOFP13	chrA05_random	667933	668941	-	1008	320	9.88	37.2418	nucleus
14	BnaA06g25190D	BnaOFP14	chrA06	17428523	17429434	-	911	290	10	32.7515	nucleus
15	BnaA07g01700D	BnaOFP15	chrA07	1316218	1317165	+	947	162	8.99	18.1911	chloroplast
16	BnaA07g35860D	BnaOFP16	chrA07	23983588	23984448	+	860	267	5.87	30.5719	chloroplast
17	BnaA09g32960D	BnaOFP17	chrA09	24381919	24382722	-	803	270	4.49	30.0181	chloroplast
18	BnaA09g32970D	BnaOFP18	chrA09	33305376	33306071	+	695	236	5.73	26.063	nucleus
19	BnaA09g32980D	BnaOFP19	chrA09	24376994	24377797	-	803	265	4.54	29.4334	chloroplast
20	BnaA09g49620D	BnaOFP20	chrA09	24386407	24386934	-	527	187	6.62	20.9035	nucleus
21	BnaA09g50350D	BnaOFP21	chrA09	32978096	32979001	+	905	216	5.93	23.8957	chloroplast
22	BnaA10g03570D	BnaOFP22	chrA10	1898158	1898868	-	710	295	9.2	34.1664	nucleus
23	BnaA10g11960D	BnaOFP23	chrA10	16400705	16401499	-	794	237	5.44	26.4405	extracellular space
24	BnaA10g14110D	BnaOFP24	chrA10	11277783	11278049	-	266	175	4.44	20.215	nucleus
25	BnaA10g15510D	BnaOFP25	chrA10	9943415	9944443	+	1028	214	9.08	24.5876	chloroplast
26	BnaA10g25490D	BnaOFP26	chrA10	12027687	12028331	+	644	170	4.58	19.5153	chloroplast
27	BnaAnng00090D	BnaOFP27	chrAnn_random	7424916	7425476	-	560	158	9.13	17.8357	nucleus
28	BnaAnng07670D	BnaOFP28	chrAnn_random	7408355	7409152	+	797	191	8.84	22.6087	nucleus
29	BnaAnng07680D	BnaOFP29	chrAnn_random	124430	125203	-	773	227	5	25.1567	chloroplast
30	BnaC01g22720D	BnaOFP30	chrC01	16267031	16267669	-	638	187	8.97	22.2623	chloroplast thylakoid membrane
31	BnaC02g02540D	BnaOFP31	chrC02	4957086	4957709	-	623	186	9.11	20.9305	chloroplast
32	BnaC02g08900D	BnaOFP32	chrC02	5167760	5168236	+	476	207	9.3	23.8109	chloroplast
33	BnaC02g09380D	BnaOFP33	chrC02	1116772	1118718	-	1946	148	8.92	16.8644	nucleus
34	BnaC03g29760D	BnaOFP34	chrC03	52187416	52188378	+	962	240	9.86	27.7678	chloroplast
35	BnaC03g48440D	BnaOFP35	chrC03	33356659	33357597	+	938	312	9.69	35.1776	chloroplast outer membrane
36	BnaC03g62880D	BnaOFP36	chrC03	17895617	17896192	-	575	301	10.37	34.5716	nucleus
37	BnaC04g12630D	BnaOFP37	chrC04	9858103	9859110	-	1007	303	10.05	34.0814	nucleus
38	BnaC04g14380D	BnaOFP38	chrC04	41891335	41892288	+	953	298	8.17	34.5618	chloroplast
39	BnaC04g41090D	BnaOFP39	chrC04	11705930	11706865	-	935	259	4.73	28.1383	chloroplast
40	BnaC05g03490D	BnaOFP40	chrC05	36712234	36712680	+	446	188	6.58	20.9625	chloroplast
41	BnaC05g11020D	BnaOFP41	chrC05	1704242	1704952	-	710	301	10.38	34.4075	nucleus
42	BnaC05g37880D	BnaOFP42	chrC05	6383323	6384219	-	896	289	9.28	33.0662	nucleus
43	BnaC07g01400D	BnaOFP43	chrC07	37907276	37908595	+	1319	158	10.74	18.4063	nucleus
44	BnaC07g35500D	BnaOFP44	chrC07	2069663	2070253	-	590	275	4.59	30.7959	chloroplast
45	BnaC08g23770D	BnaOFP45	chrC08	25968420	25968932	-	512	202	9.66	22.3798	nucleus
46	BnaC08g23780D	BnaOFP46	chrC08	37926086	37926991	-	905	324	9.79	37.0951	chloroplast
47	BnaC08g44270D	BnaOFP47	chrC08	25964310	25965113	-	803	285	9.22	32.6048	chloroplast
48	BnaC08g45060D	BnaOFP48	chrC08	37614625	37615308	-	683	309	9.91	35.5626	nucleus
49	BnaC09g33830D	BnaOFP49	chrC09	41080441	41081085	+	644	309	9.82	35.5492	chloroplast
50	BnaC09g38050D	BnaOFP50	chrC09	48486539	48487474	+	935	231	5.03	25.6443	extracellular space
51	BnaC09g50810D	BnaOFP51	chrC09	37073082	37074122	-	1040	88	5.18	10.3137	nucleus
52	BnaCnng33780D	BnaOFP52	chrCnn_random	38212922	38215107	+	2185	301	10.38	34.4205	chloroplast
53	BnaCnng35180D	BnaOFP53	chrCnn_random	32001530	32002387	+	857	286	9.91	32.3319	chloroplast
54	BnaCnng39640D	BnaOFP54	chrCnn_random	50646670	50647497	+	827	186	9.46	20.9986	nucleus
55	BnaCnng51140D	BnaOFP55	chrCnn_random	33350536	33353499	-	2963	311	9.7	35.8995	chloroplast
56	BnaCnng55350D	BnaOFP56	chrCnn_random	77741714	77742658	-	944	317	9.82	36.138	chloroplast thylakoid membrane
57	BnaCnng76610D	BnaOFP57	chrCnn_random	55231412	55232317	-	905	314	10.07	35.7725	chloroplast

## Sheet: B. nigra
Table S2 (d): Physicochemical Information of BniOFPs
Sr. No.	Gene ID	Renamed ID	Chromosome No.	Start	End	Sense	Gene Length	Protein Length	pI	MW	Subcellular Localization
1	BniB01g008320.2N.1	BniOFP01	B1	4277176	4277973	+	797	265	4.72	29.5408	nucleus
2	BniB01g008330.2N.1	BniOFP02	B1	4295504	4296058	-	554	184	9.38	20.8645	nucleus
3	BniB01g013750.2N.1	BniOFP03	B1	7157641	7158603	-	962	320	9.83	36.8261	chloroplast
4	BniB02g002350.2N.1	BniOFP04	B2	1266596	1267315	-	719	239	5.44	26.0627	nucleus
5	BniB02g003130.2N.1	BniOFP05	B2	1575322	1576218	-	896	298	10.41	33.9285	chloroplast
6	BniB02g014960.2N.1	BniOFP06	B2	9112611	9113561	+	950	316	9.92	35.5118	nucleus
7	BniB02g041380.2N.1	BniOFP07	B2	47218390	47218866	-	476	158	9.26	18.3572	chloroplast
8	BniB02g043080.2N.1	BniOFP08	B2	48204814	48205458	+	644	214	9.06	24.4426	chloroplast
9	BniB02g055840.2N.1	BniOFP09	B2	54132539	54133333	-	794	264	4.6	28.6457	extracellular space
10	BniB02g061270.2N.1	BniOFP10	B2	57063190	57063577	+	387	99	9.69	11.9854	nucleus
11	BniB03g067330.2N.1	BniOFP11	B3	52040855	52041796	+	941	313	10.36	35.6054	chloroplast
12	BniB05g017520.2N.1	BniOFP12	B5	8386337	8387356	-	1019	339	9.87	39.4468	chloroplast
13	BniB05g021240.2N.1	BniOFP13	B5	10297314	10297955	-	641	213	5.05	23.5539	chloroplast outer membrane
14	BniB05g029490.2N.1	BniOFP14	B5	14502427	14503185	-	758	252	4.87	27.9819	nucleus
15	BniB05g031880.2N.1	BniOFP15	B5	15884082	15884894	+	812	270	10.35	30.1324	chloroplast
16	BniB05g042020.2N.1	BniOFP16	B5	22910880	22911347	-	467	155	8.6	17.5994	chloroplast
17	BniB05g044010.2N.1	BniOFP17	B5	24437018	24437644	+	626	208	9.3	23.9941	chloroplast
18	BniB05g076160.2N.1	BniOFP18	B5	68302208	68303107	+	899	299	6.69	34.976	chloroplast
19	BniB06g008110.2N.1	BniOFP19	B6	4027594	4028421	+	827	275	4.49	30.6517	mitochondrion
20	BniB06g008130.2N.1	BniOFP20	B6	4041804	4042358	-	554	184	9.28	20.6331	nucleus
21	BniB06g019490.2N.1	BniOFP21	B6	11015714	11016676	+	962	320	9.68	36.5646	chloroplast
22	BniB06g021280.2N.1	BniOFP22	B6	12180348	12181058	+	710	236	5.84	26.3874	nucleus
23	BniB06g045150.2N.1	BniOFP23	B6	48476305	48477015	+	710	236	5.84	26.1079	nucleus
24	BniB06g058440.2N.1	BniOFP24	B6	55450853	55451653	+	800	266	5.56	29.8114	chloroplast
25	BniB06g068710.2N.1	BniOFP25	B6	60788685	60789551	-	866	288	9.08	32.9961	chloroplast
26	BniB07g008120.2N.1	BniOFP26	B7	7282783	7283815	+	1032	104	5.9	12.233	nucleus
27	BniB07g023770.2N.1	BniOFP27	B7	36989464	36989694	+	230	76	10.22	8.73919	nucleus
28	BniB07g023780.2N.1	BniOFP28	B7	36989727	36990423	+	696	208	9.61	24.5395	nucleus
29	BniB08g018920.2N.1	BniOFP29	B8	9070225	9071199	+	974	324	9.82	36.9181	chloroplast
30	BniB08g037700.2N.1	BniOFP30	B8	22611453	22612031	-	578	192	8.72	22.7788	nucleus
31	BniB08g066850.2N.1	BniOFP31	B8	61873558	61874352	-	794	264	7.61	30.1822	chloroplast
32	BniB08g066860.2N.1	BniOFP32	B8	61878485	61878979	-	494	164	4.92	18.7848	nucleus

## Sheet: B. oleracea
Tabke S2 (e): Physicochemical Information of BolOFPs
Sr. No.	Gene ID	Renamed ID	Chromosome No.	Start	End	Sense	Gene Length	Protein Length	pI	MW	Subcellular Localization
1	BolC01g026710.2J.m1	BolOFP01	C01	19468274	19468912	-	638	301	10.36	34.5035	chloroplast outer membrane
2	BolC02g002110.2J.m1	BolOFP02	C02	10077646	10079437	+	1791	409	10.07	45.7513	chloroplast outer membrane
3	BolC02g009950.2J.m1	BolOFP03	C02	6384411	6385034	-	623	309	9.91	35.6067	chloroplast
4	BolC02g011470.2J.m1	BolOFP04	C02	33337607	33338503	+	896	320	9.9	37.3089	nucleus
5	BolC02g014290.2J.m1	BolOFP05	C02	1513237	1513923	+	686	311	9.72	35.9857	nucleus
6	BolC02g036480.2J.m1	BolOFP06	C02	7583998	7584474	+	476	346	10.16	38.9131	chloroplast
7	BolC03g018140.2J.m1	BolOFP07	C03	21769315	21769884	-	569	207	9.3	23.7828	nucleus
8	BolC03g032920.2J.m1	BolOFP08	C03	64217318	64218280	+	962	312	9.69	35.2186	chloroplast
9	BolC03g053790.2J.m1	BolOFP09	C03	38607921	38608859	+	938	220	9.73	25.0553	chloroplast outer membrane
10	BolC03g075850.2J.m1	BolOFP10	C03	10186612	10187541	+	929	214	9.08	24.6016	chloroplast
11	BolC04g012920.2J.m1	BolOFP11	C04	16334893	16335828	-	935	158	8.99	17.8096	chloroplast
12	BolC04g012930.2J.m1	BolOFP12	C04	60687736	60688524	-	788	298	8.17	34.5618	nucleus
13	BolC04g016960.2J.m1	BolOFP13	C04	13727115	13727825	-	710	189	8.67	22.3404	nucleus
14	BolC04g019500.2J.m1	BolOFP14	C04	10131696	10132268	-	572	190	8.98	21.0785	nucleus
15	BolC04g061370.2J.m1	BolOFP15	C04	10116850	10117677	+	827	314	10.07	35.7725	nucleus
16	BolC04g061380.2J.m1	BolOFP16	C04	60672331	60674451	+	2120	148	8.92	16.8925	nucleus
17	BolC05g003630.2J.m1	BolOFP17	C05	1866530	1867228	-	698	285	9.22	32.6048	nucleus
18	BolC06g051210.2J.m1	BolOFP18	C06	47822207	47823064	+	857	212	5.43	23.7083	chloroplast
19	BolC06g051240.2J.m1	BolOFP19	C06	47811240	47812097	+	857	285	9.22	32.6048	chloroplast
20	BolC07g003940.2J.m1	BolOFP20	C07	4462438	4463382	-	944	266	4.79	28.734	chloroplast thylakoid membrane
21	BolC08g036650.2J.m1	BolOFP21	C08	37485881	37486684	-	803	228	4.56	25.373	chloroplast
22	BolC08g036660.2J.m1	BolOFP22	C08	50843749	50844432	+	683	262	4.62	29.2011	nucleus
23	BolC08g057940.2J.m1	BolOFP23	C08	50514545	50515450	+	905	232	5.18	25.4842	chloroplast
24	BolC08g058680.2J.m1	BolOFP24	C08	37489991	37490503	-	512	227	5	25.1567	nucleus
25	BolC09g046870.2J.m1	BolOFP25	C09	55381586	55382032	-	446	275	4.59	30.7959	chloroplast
26	BolC09g050810.2J.m1	BolOFP26	C09	51706076	51707116	-	1040	236	5.4	26.2602	chloroplast
27	BolC09g052710.2J.m1	BolOFP27	C09	56875013	56875657	+	644	267	5.66	30.6298	chloroplast
28	BolC09g067270.2J.m1	BolOFP28	C09	65836870	65837670	-	800	170	4.58	19.5153	extracellular space

## Sheet: B. rapa
Table S2 (f): Physicochemical Information of BraOFPs
Sr. No.	Gene ID	Renamed ID	Chromosome No.	Start	End	Sense	Gene Length	Protein Length	pI	MW	Subcellular Localization
1	BraA01g010340.3C	BraOFP01	A01	5317122	5318105	+	983	263	10.28	29.3926	chloroplast
2	BraA01g021760.3C	BraOFP02	A01	11947484	11948128	-	644	316	9.78	36.4115	chloroplast outer membrane
3	BraA02g000100.3C	BraOFP03	A02	15718578	15719465	+	887	327	9.57	38.0633	nucleus
4	BraA02g001490.3C	BraOFP04	A02	774145	774816	+	671	308	9.89	35.4574	nucleus
5	BraA02g008340.3C	BraOFP05	A02	79062	79853	-	791	324	9.79	37.0951	chloroplast
6	BraA02g009640.3C	BraOFP06	A02	3967722	3968342	-	620	301	10.42	34.5066	chloroplast
7	BraA02g026230.3C	BraOFP07	A02	4598799	4599287	+	488	342	10.05	38.4356	chloroplast
8	BraA03g016190.3C	BraOFP08	A03	24609733	24610785	+	1052	206	9.41	23.7809	nucleus
9	BraA03g028060.3C	BraOFP09	A03	7478278	7479204	+	926	301	9.6	35.3005	chloroplast
10	BraA03g048500.3C	BraOFP10	A03	14017951	14018292	-	341	321	9.91	37.3589	nucleus
11	BraA04g021630.3C	BraOFP11	A04	16198895	16199869	+	974	186	9.46	20.9986	chloroplast
12	BraA04g025660.3C	BraOFP12	A04	18379375	18380160	-	785	315	9.97	35.7224	nucleus
13	BraA04g025670.3C	BraOFP13	A04	18367416	18367976	+	560	213	9.08	24.5316	nucleus
14	BraA05g009320.3C	BraOFP14	A05	6656598	6657311	+	713	113	6.61	13.7469	nucleus
15	BraA05g009340.3C	BraOFP15	A05	4973405	4973965	-	560	186	9.11	20.8824	nucleus
16	BraA05g012270.3C	BraOFP16	A05	4958275	4959087	+	812	403	9.9	44.8289	nucleus
17	BraA05g013910.3C	BraOFP17	A05	7828677	7829627	-	950	88	5.41	10.3127	chloroplast
18	BraA06g029810.3C	BraOFP18	A06	20612591	20614850	-	2259	162	8.81	18.2351	chloroplast
19	BraA07g002210.3C	BraOFP19	A07	1673203	1674150	-	947	286	9.08	32.7729	chloroplast
20	BraA07g043220.3C	BraOFP20	A07	28719909	28720769	+	860	227	4.81	25.0795	chloroplast
21	BraA08g013140.3C	BraOFP21	A08	11325678	11326643	+	965	295	9.2	34.1664	chloroplast
22	BraA09g043680.3C	BraOFP22	A09	33748540	33749316	-	776	214	5.23	23.8924	chloroplast
23	BraA09g063630.3C	BraOFP23	A09	44194487	44195170	+	683	223	4.58	24.8124	nucleus
24	BraA09g064430.3C	BraOFP24	A09	43865357	43866262	+	905	262	4.77	28.3486	chloroplast
25	BraA10g004230.3C	BraOFP25	A10	12585145	12586173	-	1028	261	4.72	29.0141	chloroplast
26	BraA10g016250.3C	BraOFP26	A10	14087972	14088238	-	266	270	4.56	30.0172	nucleus
27	BraA10g019070.3C	BraOFP27	A10	14938955	14939596	+	641	237	5.44	26.4144	chloroplast
28	BraA10g020720.3C	BraOFP28	A10	19700352	19701140	-	788	258	6.97	29.6841	extracellular space
29	BraA10g031620.3C	BraOFP29	A10	2231910	2233990	-	2080	300	5.59	33.4411	chloroplast
