# Supplementary material for: Phylogenomic curation of Ovate Family Proteins (OFPs) in the U’s Triangle of Brassica L. indicates stress-induced growth modulation
Source: PLoS One. 2024 Jan 26;19(1):e0297473. doi: 10.1371/journal.pone.0297473 (PMC10817133; doi:10.1371/journal.pone.0297473)
Supplement: S3 Table — (XLSX) [file pone.0297473.s003.xlsx]

## Sheet: Sheet1
Table S3: Frequency values of cis-acting regulatory elements in OFPs
	Light Responsiveness					Anaerobic Induction	Abscisic Acid Responsiveness	Low Temperature Responsivenss	Auxin Responsiveness	Methyl Jasmonate (MeJA) Responsiveness		Gibberellin Responsiveness	Wound Responsiveness	Meristem Expression	Unknown Function
	G-box	MRE	GT1-motif	GATA-motif	Box 4	ARE	ABRE	LTR	TGA-element	CGTCA-motif	TGACG-motif	P-box	WUN-motif	CAT-box	AT~TATA-box	Myb-binding site	ERE	TCA	MYB	MYC	AAGAA-motif	MYB-like sequence	TATA	as-1
BcaOFP01	3	1	0	0	0	3	2	0	0	0	0	0	0	0	3	1	1	1	1	2	0	0	0	0
BcaOFP02	0	0	4	1	2	1	0	1	1	0	0	0	0	0	1	0	1	2	10	7	2	4	0	0
BcaOFP03	0	1	1	0	4	2	0	0	0	0	0	0	0	0	0	0	1	0	3	5	2	0	0	0
BcaOFP04	5	1	1	0	2	1	3	0	0	0	0	0	0	0	3	0	2	0	2	0	1	0	2	0
BcaOFP05	4	1	0	0	4	0	4	0	0	2	2	1	0	0	6	0	0	0	1	4	2	0	2	2
BcaOFP06	1	1	5	1	2	4	1	0	1	1	1	0	0	0	2	0	0	0	5	3	0	3	0	1
BcaOFP07	0	1	3	0	2	1	0	1	1	0	0	0	1	0	2	0	1	0	3	3	0	0	0	0
BcaOFP08	1	0	0	0	3	2	1	1	1	1	1	0	0	0	6	0	4	1	4	3	1	1	0	1
BcaOFP09	4	0	0	3	3	0	3	1	0	2	2	0	0	0	4	0	1	0	0	3	1	0	0	2
BcaOFP10	1	0	0	0	1	2	1	0	0	4	4	0	1	1	0	2	0	1	4	6	0	0	0	4
BcaOFP11	1	0	0	0	3	2	2	0	0	4	4	0	0	0	3	1	0	1	6	5	0	2	0	4
BcaOFP12	2	1	2	1	1	4	3	0	0	0	0	1	0	0	0	0	2	0	8	3	2	2	0	0
BcaOFP13	3	0	0	0	1	0	3	0	0	1	1	4	0	0	1	0	1	0	1	4	0	0	1	1
BcaOFP14	1	0	0	2	3	2	1	0	0	3	3	1	1	0	4	2	1	0	4	3	0	1	2	3
BcaOFP15	0	1	3	0	1	0	0	2	1	1	1	0	1	0	4	0	2	0	2	3	1	0	1	1
BcaOFP16	2	0	0	0	3	2	1	0	0	0	0	0	1	0	1	0	2	0	4	2	2	0	1	0
BcaOFP17	1	0	0	0	0	0	0	0	0	1	1	1	0	1	0	0	0	0	3	1	1	0	0	1
BcaOFP18	2	1	2	0	0	3	2	1	2	2	2	0	0	0	3	1	2	0	7	0	2	2	0	2
BcaOFP19	3	1	0	1	2	3	1	2	0	1	1	0	0	0	1	0	1	1	5	2	1	1	0	1
BcaOFP20	0	0	0	0	0	5	0	4	2	1	1	0	0	0	8	0	1	0	1	1	1	1	3	1
BcaOFP21	3	0	2	0	1	4	3	0	0	1	1	1	1	0	0	0	0	0	4	5	2	1	0	1
BcaOFP22	3	0	1	0	1	1	2	1	0	1	1	0	0	0	1	0	2	0	4	1	1	0	2	1
BcaOFP23	3	0	0	1	3	2	3	1	1	0	0	0	0	0	4	1	2	0	2	3	0	0	2	0
BcaOFP24	0	0	0	0	3	0	0	2	1	2	2	0	1	0	7	1	1	0	1	3	0	0	1	2
BcaOFP25	1	0	0	0	7	2	1	0	0	0	0	0	0	0	14	1	5	0	3	3	2	1	2	0
BcaOFP26	0	0	0	2	1	1	0	0	0	0	0	0	0	0	5	0	0	0	6	6	2	2	0	0
BcaOFP27	0	1	1	1	1	2	0	1	1	0	0	0	1	0	2	1	2	1	6	2	0	2	1	0
BcaOFP28	0	2	3	1	1	2	0	1	1	2	2	0	0	0	1	0	2	0	4	3	2	2	0	2
BcaOFP29	2	0	6	1	5	3	2	1	0	1	1	0	0	0	1	2	1	0	5	5	0	2	0	1
BcaOFP30	1	1	1	0	7	1	1	0	0	2	2	0	1	1	6	0	3	0	1	1	0	1	1	2
BcaOFP31	0	0	0	0	0	1	0	0	0	0	0	0	0	0	0	1	0	0	1	1	0	0	0	0
BcaOFP32	1	0	0	1	2	1	1	0	0	0	0	0	0	0	1	0	1	0	2	5	1	1	0	0
BcaOFP33	0	0	3	0	1	3	0	1	0	0	0	0	0	0	8	1	1	2	4	4	2	3	1	0
BcaOFP34	1	1	0	0	1	3	1	0	0	1	1	1	0	0	12	2	0	0	5	0	0	1	0	1
BcaOFP35	0	0	2	0	1	3	0	0	0	0	0	0	0	0	5	2	2	1	4	3	1	2	0	0
BcaOFP36	1	0	0	1	2	1	0	0	0	2	2	0	0	1	2	0	0	0	4	2	2	1	1	2
BcaOFP37	4	0	0	1	0	1	5	0	0	1	1	0	2	0	1	0	3	0	2	0	2	1	0	1
BcaOFP38	0	0	0	1	5	2	0	1	0	0	0	0	0	0	4	1	1	0	2	11	1	1	0	0
BcaOFP39	2	0	0	1	5	1	2	0	0	2	2	0	0	0	3	1	0	0	3	4	1	0	0	2
BcaOFP40	1	1	0	0	1	2	0	0	0	1	1	0	0	0	0	0	0	0	5	1	2	3	0	1
BcaOFP41	1	1	1	0	7	1	1	0	0	2	2	0	1	1	6	0	3	0	1	1	0	1	1	2
BcaOFP42	3	1	0	0	0	3	2	0	0	0	0	0	0	0	3	1	1	1	1	2	0	0	0	0
BcaOFP43	1	0	1	1	3	1	1	1	0	0	0	1	0	0	11	1	7	0	2	1	0	1	2	0
BcaOFP44	2	0	0	0	0	1	3	1	0	1	1	1	1	3	1	1	0	2	5	3	1	1	1	1
BcaOFP45	0	1	1	1	4	1	0	0	0	0	0	1	1	0	11	0	3	0	3	2	0	0	2	0
BcaOFP46	1	1	1	0	3	1	1	0	0	1	1	0	0	0	1	2	1	0	6	1	1	2	1	1
BcaOFP47	2	0	3	1	0	4	2	1	1	1	1	1	1	0	3	1	0	0	5	1	2	1	1	1
BcaOFP48	0	0	0	1	3	2	0	0	0	0	0	0	0	0	6	0	1	0	2	3	0	1	0	0
BcaOFP49	3	0	0	0	3	1	4	0	0	1	1	0	1	0	5	1	2	0	3	7	0	1	1	1
BcaOFP50	0	0	0	0	4	1	0	1	1	1	1	0	1	0	5	0	2	8	4	2	1	1	4	1
BcaOFP51	0	1	1	0	1	1	0	0	0	0	0	1	0	0	1	0	2	1	1	5	1	0	0	0
BcaOFP52	0	0	0	4	1	1	0	0	1	3	3	0	0	0	4	2	0	0	3	5	0	0	1	3
BcaOFP53	1	1	0	0	1	3	1	0	0	0	0	0	0	1	2	0	0	2	2	3	2	2	0	0
BcaOFP54	1	0	0	1	0	1	1	0	0	2	2	0	0	0	5	0	1	1	5	2	0	3	0	2
BcaOFP55	0	0	0	0	1	2	0	0	0	1	1	0	0	1	8	1	3	0	2	1	0	1	2	1
BjuOFP01	0	0	3	0	4	4	0	1	0	0	0	0	0	0	0	0	3	1	2	3	0	2	0	0
BjuOFP02	3	1	1	0	2	2	1	2	0	1	1	0	0	0	2	0	1	1	6	5	1	2	0	1
BjuOFP03	1	0	0	1	2	1	1	0	0	0	0	0	0	0	3	0	0	1	1	5	1	1	0	0
BjuOFP04	0	0	0	0	2	2	0	0	0	1	1	0	1	0	7	0	2	1	3	3	0	0	6	1
BjuOFP05	3	1	2	0	2	1	3	0	0	5	5	0	1	0	2	0	2	0	0	3	0	0	0	5
BjuOFP06	1	1	0	0	1	3	1	0	0	0	0	0	0	1	2	0	0	2	2	3	2	2	0	0
BjuOFP07	0	0	0	1	1	1	0	0	0	0	0	1	0	0	4	0	2	0	2	7	0	1	1	0
BjuOFP08	2	0	1	0	0	1	1	1	0	2	2	0	0	0	4	1	2	0	6	4	0	2	1	2
BjuOFP09	1	1	0	0	4	1	1	0	0	1	1	0	1	0	5	1	0	0	3	6	1	0	2	1
BjuOFP10	0	0	1	1	4	0	0	2	1	2	2	0	1	0	7	1	0	1	1	0	0	0	2	2
BjuOFP11	1	0	0	1	2	4	1	0	0	0	0	1	0	1	2	0	2	0	2	3	0	0	0	0
BjuOFP12	0	0	1	1	1	2	0	1	0	0	0	1	0	0	1	0	0	0	6	4	0	2	2	0
BjuOFP13	0	0	0	0	1	3	0	0	1	0	0	0	0	0	4	0	1	0	2	1	2	0	0	0
BjuOFP14	1	0	0	0	1	3	1	0	0	4	4	0	1	1	0	2	0	1	4	2	0	0	0	4
BjuOFP15	1	2	2	1	3	6	1	4	1	1	1	0	1	0	3	1	1	0	2	4	2	0	2	1
BjuOFP16	0	0	0	0	1	2	0	0	0	1	1	0	0	1	8	1	3	0	3	1	0	1	2	1
BjuOFP17	1	0	1	0	3	1	1	0	0	0	0	0	0	0	8	1	3	0	2	0	0	1	2	0
BjuOFP18	2	0	3	1	3	3	2	1	0	1	1	0	0	0	1	2	0	0	4	5	0	2	0	1
BjuOFP19	0	0	1	0	0	2	0	1	3	4	4	0	0	0	1	0	0	1	4	6	0	1	0	4
BjuOFP20	4	2	1	0	2	0	2	0	0	0	0	0	0	0	2	0	2	0	2	0	1	0	2	0
BjuOFP21	1	0	0	0	0	0	0	0	0	1	1	1	0	1	0	0	0	0	5	1	2	1	0	1
BjuOFP22	0	0	3	0	1	1	0	0	0	0	0	0	1	1	8	1	1	1	2	3	0	1	1	0
BjuOFP23	2	0	0	0	1	2	2	1	1	2	2	0	0	0	1	0	4	0	1	8	0	0	0	2
BjuOFP24	0	0	1	1	1	6	0	1	0	0	0	0	1	0	1	2	1	0	7	0	2	1	0	0
BjuOFP25	2	1	0	0	1	3	2	1	1	2	2	0	0	0	1	2	2	0	4	0	2	0	0	2
BjuOFP26	1	1	0	1	0	0	1	1	0	1	1	1	0	0	3	2	5	0	4	6	2	1	0	1
BjuOFP27	1	0	2	0	3	2	0	1	0	2	2	0	0	0	2	0	4	0	0	3	0	0	1	2
BjuOFP28	1	0	0	0	3	2	2	1	0	4	4	0	0	0	0	1	0	0	6	2	0	2	0	4
BjuOFP29	4	0	1	1	2	1	4	1	0	1	1	0	0	0	4	0	2	0	3	1	1	2	0	1
BjuOFP30	4	0	0	2	1	2	3	5	1	0	0	0	1	0	6	1	0	0	4	4	0	2	0	0
BjuOFP31	0	0	3	0	1	3	0	0	0	0	0	0	0	0	5	2	2	1	4	3	1	2	0	0
BjuOFP32	0	2	1	1	1	3	0	2	1	2	2	1	0	1	2	0	2	0	2	2	2	1	2	2
BjuOFP33	1	1	0	0	0	2	0	0	0	2	2	0	0	0	0	0	0	0	4	1	2	2	0	2
BjuOFP34	3	0	0	0	1	0	3	1	0	1	1	4	0	0	1	1	1	0	3	4	0	0	1	1
BjuOFP35	0	0	1	1	1	6	0	1	0	0	0	0	1	0	1	2	1	0	7	0	2	1	0	0
BjuOFP36	1	0	0	1	2	0	1	1	0	1	1	0	0	0	6	0	0	0	4	7	1	1	1	1
BjuOFP37	4	0	0	0	1	1	3	0	1	3	3	0	0	0	3	1	1	0	3	4	0	0	0	3
BjuOFP38	1	0	1	0	4	3	1	1	1	1	1	0	0	0	4	0	1	1	4	3	3	0	1	1
BjuOFP39	3	0	0	0	7	0	2	0	2	1	1	0	1	0	3	1	1	0	5	1	2	1	0	1
BjuOFP40	2	0	0	0	2	1	1	0	0	0	0	0	0	0	2	5	2	0	10	5	0	0	0	0
BjuOFP41	0	0	7	0	9	1	0	1	0	0	0	0	0	0	5	0	0	1	6	3	0	3	2	0
BjuOFP42	1	0	0	0	2	2	0	0	0	1	1	0	3	1	2	0	1	1	2	4	1	1	0	1
BjuOFP43	6	0	0	1	0	0	5	0	0	0	0	0	3	0	1	0	3	0	4	1	2	3	0	0
BjuOFP44	0	0	0	1	0	1	0	0	0	0	0	0	0	0	4	0	1	0	3	6	2	2	0	0
BjuOFP45	0	1	2	0	3	1	0	0	0	2	2	0	0	0	2	1	2	1	2	3	1	1	0	2
BjuOFP46	1	0	0	1	0	0	1	1	0	1	1	1	1	4	0	1	0	1	2	5	0	0	0	1
BjuOFP47	0	1	2	0	2	1	1	0	0	0	0	1	1	0	0	1	0	0	3	2	0	0	0	0
BjuOFP48	4	2	1	0	3	0	2	0	0	0	0	0	0	0	2	0	2	0	2	0	1	0	2	0
BjuOFP49	2	0	0	2	1	1	2	1	0	1	1	0	0	0	3	0	0	0	1	5	1	0	1	1
BjuOFP50	1	0	3	2	1	1	1	1	0	3	3	0	0	0	4	3	0	0	6	3	2	0	1	3
BjuOFP51	0	1	3	0	1	0	0	2	1	1	1	0	1	0	4	0	2	0	2	3	1	0	0	1
BjuOFP52	6	1	1	0	3	0	6	1	1	2	2	0	0	0	3	4	0	1	6	3	0	1	0	2
BjuOFP53	4	0	1	0	1	1	3	0	0	1	1	1	0	0	3	0	0	0	2	4	0	1	1	1
BjuOFP54	1	0	3	1	7	2	1	1	0	0	0	0	0	0	5	1	5	0	3	3	1	2	1	0
BjuOFP55	3	0	0	0	3	0	3	0	1	2	2	1	0	0	1	0	0	0	2	6	1	0	1	2
BnaOFP01	0	0	0	0	1	2	0	0	0	1	1	0	0	0	6	0	2	0	0	5	0	0	1	1
BnaOFP02	0	1	3	1	0	1	0	0	0	0	0	1	0	0	1	1	2	1	3	6	1	0	0	0
BnaOFP03	0	0	0	1	1	1	0	0	0	0	0	1	0	0	5	1	2	0	2	7	0	1	1	0
BnaOFP04	4	0	0	1	0	2	3	1	5	3	3	0	0	0	0	0	0	1	4	3	0	0	1	3
BnaOFP05	1	1	3	0	2	2	1	2	0	1	1	0	0	1	4	0	2	0	4	4	4	3	0	1
BnaOFP06	2	0	0	2	1	1	2	1	0	1	1	0	0	0	5	0	0	0	1	5	1	0	1	1
BnaOFP07	1	0	0	0	3	2	1	1	1	1	1	0	0	0	6	0	3	1	4	2	1	1	0	1
BnaOFP08	1	0	1	0	1	3	2	2	0	2	2	0	0	0	14	2	0	0	5	2	0	1	0	2
BnaOFP09	3	1	1	0	1	3	2	1	1	0	0	0	0	0	2	1	1	0	2	0	1	1	0	0
BnaOFP10	0	1	2	0	2	0	0	0	0	0	0	0	2	0	0	0	0	0	2	2	0	0	0	0
BnaOFP11	1	2	1	0	1	2	0	0	0	1	1	0	0	0	0	0	2	0	5	2	1	3	0	1
BnaOFP12	1	0	0	0	2	2	0	0	0	0	0	0	1	0	3	0	1	0	4	4	2	1	0	0
BnaOFP13	3	0	0	0	2	0	3	0	0	2	2	1	0	0	1	0	0	0	2	5	2	0	1	2
BnaOFP14	0	1	0	0	3	2	0	1	0	0	0	0	0	0	6	0	0	1	5	3	3	1	0	0
BnaOFP15	0	0	1	0	2	1	0	0	0	1	1	0	1	0	9	0	1	1	3	1	2	1	7	1
BnaOFP16	1	1	0	0	1	2	0	0	0	1	1	0	0	0	0	0	0	0	4	1	2	2	0	1
BnaOFP17	2	0	0	0	2	1	1	0	0	0	0	0	0	0	2	5	2	3	10	5	0	0	0	0
BnaOFP18	0	0	3	0	4	4	0	1	0	0	0	0	0	0	0	1	4	1	3	4	0	2	0	0
BnaOFP19	0	0	0	1	6	2	0	0	1	0	0	0	1	0	12	0	1	0	1	4	1	0	1	0
BnaOFP20	0	0	0	2	1	1	0	0	0	0	0	0	0	0	4	0	0	0	6	6	2	2	0	0
BnaOFP21	3	0	0	0	7	2	2	0	0	0	0	1	1	0	11	0	2	0	1	5	1	0	4	0
BnaOFP22	0	0	1	0	1	3	0	0	1	0	0	0	0	0	4	0	1	0	1	1	2	0	0	0
BnaOFP23	1	0	1	0	1	0	2	0	1	2	2	0	0	0	0	0	0	0	0	3	0	0	0	2
BnaOFP24	2	0	0	0	0	1	3	1	0	1	1	1	1	3	1	1	0	2	6	3	2	1	0	1
BnaOFP25	1	0	0	1	0	0	1	0	0	1	1	1	1	4	0	1	0	1	2	4	0	0	0	1
BnaOFP26	3	0	1	0	5	0	2	0	0	0	0	0	0	0	9	1	1	0	5	3	4	1	0	0
BnaOFP27	3	0	0	0	1	1	3	0	1	2	2	0	0	0	3	1	2	0	3	4	0	0	0	2
BnaOFP28	0	1	2	0	1	0	0	0	0	0	0	0	2	0	0	0	0	0	2	2	0	0	0	0
BnaOFP29	0	0	3	0	4	4	0	1	0	0	0	0	0	0	0	1	4	1	3	4	0	2	0	0
BnaOFP30	0	0	1	1	4	2	0	1	0	0	0	0	0	1	1	0	4	0	3	3	1	3	1	0
BnaOFP31	1	1	2	0	3	2	0	1	0	2	2	0	0	0	2	0	4	0	0	4	0	0	1	2
BnaOFP32	2	0	0	3	1	1	2	0	1	2	2	0	0	0	4	0	0	1	4	2	1	0	0	2
BnaOFP33	0	0	5	0	6	1	0	1	0	0	0	0	0	0	10	0	1	1	6	4	0	2	5	0
BnaOFP34	0	0	1	0	2	4	0	0	0	2	2	0	0	0	1	0	2	0	3	4	2	0	0	2
BnaOFP35	0	0	0	0	5	1	0	0	0	0	0	1	1	0	3	0	1	0	1	2	0	0	1	0
BnaOFP36	0	1	0	0	3	3	0	2	0	0	0	0	0	0	5	0	0	1	6	3	3	2	0	0
BnaOFP37	5	0	0	2	1	2	3	5	1	0	0	0	1	0	6	1	0	0	4	3	0	2	0	0
BnaOFP38	1	0	2	0	3	2	1	4	1	2	2	0	0	0	3	0	3	1	2	3	0	1	2	2
BnaOFP39	1	0	0	0	4	0	1	0	1	3	3	0	0	0	10	1	5	0	2	1	0	0	1	3
BnaOFP40	3	2	1	0	1	3	2	2	1	1	1	0	0	0	2	1	1	0	4	1	2	2	0	1
BnaOFP41	0	0	0	0	1	0	0	0	0	1	1	0	0	0	0	0	2	0	0	0	0	0	0	1
BnaOFP42	3	0	0	0	3	1	2	0	0	1	1	0	1	0	7	1	2	0	3	5	1	0	1	1
BnaOFP43	3	0	0	2	1	3	1	0	1	2	2	1	1	0	0	0	1	1	1	10	2	1	2	2
BnaOFP44	2	0	1	0	3	2	2	0	0	4	4	0	0	0	3	1	0	0	7	3	0	1	0	4
BnaOFP45	3	0	1	0	2	3	2	2	0	0	0	0	1	1	4	0	0	0	1	8	1	0	0	0
BnaOFP46	1	0	0	0	2	2	0	0	0	0	0	0	2	1	2	0	2	0	2	3	1	1	1	0
BnaOFP47	4	0	1	0	2	1	3	0	0	2	2	2	0	0	5	0	0	0	1	3	0	1	1	2
BnaOFP48	2	0	0	1	2	1	1	1	0	2	2	0	0	1	3	0	0	0	3	2	2	1	1	2
BnaOFP49	0	0	1	1	1	2	0	1	0	0	0	1	0	0	2	0	0	0	6	4	0	2	2	0
BnaOFP50	2	0	1	1	1	3	2	0	0	4	4	0	2	0	4	3	0	0	6	3	0	1	4	4
BnaOFP51	0	0	0	1	5	2	0	1	0	0	0	0	0	0	3	0	1	0	1	11	1	1	1	0
BnaOFP52	0	1	3	0	2	1	0	1	1	0	0	0	1	0	2	0	1	0	3	3	0	0	0	0
BnaOFP53	0	0	0	0	4	1	0	1	1	1	1	0	1	0	5	0	2	6	4	2	1	1	4	1
BnaOFP54	2	0	2	0	1	4	2	0	2	0	0	0	1	0	6	0	2	1	1	1	2	0	0	0
BnaOFP55	1	2	0	1	0	2	1	0	1	3	3	0	1	0	1	1	1	0	2	1	1	0	2	3
BnaOFP56	0	0	5	0	1	2	0	1	0	0	0	0	0	0	7	1	1	2	6	4	2	3	1	0
BnaOFP57	2	1	3	0	0	3	2	1	2	2	2	0	0	0	4	1	3	0	7	0	2	2	0	2
BniOFP01	3	0	1	0	1	1	2	1	0	1	1	0	2	0	2	0	2	1	4	1	1	0	1	1
BniOFP02	2	0	3	2	5	3	2	1	0	1	1	0	0	0	1	1	1	0	4	5	0	2	0	1
BniOFP03	1	0	0	0	1	2	1	1	2	2	2	1	0	0	2	1	1	0	3	4	0	0	0	2
BniOFP04	0	0	5	0	1	1	0	0	0	1	1	0	0	1	10	0	1	0	2	3	1	1	1	1
BniOFP05	2	1	2	1	2	5	2	0	3	2	2	0	0	0	6	0	0	0	4	2	2	1	0	2
BniOFP06	1	0	0	0	7	2	1	0	0	0	0	0	0	0	10	1	4	0	3	3	2	1	2	0
BniOFP07	1	0	1	0	4	3	2	1	0	4	4	0	0	0	2	2	1	1	6	7	0	2	0	4
BniOFP08	1	0	0	0	1	3	0	0	1	1	1	0	3	0	2	0	0	1	3	3	3	0	0	1
BniOFP09	2	1	0	0	2	0	2	0	0	2	2	1	0	0	4	0	1	0	3	5	1	1	0	2
BniOFP10	1	0	2	2	0	4	1	1	0	0	0	0	0	1	1	0	0	1	4	5	2	0	0	0
BniOFP11	1	1	0	0	0	2	1	0	0	1	1	0	0	0	2	1	1	0	9	0	2	2	1	1
BniOFP12	1	0	3	1	2	4	1	0	1	1	1	0	0	0	2	0	0	0	5	3	0	3	0	1
BniOFP13	1	2	3	1	3	6	1	2	1	1	1	0	1	0	3	1	1	0	3	4	2	1	2	1
BniOFP14	2	0	0	1	5	1	2	1	0	2	2	0	0	0	3	1	0	0	2	4	1	0	0	2
BniOFP15	3	0	0	0	1	0	3	2	0	1	1	4	0	0	1	1	1	0	3	4	0	0	1	1
BniOFP16	0	0	0	0	2	0	0	1	1	1	1	0	1	0	8	0	1	0	0	2	0	0	1	1
BniOFP17	6	0	0	1	0	1	5	0	0	0	0	0	3	0	1	0	3	0	3	1	2	2	0	0
BniOFP18	1	0	0	0	0	0	0	0	0	1	1	1	0	0	0	0	0	0	5	1	2	1	0	1
BniOFP19	0	0	2	0	9	1	0	0	0	0	0	0	2	0	5	2	6	0	4	0	2	0	5	0
BniOFP20	2	0	2	0	6	2	2	0	0	2	2	0	1	0	5	0	1	0	2	2	2	0	0	2
BniOFP21	1	0	2	2	0	4	1	1	0	0	0	0	0	1	1	0	0	1	4	5	2	0	0	0
BniOFP22	3	1	1	1	2	2	1	2	0	1	1	0	0	0	1	0	1	1	6	2	1	2	0	1
BniOFP23	0	1	0	0	2	1	0	0	0	1	1	0	0	1	6	1	2	0	3	1	0	1	3	1
BniOFP24	3	0	0	1	2	0	4	0	0	2	2	0	0	0	1	0	0	0	1	2	1	1	0	2
BniOFP25	1	0	0	0	1	2	1	0	0	4	4	0	1	1	0	2	0	4	4	4	1	0	0	4
BniOFP26	3	1	0	0	2	0	2	1	1	0	0	0	0	0	7	0	0	0	1	4	0	0	0	0
BniOFP27	1	1	0	0	1	3	1	1	0	0	0	0	0	1	5	0	0	2	2	2	2	2	0	0
BniOFP28	1	1	0	0	1	4	1	1	0	0	0	1	0	1	5	0	0	1	2	2	1	2	0	0
BniOFP29	1	0	0	1	2	1	1	0	0	0	0	0	0	0	3	0	0	1	1	5	1	1	0	0
BniOFP30	0	0	3	0	1	2	0	0	0	0	0	0	0	0	5	2	2	1	5	3	1	2	0	0
BniOFP31	0	1	3	0	1	0	0	2	1	1	1	0	1	0	4	0	2	0	2	3	1	0	1	1
BniOFP32	3	0	0	1	0	0	3	1	0	1	1	1	0	0	12	2	5	0	4	5	2	1	0	1
BolOFP01	0	0	0	0	1	1	0	0	0	1	1	0	0	0	0	1	0	0	1	4	0	0	0	1
BolOFP02	0	1	3	0	2	1	0	1	1	0	0	0	1	0	2	0	1	0	3	3	0	0	0	0
BolOFP03	1	0	5	0	1	2	1	1	0	0	0	0	0	1	12	2	1	2	7	3	2	3	1	0
BolOFP04	0	0	0	1	5	2	0	1	0	0	0	0	0	0	3	1	1	0	2	11	1	1	1	0
BolOFP05	1	0	0	2	3	3	1	0	0	3	3	1	1	0	4	2	0	0	4	3	0	1	2	3
BolOFP06	0	1	1	0	4	2	0	0	0	0	0	0	0	0	0	0	1	0	3	5	2	0	0	0
BolOFP07	1	2	1	0	1	2	0	0	0	1	1	0	0	0	0	0	1	0	5	2	1	3	0	1
BolOFP08	0	1	0	0	3	2	0	1	0	0	0	0	0	0	7	0	0	1	5	3	3	1	1	0
BolOFP09	1	0	2	0	3	2	2	1	0	1	1	0	0	0	4	1	2	1	9	2	1	3	0	1
BolOFP10	0	0	0	0	4	1	0	1	1	1	1	0	1	0	7	0	2	4	3	2	1	1	4	1
BolOFP11	0	0	2	1	0	1	0	0	0	0	0	1	0	0	1	1	3	1	3	6	1	0	0	0
BolOFP12	0	2	6	0	2	1	0	1	0	2	2	0	0	0	3	0	4	0	2	2	0	0	1	2
BolOFP13	2	0	0	0	0	1	3	0	0	1	1	1	1	2	1	1	0	2	5	3	1	1	0	1
BolOFP14	3	0	0	0	3	1	2	0	0	1	1	0	0	0	5	1	1	0	4	6	1	0	1	1
BolOFP15	0	1	1	1	4	1	0	0	0	0	0	1	2	0	11	0	3	0	3	2	0	0	2	0
BolOFP16	2	0	2	0	1	4	2	0	2	0	0	0	1	0	4	0	2	1	1	1	2	0	0	0
BolOFP17	4	0	0	0	0	3	2	0	1	1	1	0	0	1	2	1	1	1	3	1	0	0	0	1
BolOFP18	0	0	0	0	1	1	0	0	0	1	1	0	0	0	0	1	0	0	1	4	0	0	0	1
BolOFP19	1	0	0	1	2	1	1	2	0	2	2	0	0	1	3	0	0	0	3	2	2	1	2	2
BolOFP20	1	0	0	0	1	1	1	1	1	1	1	0	0	2	8	0	2	0	5	2	2	1	0	1
BolOFP21	1	0	0	0	2	2	0	0	0	0	0	0	1	0	3	0	1	0	4	4	2	1	0	0
BolOFP22	4	0	0	0	5	0	4	0	0	2	2	0	0	0	1	0	0	0	1	4	1	0	2	2
BolOFP23	1	1	0	0	1	2	1	0	0	1	1	2	0	0	10	2	0	0	6	1	0	1	0	1
BolOFP24	1	1	3	0	2	2	1	2	0	1	1	0	0	1	4	0	2	0	4	4	4	3	0	1
BolOFP25	0	0	0	4	1	1	0	0	1	3	3	0	0	0	4	2	0	0	3	5	0	0	1	3
BolOFP26	1	0	2	0	1	4	1	0	1	0	0	0	2	0	1	0	0	0	3	0	3	0	0	0
BolOFP27	0	0	0	2	1	2	0	0	0	0	0	0	0	0	4	0	1	0	5	4	2	2	0	0
BolOFP28	1	0	1	1	3	2	1	1	0	0	0	0	0	0	13	0	6	0	1	1	0	1	2	0
BraOFP01	0	0	1	0	2	1	0	0	0	1	1	0	1	0	8	0	1	1	3	1	2	1	7	1
BraOFP02	1	1	2	0	2	0	2	0	0	0	0	0	1	0	0	0	0	2	3	2	0	0	0	0
BraOFP03	5	0	0	2	1	2	3	5	1	0	0	0	1	0	6	1	0	0	4	3	0	2	0	0
BraOFP04	0	0	0	0	1	3	0	0	1	0	0	0	0	0	4	0	1	0	1	1	2	0	0	0
BraOFP05	1	0	2	1	0	3	1	0	0	1	1	0	0	0	0	0	1	2	1	8	2	1	2	1
BraOFP06	0	0	1	1	1	2	0	1	0	0	0	1	0	0	1	0	0	0	6	4	0	2	2	0
BraOFP07	1	0	1	0	4	4	1	1	0	1	1	0	0	0	4	0	1	1	4	3	3	0	1	1
BraOFP08	3	0	1	0	4	0	2	0	0	1	1	0	1	0	5	1	1	0	3	6	1	1	1	1
BraOFP09	0	1	0	0	3	1	0	3	0	0	0	0	0	0	5	0	0	1	7	3	4	2	0	0
BraOFP10	0	0	0	2	1	2	0	0	0	0	0	0	0	0	4	0	1	0	5	4	2	2	0	0
BraOFP11	4	3	2	2	5	1	4	0	0	0	0	0	4	0	10	0	3	0	4	3	1	3	1	0
BraOFP12	0	0	0	0	1	2	0	0	0	1	1	0	0	0	6	0	2	0	0	5	0	0	1	1
BraOFP13	1	0	0	1	0	0	1	1	1	2	2	1	1	3	0	1	0	1	2	5	0	0	0	2
BraOFP14	1	0	0	1	2	4	1	0	0	0	0	1	0	1	2	0	2	0	2	3	0	0	0	0
BraOFP15	1	0	2	0	3	2	0	1	0	2	2	0	0	0	2	0	4	0	0	4	0	0	1	2
BraOFP16	1	0	0	0	2	3	0	0	0	0	0	0	2	1	2	0	2	0	2	3	1	1	0	0
BraOFP17	2	0	1	0	3	2	2	0	0	4	4	0	0	0	3	1	1	0	7	3	0	1	0	4
BraOFP18	3	0	0	0	5	0	2	1	2	1	1	0	0	0	3	1	2	0	6	2	3	1	0	1
BraOFP19	0	0	1	0	1	3	0	0	0	1	1	0	0	0	1	0	1	0	3	4	2	0	0	1
BraOFP20	0	0	1	0	0	2	0	2	1	4	4	0	0	0	1	0	1	1	5	5	0	1	1	4
BraOFP21	0	0	5	0	2	4	0	2	0	0	0	0	0	0	2	1	3	1	4	4	2	3	0	0
BraOFP22	3	0	0	0	3	0	3	0	1	2	2	1	0	0	1	0	0	0	2	6	1	0	1	2
BraOFP23	1	1	0	0	1	2	0	0	0	2	2	0	0	0	0	0	0	0	4	1	2	2	0	2
BraOFP24	2	0	1	0	2	1	1	0	0	0	0	0	0	0	2	3	1	3	6	5	0	0	1	0
BraOFP25	1	6	0	0	3	2	0	1	0	0	0	0	0	0	3	0	1	0	0	3	1	0	1	0
BraOFP26	3	0	0	0	1	1	3	0	1	2	2	0	0	0	3	1	2	0	3	4	0	0	0	2
BraOFP27	0	0	0	1	1	1	0	0	0	0	0	1	0	0	4	0	2	0	2	7	0	1	1	0
BraOFP28	0	0	7	0	6	1	0	1	0	0	0	0	0	0	11	0	2	1	6	4	0	2	5	0
BraOFP29	2	1	0	0	1	2	2	1	1	2	2	0	0	0	1	1	2	0	4	0	2	0	0	2
