# Supplementary material for: Phylogenomic curation of Ovate Family Proteins (OFPs) in the U’s Triangle of Brassica L. indicates stress-induced growth modulation
Source: PLoS One. 2024 Jan 26;19(1):e0297473. doi: 10.1371/journal.pone.0297473 (PMC10817133; doi:10.1371/journal.pone.0297473)
Supplement: S4 Table — (XLSX) [file pone.0297473.s004.xlsx]

## Sheet: Sheet1
Table S4: Information about 100 identified protein Motifs in OFPs
Motif No.	Motif Sequence	Motif Width	Domain
Motif 1	WDDLEELLACYLSLNPKEYHDFIIRAFVDIW	31	Ovate
Motif 2	STSSSSSLPSEEESVAVVKESEDPYEDFRRSMVEMIEENNIRA	43	Ovate
Motif 3	MGNYKFKFSDMIPNAWFHKLKDMTKQSKKKP	31	DNA_binding_2
Motif 4	VJRGVKSSERLFFESPGRSNSI	22	N/A
Motif 5	KKKMRLKVPSVVDIGCSNCKFPTLSSFFBRSSKKPRTYSSDYG	43	N/A
Motif 6	FLNKNKSSFSCSSNSNSVSSSTNTTSWAWPSCHQNPKTISFRATITFTNP	50	N/A
Motif 7	AAASDDDPNRPSILLINNFNLLYDDSSVTSR	31	N/A
Motif 8	GRKSSAGJNLRRVNSPRIQLSG	22	N/A
Motif 9	LHKKRKSKRKTIYKPS	16	N/A
Motif 10	KVKESDSTEKACPASNLTKKPLKPH	25	N/A
Motif 11	FYSSSSSSDATSSTSVRFLPENSKSECIRDT	31	N/A
Motif 12	PFASAGFNKSKINGQDSSHCPFPALERSPEYFVYSFYGEEDDEFVDPSNF	50	N/A
Motif 13	PTFQWESEGKWHVSASEDEGEY	22	N/A
Motif 14	MKRFKLKISRILSFKSCRSKDSSDLPFBPVPSFPRRPPPSABPSTTVTTV	50	N/A
Motif 15	SSTEEYEEETERESLLPSSTNLSPESSSSGLPRVTRRRRNHPRRKSTSLV	50	N/A
Motif 16	FSAAVGRRGLVQESPLVRFHNPSRASRDSHN	31	N/A
Motif 17	MWKSFHLCFPSNLNKP	16	N/A
Motif 18	MPNPLQKSLHGYLSKIKRETGKLQVS	26	N/A
Motif 19	SASRATAGEASTSYCTSISLGESPLSPLSLY	31	N/A
Motif 20	PHSSSTTHFSSSLVPNSPHWNS	22	N/A
Motif 21	DTDEDDYYRHRFERTWGPAVYDSPKLPDPRR	31	N/A
Motif 22	RRKIEDEDDERRAEKK	16	N/A
Motif 23	LSPPPGSSEGTPSMYTTSEEEP	22	N/A
Motif 24	LFSGGNNNSRRSSVRLSDYDEC	22	N/A
Motif 25	KSSLSTTKKGKKLSESFKRLRRPSKTRFNBD	31	N/A
Motif 26	LRDKEKRVTRKSLERSLSTRAA	22	N/A
Motif 27	FSSSSTTTNIMEKPREIECIEN	22	N/A
Motif 28	RRSSFRQHVLTTFGCG	16	N/A
Motif 29	EEKSESSSPPPSPARLSSFVQR	22	N/A
Motif 30	NLAVGTNEDIKQEPAPVLVEES	22	N/A
Motif 31	LLLQKPKRSEQESEVKVQKPATRTCTRSYSREDFVKLKEIKLREVKLKAD	50	N/A
Motif 32	SSSSSSSWPSPSCHQQNPKKIF	22	N/A
Motif 33	CMACSCGNTVRLSSSSYYTPGV	22	N/A
Motif 34	RVSDSTVGSSSTPFSSSPSSQYYSESHDISP	31	N/A
Motif 35	TRSANMESNEKFEEIMSSVRKK	22	N/A
Motif 36	SSSSNTCNKKKPSSDS	16	N/A
Motif 37	EAKLKADQZSKSPPEFRSDQLLIPKESNKVSVFSPCASEKCRVKAIEDLK	50	N/A
Motif 38	IHEQEDDELDPPEIKE	16	N/A
Motif 39	LKLSSSSLNPHVPLTTYRNHRSKPTSANAIILEPPLTSHVSLT	43	N/A
Motif 40	HKPKPYAFPPNPFYEGSRSFRD	22	N/A
Motif 41	VCCLSSLFEMEEKIID	16	N/A
Motif 42	TDSPDLRPRFLY	12	N/A
Motif 43	KIDSKSKAFTKY	12	N/A
Motif 44	HLRPPHDRRGKSLGRLLRLYVT	22	N/A
Motif 45	MGKKMKLPFLNKIISY	16	N/A
Motif 46	QRKSMYLRRELGTKENSKVRVFSPRA	26	N/A
Motif 47	ARDCQRETRGFLEVEAMDRDKG	22	N/A
Motif 48	MMKWGRKKPVSS	12	N/A
Motif 49	NIKTKRKQRSSQFGSD	16	N/A
Motif 50	RERLRKRMASSDAFRN	16	N/A
Motif 51	PIIEVIPPSSITTATT	16	N/A
Motif 52	SDQDLDAESLEM	12	N/A
Motif 53	NSTVSLSPIKKHQPVPTPTPTP	22	N/A
Motif 54	RGZTEIEEEERR	12	N/A
Motif 55	RRSSSYYARPRKSVRNRATTVS	22	N/A
Motif 56	DNSDSATIKTTKKTKY	16	N/A
Motif 57	SHTSLESKILHNSPRN	16	N/A
Motif 58	SSGLSRAHHVSW	12	N/A
Motif 59	MGKTKLSSLFRGGAGR	16	N/A
Motif 60	WLLSQSSSPEYYSLSQ	16	N/A
Motif 61	INPFFDYNKPKNGEEPEPPEES	22	N/A
Motif 62	ERLSKRSTASRN	12	N/A
Motif 63	PSIPSSPIVVPN	12	N/A
Motif 64	KNNHSVKKHVSEDPLV	16	N/A
Motif 65	LLEQKPKRPEQBAEVK	16	N/A
Motif 66	SNLTLHTNEPININIS	16	N/A
Motif 67	ELHLHPIITKPTTTVRKTAVSSPAGVRLRLR	31	N/A
Motif 68	KGEEDDKSKGKREQQS	16	N/A
Motif 69	FYGKEDGESVDPSNF	15	N/A
Motif 70	FSANANIVEPSLTSSRDHRSKP	22	N/A
Motif 71	CRVKAIZDLKKA	12	N/A
Motif 72	IANNYYDVEEEE	12	N/A
Motif 73	PISKRLIDAEPS	12	N/A
Motif 74	ERTWGPPASVYDSPKLPDPPRR	22	N/A
Motif 75	LEEATTRRVQEE	12	N/A
Motif 76	HQEKLREQMMRR	12	N/A
Motif 77	GRLVEVVVAVLDVGLGSELVAYRHWQTDAVY	31	N/A
Motif 78	RRSSTPLETSGRNSTSVSPPQT	22	N/A
Motif 79	EGFAVVKFLSSPHKNIRDAMVEMILNNGINH	31	N/A
Motif 80	FSKLTGSSDLKPAKEKKKQDDD	22	N/A
Motif 81	PLDDVNDHDSHQRPNL	16	N/A
Motif 82	DRQQRCERRDQK	12	N/A
Motif 83	NTAYAIGKNIHQYN	14	N/A
Motif 84	KRKDKDTRVQAKLKKPKAGSSG	22	N/A
Motif 85	RQLTKTKLKKHL	12	N/A
Motif 86	KTLQRVSVEKENAA	14	N/A
Motif 87	KAKLKAREDEKE	12	N/A
Motif 88	PPPPPPSYVSAGFNKK	16	N/A
Motif 89	VNSVFFDDILEA	12	N/A
Motif 90	PLSPKHLSSTDA	12	N/A
Motif 91	FLTKAPRMKSHK	12	N/A
Motif 92	WFTTSSETASHS	12	N/A
Motif 93	WRGERVDPHGNQNP	14	N/A
Motif 94	MKLPFLNKNNSSFSCSSNSNSV	22	N/A
Motif 95	VRSERLFFDPGA	12	N/A
Motif 96	QKMSALSSLNCCKRRNDFH	19	N/A
Motif 97	SSSFNPHVPLTT	12	N/A
Motif 98	GISKPJIEVIPP	12	N/A
Motif 99	EEDEEDEDEEEE	12	N/A
Motif 100	GLSDSVSDSARY	12	N/A

## Sheet: Sheet2
Query	Hit type	PSSM-ID	From	To	E-Value	Bitscore	Accession	Short name	Incomplete	Superfamily
Q#1 - >Motif 1	specific	428154	1	31	4.36233e-16	62.9571	pfam04844	Ovate	N	cl04796
Q#1 - >Motif 1	superfamily	446508	1	31	4.36233e-16	62.9571	cl04796	Ovate superfamily	N	-
Q#1 - >Motif 1	non-specific	130631	1	31	1.33791e-15	61.9999	TIGR01568	A_thal_3678	N	cl04796
Q#2 - >Motif 2	non-specific	130631	15	43	4.22646e-11	51.2143	TIGR01568	A_thal_3678	C	cl04796
Q#2 - >Motif 2	superfamily	446508	15	43	4.22646e-11	51.2143	cl04796	Ovate superfamily	C	-
Q#2 - >Motif 2	non-specific	428154	21	43	3.70313e-09	46.0083	pfam04844	Ovate	C	cl04796
Q#3 - >Motif 3	non-specific	433432	1	31	5.57236e-12	52.4173	pfam13724	DNA_binding_2	C	cl16363
Q#3 - >Motif 3	superfamily	433432	1	31	5.57236e-12	52.4173	cl16363	DNA_binding_2 superfamily	C	-
