# Supplementary material for: Phylogenomic curation of Ovate Family Proteins (OFPs) in the U’s Triangle of Brassica L. indicates stress-induced growth modulation
Source: PLoS One. 2024 Jan 26;19(1):e0297473. doi: 10.1371/journal.pone.0297473 (PMC10817133; doi:10.1371/journal.pone.0297473)
Supplement: S5 Table — (XLSX) [file pone.0297473.s005.xlsx]

## Sheet: Sheet1
Table S5: Retrieved expression values of OFPs in different tissues and development stages
	Stem	Root	Leaf	Stigma	Shoot	Silique	Ovule (Unfertilized Stage)	Embryo (Zygote Stage)	Embryo (Octant Stage)	Embryo (Globular Stage)	Embryo (Heart Stage)	Embryo (Torpedo Stage)	Embryo (Bent Stage)	Embryo (Mature Stage)	Seed Coat (Zygote Stage)	Seed Coat (Octant Stage)	Seed Coat (Globular Stage)	Seed Coat (Heart Stage)	Seed Coat (Torpedo Stage)	Seed Coat (Bent Stage)	Seed Coat (Mature Stage)
BcaOFP01		0	0	0	0		0.120261	0.441335	0.0143691	0.547441	0.573407	0.785407	0.326985	0.116398	0.0292214	0	0	0.0546423	0.0641481	0.152997	0.0587021
BcaOFP02		0	0	0	0		0	0	0.0233373	0	0.0598427	0.0361287	0	0.0257812	0.0447287	0	0.0331693	0	0.0599483	0.101325	0.0757877
BcaOFP03		0	0	0	0		0	0	0.0233373	0	0.0598427	0.0361287	0	0.0257812	0.0447287	0	0.0331693	0	0.0599483	0.101325	0.0757877
BcaOFP04		0.0768439	0	0	0		0.678281	0.236788	0.121006	0	0.0870783	0.117016	0.0110927	0	0.141869	0.0282296	0.0172522	0.0733649	0.274196	0.103115	0.0788823
BcaOFP05		0	1.34275	1.62695	1.73982		0.0206687	0.017282	0.167683	0.115469	0.0655689	0.803932	0.659663	0.261684	0.0953622	0.0442094	0	0	0	1.01378	1.63005
BcaOFP06		0	0	0.11913	0		0.276662	0	0.0535234	0.0371437	0.012667	0.105684	0.0647551	0.0167947	0.141075	0.0973028	0.184881	0.179517	0.043699	0.0706175	0.25045
BcaOFP07		0	0	0	0.051831		2.66974	3.77938	0.671962	1.21244	2.19531	2.85362	0.930045	0.254171	2.60823	1.98467	1.44512	1.61963	0.765154	0.152537	0.140344
BcaOFP08		0	5.81659	0	0		7.34592	0.629398	0.685313	4.53922	5.91263	14.9431	3.56219	0.15894	0.992852	0.656814	0.14913	0.521967	0.707189	0.418254	0.486328
BcaOFP09		0.103846	0.202754	31.2257	30.3242		0.168654	0.299865	0.555754	0.0873477	0.0721769	0.372309	0.191661	0.154944	0.067801	0.0458388	0.0411	0.0878432	2.50775	16.3489	26.8964
BcaOFP10		25.4891	11.2488	23.7118	18.2173		5.36372	1.97161	15.0069	5.31543	5.24943	3.32397	2.35578	2.23098	3.63092	4.40876	2.70484	2.57524	1.36396	0.370349	0.043343
BcaOFP11		0	10.1569	2.04248	1.5165		1.46701	1.49214	1.25151	6.17785	3.34989	0.360053	0.148061	0.103514	0.158389	0.268401	0.303562	0.375777	0.277114	6.3692	4.18988
BcaOFP12		0	0.843484	1.6895	1.08819		4.14119	3.04439	5.5063	4.17995	4.9944	3.20339	0.888107	1.63419	1.77858	5.37699	7.35808	9.35808	5.51983	4.05621	3.56499
BcaOFP13		0	0	0.853264	2.36722		2.51291	1.18426	1.19177	0.492433	0.452565	1.05692	0.461335	0.593048	1.92353	2.09841	2.38111	2.22628	2.12164	1.93025	1.67258
BcaOFP14		0	3.01694	0.0160653	0.016606		0.170242	1.0549	1.45158	0.162208	0.152593	0.0384609	0	0.0297884	0.935029	6.13313	2.93603	3.54638	2.08705	1.12919	0.50109
BcaOFP15		0	6.27613	1.42003	1.6308		16.295	1.8836	1.72956	0.263881	0.0820142	0.564948	0.317932	0.33284	7.60726	5.29368	5.79627	6.83182	5.96672	6.87241	16.0191
BcaOFP16		0	4.4462	0.82473	0.728335		0.362223	0.0898267	0.044231	0	0	0	0.038762	0	0.0767013	0.0426417	0	0.0400297	0.0338047	0.350212	0.380297
BcaOFP17		0	0.195583	0.332996	0.23025		4.6757	0.981015	0.202092	4.73672	4.22691	0.815354	0	0.0936103	1.54805	0.139919	0.147321	0.0265407	0.180627	0.0263851	0.0521862
BcaOFP18		0.986315	2.69991	0.368933	0.234627		0.183086	1.49727	0.665298	0.0719994	0.0977463	0.887973	0.451989	0.093388	0.0895701	0.418444	1.00581	0.282828	0.0697086	0.30303	0.131877
BcaOFP19		0	0.000813558	3.82e-05	0		0.059162	0	0	0.0593652	0.0109941	0	0.0422905	0.211906	0.0290765	0	0.0139847	0.0464284	0	0.0322395	0.0490355
BcaOFP20		0	0	0	0		0.524455	0.160493	0.0426343	0.399659	0.988812	2.10304	1.12366	0.238369	0.124592	0.0344943	0.0285866	0	0	0.0641236	0.0828407
BcaOFP21		0	0	13.6729	13.3815		5.07578	1.16715	2.07053	3.76128	4.90067	6.2895	0.543335	0.0405324	2.72182	3.01916	5.83804	4.18271	2.85145	0.098333	0.0212591
BcaOFP22		0	0	0	0.186542		0.686294	0.03499	0.106346	0.227008	0.378001	0.746553	0.233963	0.0559642	0.388605	0.223574	0.0544306	0.0148824	0.17809	0.723838	1.79141
BcaOFP23		0.0577136	2.08808	0.441535	0.508024		1.75436	0	0	0	0	0	0	0	0	0.0877257	0	0	0.0327545	0	0.0398067
BcaOFP24		0	0	0	0		0.21411	0.206555	0.0443427	0.109426	0.138196	0.075034	0.0886146	0.0895247	0.0677632	0.11318	0.218733	0.13523	0.119863	0.112768	0.284577
BcaOFP25		0.0210991	0	0.0164758	0.0266049		2.01504	0.88424	0.528952	0.154359	0.404912	1.023	0.906262	0.556473	1.10148	0.755612	0.442726	0.584094	0.754985	3.98648	4.37018
BcaOFP26		0	0	0	0		0	0.588303	0.17	0.0370467	0.0610553	0	0.049147	0.0491157	0	0	0	0.0720897	0	0	0
BcaOFP27		0	0	0	0		0.0435373	0.296911	0	0	0.0265321	0	0	0	0.0333733	0.046642	0.0316795	0	0.110228	0.506575	0.664201
BcaOFP28		0	0	0.10469	0		4.75255	1.33699	1.14533	2.15914	3.49116	3.25697	0.165658	0.145714	1.64244	1.86702	3.66787	2.87311	0.771767	0.0852352	0.257903
BcaOFP29		12.4019	0	0	0.257012		4.20828	0.0999139	1.02558	0.908257	0.941865	3.69876	0.192061	0	1.6615	2.27732	4.0281	1.61824	0.695754	0.0595889	0.045805
BcaOFP30		5.2836	12.9876	5.95646	5.68548		0.0369935	0.011375	0.0607374	0.00766707	0	0.0246467	0.0111352	0.0116598	0.00920647	0.0164242	0	0	0	0	0
BcaOFP31		1.27839	1.49374	0	0		0	0	0	0	0	0	0	0.0782387	0.14359	0	0.210224	0.114447	0.492265	1.5697	1.64483
BcaOFP32		12.6076	0.597268	7.12207	7.7905		0.115192	0.4989	0.0672787	0.215083	0.577911	0.614941	0.633212	0.705341	0.0439241	0.0158829	0.013942	0.0609358	2.28722	12.67	15.4432
BcaOFP33		0.829521	0.232893	0.0712776	0.112687		1.59775	0	0.429995	4.16409	5.55708	11.2578	1.51746	0.0229796	0.735018	1.29071	1.16194	0.237566	0.188272	0.0876563	0.0603413
BcaOFP34		1.47509	5.98064	0.196679	0.247103		7.72799	1.95504	1.72385	8.04499	8.84603	9.40048	2.90241	1.10489	4.06979	6.74197	2.27237	2.89634	2.12904	2.31313	1.76809
BcaOFP35		0	0	0	0		1.53515	1.69118	0.27694	0.0840538	0.100775	0.390551	0.271268	0.513285	1.00545	0.962667	0.830925	1.18087	0.982516	0.506603	1.42508
BcaOFP36		0	0.499328	0.527503	0.495445		0.187652	1.3081	0.357189	0.189688	0.111315	0.294332	0.0614819	0.109315	0.943603	2.08023	0.532593	0.521048	1.67952	0.493663	0.0489561
BcaOFP37		0	0	0.701408	3.72747		12.3242	1.40616	0.149751	4.21823	3.88607	0.697999	0.0186029	0.063463	2.72514	0.316011	0.02982	0	0.0673333	0	0.0263105
BcaOFP38		0	0	0	0		0.040621	0.116265	0	0	0.0279372	0	0	0	0.03686	0	0.0714997	0.08028	0	0	0.0796133
BcaOFP39		0.303442	0	0.956222	0.800111		0.127178	0.144426	0.0144035	0.0469749	0.116395	0.0396825	0	0	0.0725373	0.019496	0.0423659	0.144396	0.0725095	0	0
BcaOFP40		26.5918	3.28894	7.91998	5.04024		0.0926463	0.77713	2.73067	0.518015	0.200882	0.583985	0.314695	0.148481	0.119992	1.16625	2.80635	0.539126	1.19243	1.05401	0.609709
BcaOFP41		1.02421	2.51401	1.75599	1.58478		0.877755	0.0643977	0	0	0	0	0	0	0.123669	0.0489053	0.0487293	0	0	0	0.0430677
BcaOFP42		1.48607	3.64778	1.31475	1.62034		0.389628	0.15357	0.0281071	0.254241	0.407662	1.65009	3.42855	0.694479	0.137662	0.073622	0.201144	0.312554	1.78071	1.65826	1.59427
BcaOFP43		0.0687287	1.19837	1.18386	1.2125		0	0	0	0.0610018	0	1.9172	0.320717	0	0	0	0	0.0434717	0	0.0465293	0.0254336
BcaOFP44		0	0	0	0		2.95879	3.07195	2.50247	2.17205	3.76323	2.57637	0.443979	0.232068	2.96101	9.24533	9.95486	9.5598	11.2863	14.6346	6.62843
BcaOFP45		0	0	0	0		6.15718	1.53499	0.112428	10.1467	8.58975	1.00078	0.185557	0.0667515	0.157382	0.0443606	0.209918	0.150322	0.121497	0.133298	0.0635075
BcaOFP46		0.608431	1.11033	3.29369	3.45159		0.0351193	0.0298537	1.31799e-06	0.277536	0.164927	0.237754	0.120189	0.107814	0.0461171	0.0368587	0.0214208	0.0183443	3.44993e-08	0	0.0378063
BcaOFP47		9.57687	0	0	0		0.809367	0.0692775	0.348716	0.108573	0.0932102	0.114485	0.0223137	0.0109111	0.551971	0.567763	1.27096	1.21871	1.20455	0.85153	0.246657
BcaOFP48		0	0.944636	3.49091	2.80631		0.241525	0.341226	0.527001	0.16443	0.0256433	0.048153	0.0156766	0.0125658	0.191553	0.73231	3.21837	1.61871	1.94817	0.892852	0.438798
BcaOFP49		0.998807	0.929192	0.811545	1.08671		0.313238	1.08468	18.3826	3.84014	0.97505	0.159888	0	0.0433146	0.137366	0.286118	0.649975	0.145307	1.1979	2.91474	3.89254
BcaOFP50		0.170442	0.559013	0.528502	0.36998		0.575932	0.855907	0.423057	0.21223	0.119492	0.355522	0.0185995	0.0368825	0.255674	0.709264	0.566154	0.553501	0.718952	0.314542	0.341553
BcaOFP51		1.12555	3.45808	0.211019	0.178884		0.00173051	0	0.093675	0	0	0	0	0	0	0	0	0	0	0	0
BcaOFP52		0	11.4827	2.19953	2.804		0.48697	0.52135	0.239175	0.167703	0.488013	1.06039	0.282836	0.189265	0.770589	0.441818	0.607042	0.672215	0.454027	0.531455	0.406645
BcaOFP53		0.104014	1.98397	0.670507	0.644197		0.519743	0.144616	0.266903	0.217455	0.257129	0.448837	0.12572	0.0110247	0.259441	0.192482	0.0882183	0.127824	0.221021	0.104612	0.119238
BcaOFP54		0	0.843484	1.6895	1.08819		4.14119	3.04439	5.5063	4.17995	4.9944	3.20339	0.888107	1.63419	1.77858	5.37699	7.35808	9.35808	5.51983	4.05621	3.56499
BcaOFP55		0	0.069632	0.0290863	0.015138		0	0	0	0	0	0	0	0	0	0	0	0	0	0	0
BjuOFP01							0	0	0	0	0	0	0	0	0.105227	0	0	0	0	0.105849	0
BjuOFP02							3.03714	2.14233	0.88045	0.190568	0.730542	1.71611	0.674875	0.359074	2.50599	3.5588	5.50486	7.0115	4.71465	2.78182	6.31378
BjuOFP03							0	0	0	0	0	0.331883	0	0	0	0.461079	0	0	0	0.439378	0.558745
BjuOFP04							0	0.138638	0	0	0.22402	0.395192	0.06463	0	0.0516315	0	0.060612	0.0596635	0	0	0
BjuOFP05							0.062665	0.180564	0.062425	0.068366	0	0	0.0462345	0	0	0.0643135	0.0712895	0.077212	0	0.29958	0.133131
BjuOFP06							0	0	0	0	0	0	0	0	0	0.283969	0	0	0	0	0
BjuOFP07							0.215226	0.17502	0	0.048589	0	0	0.027607	0	0.0972795	0	0.177978	0.168699	0	0.0535345	0.104454
BjuOFP08							1.25454	8.38009	7.97347	6.02784	2.81535	2.22575	3.7973	1.13226	1.52925	2.00211	2.25154	2.235	0.414042	0.159832	0.84844
BjuOFP09							0.581749	0.0447505	0.0408155	0.11005	0.144744	0.192806	0.301212	0.289204	0.583032	0.298164	0.255028	0.342726	0.46844	23.4644	27.487
BjuOFP10							0.192264	0.28073	0.102494	0.039273	0.189388	0.179196	0.0665315	0.110538	0.081851	0.0937465	0.395134	0.715036	0.366899	0.315904	0.913758
BjuOFP11							3.51376	0.721978	1.47787	3.36444	11.5088	2.31368	0.291414	0.0296675	0.255708	1.56395	1.29855	2.00384	2.38446	2.57861	3.67802
BjuOFP12							0.080306	0	0	0	0	0.044428	0.116986	0.055886	0	0.173565	0	0.0566675	0	0.170536	0.216535
BjuOFP13							0.133449	0.211671	0	0	0.161089	0.086858	0	0	0	0	0	0	0	0	0
BjuOFP14							0	0.112624	0	1.14122	0.407324	0.159467	0.156351	0.145101	0	0.0734605	0	0.071954	0	0	0.0629945
BjuOFP15							0	0.419411	0.377453	0	0	0	0	0	0	0.483552	0.483324	0	0	0	14.9659
BjuOFP16							0.177437	3.09254	2.22888	1.66839	3.75985	1.48417	0.159535	0.113057	0.069848	10.1785	10.1586	20.9699	33.6167	15.9367	3.28808
BjuOFP17							0.072878	1.02748	0.311049	0.138508	0.0644785	0.824553	3.10989	1.4839	0	2.72344	6.2911	4.48733	0.465095	0.0695575	0.481307
BjuOFP18							0.091273	0.714318	0.354936	0.188204	0.112761	0.2754	0.298571	0.141116	0.341017	3.47689	1.26379	2.79686	12.2759	0.367475	0.079758
BjuOFP19							13.2489	0.318942	0.072546	0	0	0.131502	0	0	2.0473	0.206709	0	0.301745	0.556717	0.096493	0.101988
BjuOFP20							0.091331	0.991446	1.15261	0.354293	0.220642	0.0695885	0.201484	0	0	0	0.123842	0.226261	0.175973	0.357828	0.425183
BjuOFP21							0	0	0	0	0	0	0.0829345	0	0	0	0	0	0.146809	0	0.0836585
BjuOFP22							18.9082	0.686484	1.56968	13.6	12.097	1.93386	0.163214	0	1.9509	0.394381	0.0978695	0.096583	0	0.198051	0.42231
BjuOFP23							0	0	0	0.159519	0.074384	1.05963	0	0.0403455	0	0	0	0	0	0.891112	0.400132
BjuOFP24							0.184291	0	0	0	0	0	0	0	0	0	0	0	0	0	0.11243
BjuOFP25							0.320541	0	0.871004	1.60257	1.44125	1.18919	0.581248	0.293132	0.062997	0	0.164256	0	0	0	0
BjuOFP26							2.38148	0.739367	0	0	0	0.370693	0.158727	0.0723225	0	0.0745575	0.0741215	0	1.80061	0.567382	0.0723745
BjuOFP27							0	4.63799	1.52113	0.955513	0	0.743571	0.476426	0	0.806861	7.68645	8.82101	8.34262	9.60771	4.59967	2.00496
BjuOFP28							0	0.90137	0.677974	0.460335	0	0.818815	1.11754	0.303538	0	0.384497	0.345342	0.244921	0.537316	0.56298	0.846942
BjuOFP29							0.417947	0.134724	0.17219	0.779303	0.653315	0.756588	0.358621	0.084456	0	0.296567	0.410969	0.282293	0.418093	0.517232	1.00477
BjuOFP30							0.441186	0.494804	0.77299	0.499995	0.575499	0.761131	1.29587	0.920818	0.128262	14.765	14.2173	19.8622	22.3056	16.1283	129.145
BjuOFP31							0.52866	0.723157	0.137276	0.128487	0	0	0	0	0	0.155804	0	0	0	0.145605	1.58987
BjuOFP32							0.335734	0.154661	0	0	0	0	0	0	0	0.205226	0.209402	0.289712	0.085839	0.100335	0
BjuOFP33							0.608361	0.0938555	0	0	0.128987	0	0	0	0.652167	0.317269	0.724082	3.04174	3.25448	0.363478	1.01731
BjuOFP34							0	0	0	0	0	0	0	0	0	0	0.281425	0	0.396226	0.549161	0
BjuOFP35							0	0	0	0	0	0.395819	0	0	0.07159	0	0	0	0.453272	0.422531	0.072168
BjuOFP36							0	0	0	0	0.082546	0.0423335	0	0	0	0.067502	0	0	0	0	0
BjuOFP37							0	0.196655	0	0	0.0735475	0	0.454346	0.122694	0	0	0	0	0	0	0.072985
BjuOFP38							0.121175	0	0	0	0	0	0	0	0	0.122804	0	0	0	0	0
BjuOFP39							5.5347	2.80334	1.35572	7.04573	10.6925	7.859	0.824466	0.250643	2.84767	3.4428	9.1558	9.80859	2.47568	0	0
BjuOFP40							0.488494	0	0	0	0.460224	0.145029	0.060084	0.349101	0	0.102647	0	0	0	0	0
BjuOFP41							0.794635	3.68218	3.18081	0.695456	0.550906	2.31777	3.76083	1.05203	0.776417	2.3628	2.45477	2.58007	1.5861	0.173182	0
BjuOFP42							5.0863	0.468012	0.533806	1.65829	2.82286	11.509	8.474	0.30371	0.884368	1.35418	0.365204	0.358742	0.622193	0.123122	0.1225
BjuOFP43							0	0.246084	0	0	0	0	0	0	0	0.165111	0.159115	0	0	0	0.988341
BjuOFP44							0.497462	0.528902	0	0.0453535	0.205019	3.43141	5.77216	1.70405	0.288868	0.0549685	0.053282	0.72655	2.36627	1.20034	0.154017
BjuOFP45							0.0713645	3.2937	1.12319	1.67919	2.8331	2.36785	0.785084	0.456816	0	10.1475	8.22274	6.58387	7.13011	4.67821	5.91089
BjuOFP46							8.05856	1.7867	0.704129	6.77913	5.70014	5.66779	0.838132	0	2.65203	1.52448	6.26077	7.19683	2.75419	0	0
BjuOFP47							0	0.830901	0	0.686373	1.4304	3.09756	2.59958	0.544695	0.217448	0.369042	0.518739	0.234573	0	0.459725	0.447654
BjuOFP48							0.061857	4.8185	6.85266	2.21327	0.482615	0.663131	0.115629	0.0591605	0.176943	0.192205	0.854719	0.80922	1.07194	1.48387	2.56272
BjuOFP49							17.6329	0.753821	0.546259	1.95099	0.510166	0.493901	0	0	2.46346	0.804772	0.391477	0.09465	0	0	0
BjuOFP50							0.479526	0.857518	0.0868585	0.052983	0.0543	0	0	0	2.63019	1.6533	1.74848	4.6147	3.48573	1.38697	0.578062
BjuOFP51							0	0	0	0.314719	0.23104	0	0	0	0	0.0916205	0.0886015	0	0	0.0832555	0
BjuOFP52							0.378631	1.33355	1.51816	5.30328	3.07118	1.58132	0.772879	0.137511	0.19611	1.02851	0.776875	1.63421	5.37913	10.0258	16.19
BjuOFP53							0.194409	0	0	0.049333	0	0.145727	0.3429	0.114725	0.049403	0.0583055	0	0.0571085	1.8172	25.3203	27.9072
BjuOFP54							2.52797	2.30976	1.41616	4.72347	3.55548	5.82701	1.50695	0.664783	2.75472	4.23205	1.59415	1.53084	0.163069	0.134419	0
BjuOFP55							3.73759	0.274012	0.312206	3.87909	7.51489	17.1996	4.71211	0.060999	0.328939	0	0	0	0	0.592752	0.119377
BnaOFP01							0.407625	0.442815	0.11008	0.043108	0.311227	0.555896	0.0942775	0.27867	0	0.464836	0.123146	0.04075	0	0.181968	0.585505
BnaOFP02							0	0.132788	0.110714	0	0.09027	0	0	0	0.226818	0.166517	0	0	0	0.0830745	0.198377
BnaOFP03							7.57493	0	0	0	0.244766	0.0495475	0	0	0.685573	0.145459	0	0	0.27269	0.164755	0
BnaOFP04							0	0	0.278633	0	0	0	0	0	0	0	0	0	0	0	0.0978815
BnaOFP05							0	0	0	0	0	0.315616	0	0	0	0.166463	0.06776	0.083441	0.0592905	0.0564745	0
BnaOFP06							0.0861535	0.530365	0.384126	0.724302	0.27605	0.638026	0.57558	0.178632	0.0786025	0.586892	2.05841	1.17431	0.715651	0.241998	0.604167
BnaOFP07							2.02879	0	0.0758505	0	0	0.309242	0.0877545	0	0.798053	0.06548	0	0	0.110308	0.253713	0
BnaOFP08							0.2494	0	0	0	0	0	0	0	0.0692525	0	0.183379	0	0.067079	0.0837235	0
BnaOFP09							0.239879	0	0	0	0	0	0.085009	0	0.032431	0.134012	0	0	0.030203	0	0
BnaOFP10							0.607375	1.24188	0.492818	0.743436	2.01977	3.68256	1.242	0.383464	1.39369	1.46392	0.347696	0.216568	0	0.114313	0.046781
BnaOFP11							3.49086	4.18534	0.940991	1.3611	8.39917	11.8271	0.542867	0	4.48513	3.42474	0.477565	0	0.067669	0	0
BnaOFP12							0.114237	0.136031	0	0.0339115	0	0.384416	0.788875	0.060678	0.148123	0.0473695	0.091831	0.043526	3.97854	23.2882	25.2822
BnaOFP13							2.21315	3.66837	9.86556	4.9782	2.668	0.761465	1.09547	0.217681	1.57295	2.53254	1.40913	0.440175	0	0	0.0556815
BnaOFP14							0.387537	0.20906	0	0.163522	0.823106	0.238937	0.185339	0	0.197831	1.88673	1.28315	0.744825	0.926188	0.756963	0.664094
BnaOFP15							1.10443	0.386321	0.570276	1.59056	4.58987	0.481261	0.088153	0	0.038666	0.036071	0	0	0.0409805	0.0627085	0
BnaOFP16							0.274612	4.03294	20.0252	13.8949	1.71377	3.40982	0.399346	0.669578	0.207432	0.755922	1.24343	1.70942	0.592855	1.75784	1.36749
BnaOFP17							1.6039	0	0	0.163999	0.728051	0.445213	0.33623	0.0568935	0.214553	0.31817	0.022691	0.0523355	0.0785545	0	0
BnaOFP18							0.0491085	0	0.016426	0	0	0.291979	0	0	0	0.022091	0.022691	0	0	0	0
BnaOFP19							0.0843455	2.16208	0	0	0	0	0	0	0	0	0	0	0	0	0.08657
BnaOFP20							0.291573	0	0.311503	0.070133	0	0	0	0	2.30536	1.99646	3.60485	4.1813	2.13126	1.68272	0.746802
BnaOFP21							0	0.049444	0.170542	0.266208	0.0699385	0	0	0	0.11685	0.054642	0	0	0	0	0
BnaOFP22							0	0	0	0.533044	0.468597	0.575605	0.32332	0	0	0	0.0538735	0	0.140511	0.560651	0.085175
BnaOFP23							0.137305	0	0	0	0.152954	1.67672	2.66779	0.237788	0.038048	0	0.0599905	0.402655	0.592647	0.41287	0.0651135
BnaOFP24							0.310822	0.267394	0.46854	0	0	0	0	0	0	0	1.17485	1.06262	1.50807	1.23713	3.12798
BnaOFP25							12.3333	0.330066	0.178198	0.692755	4.1892	0.60426	0	0	0.556551	0.121985	0.062114	0.224405	0.122069	0	0
BnaOFP26							0.046692	2.10295	2.5431	1.29438	1.96097	0.919694	0.055764	0.073802	0.0422885	4.66107	4.59099	4.61723	3.47561	3.78988	0.241738
BnaOFP27							0.303336	0.386517	0.782914	0.403755	0.786885	3.67756	3.79938	3.89781	0.100897	2.32955	1.82069	1.2142	1.95657	2.55768	4.27758
BnaOFP28							19.1126	1.97156	3.33256	3.8446	8.18549	6.35012	0.775965	0	7.10837	4.72424	9.95433	4.96476	0.759593	0.0390385	0
BnaOFP29							1.73896	0.0679635	0	0.838761	7.43852	9.59781	1.37173	0	0.310968	0.320016	0.261972	0	0.067669	0.359832	0
BnaOFP30							0.086646	0	0	0	0	0	0	0	0.218222	0.074762	0.152864	0.0931295	0.067079	0.0631845	0.0781945
BnaOFP31							0	0.272557	1.00857	0.210162	0	0.0658555	0.0522335	0	0.0396755	3.50248	0.653323	0.049929	0.780471	0.257995	0
BnaOFP32							0.155009	0	0	0	0	0	0	0	0	0.160779	0	0	0	0	0
BnaOFP33							0	0	0	0	0	0	0	0	0	0	0.13854	0	0.089275	0	0
BnaOFP34							0.083883	0	0	0	0	0	0	0	0	0.090249	0	0	0.209612	0.0612455	0
BnaOFP35							0.16538	0.0336125	0.630876	0.19116	0.234858	0.185715	0.0892525	0.119934	0.112295	0.609492	0.181434	0.043009	0.503339	1.21654	2.30648
BnaOFP36							0.0776805	0.0325735	0.0801875	0	0.0885935	0.0430255	0.561702	0.161682	0.075805	0.226799	0.107243	0.221018	0.527534	0.205051	1.44441
BnaOFP37							2.50517	4.84303	9.38933	2.79394	3.49647	1.96803	1.94142	2.43344	3.57351	4.83353	2.11773	0.718713	0.153128	0	0.141179
BnaOFP38							0.042762	0	0	0	0	0.482616	0.830608	0.107195	0	0.046991	0.0370845	0	0.193437	1.90903	5.80681
BnaOFP39							3.38399	0	0	0	0	0.182009	0	0	0.038357	0.045891	0	0.0464115	0.031237	0.062219	0.0381055
BnaOFP40							0	0	0	0	0.076492	0.266929	0.0743015	0	0	0	0	0	0	0.051378	0.063348
BnaOFP41							0.045163	0.462331	2.7865	2.35956	0.215833	0.274063	0.379016	0.176412	0	0.0991315	1.52316	0.465905	0.435828	0.623552	0.740197
BnaOFP42							0.333369	0	0	0	0	0	0	0	0	0	0.649396	0.2447	0	0.302567	0.910116
BnaOFP43							0	0	0	0	0	0	0	0	0	0	0	0	0	0	0.101965
BnaOFP44							0.231873	0.084585	0.024749	0	0	0.0479515	0.03772	0	0.0663715	0.160182	0	0	0.0804885	0.0269965	0
BnaOFP45							0.0491085	0	0.016426	0	0.186141	0.0740815	0.26385	0	0	0.022091	0	0	0	0	0.0949415
BnaOFP46							0	0.32318	0.063213	0	0	0	0	0	0	0	0.123486	0	0.0952795	0	0
BnaOFP47							0	0.0506225	0.376761	0.78381	0.0715735	0.068423	0.067179	0	0	0	0	0	0	0	0.059087
BnaOFP48							0	0	0	0	0	0	0	0	0.0506555	0	0.100172	0.089796	0	0	0
BnaOFP49							0.222929	0.073614	0.117963	0.073578	0.409616	5.98637	4.59503	0.219355	0.0747335	0.051295	0.0589445	1.22012	2.46924	3.36147	1.91818
BnaOFP50							20.538	0.21949	0	2.9708	11.2891	3.35722	0	0.097151	1.79682	0.826282	0	0.371588	0.258316	0.052049	0.0641895
BnaOFP51							0	1.61014	1.20507	1.14181	1.6457	0.845089	0.282963	0.118319	0.143235	2.97531	5.0345	3.67141	3.23922	5.17062	0.421368
BnaOFP52							0.137933	3.52621	8.62591	8.1122	0.734878	0.485602	0.150484	0.052379	0	0.052438	0.57364	0.29561	0.354843	0.734682	1.06852
BnaOFP53							0	0.0455775	0	0	0	0.061179	0	0.065886	0	0	0.059203	0	0	0	0
BnaOFP54							4.50676	0	0.10877	0.0678235	0	0.15948	0.208802	0	1.46839	0.047455	0.0373955	0	0.492206	0.480507	0.118041
BnaOFP55							1.94972	0.818416	0.033989	2.16449	4.61475	5.39166	1.63216	0.530165	0.344589	0.0979225	0.063068	0	0.237158	0.037214	0
BnaOFP56							2.42916	0.140532	0.552082	0.235017	0.097762	0	0.046767	0	1.11543	1.0657	3.47205	2.753	1.1983	0.640298	0.39088
BnaOFP57							2.99081	0	0.0554585	1.94556	5.25609	0.852048	0.221283	0	0.101225	0	0.163245	0.09391	0.0411425	0.073472	0
BniOFP01	0	0	3.03409			1.78335	3.35832	5.66084	2.04007	15.676	16.5731	7.72527	1.64898	0.046286	4.83224	11.3653	25.5896	23.9958	5.00008	0.103221	0.026942
BniOFP02	0	2.63251	1.63399			0.246418	0.229325	0	0.17568	0.848587	4.15462	6.08845	2.66662	0.0180655	0	0.019894	0.121183	0.0248722	0.0255633	0.163618	0.049561
BniOFP03	0.131072	0.142637	1.02008			0.632573	0.057901	0.023559	0.0105872	0.0175442	0.0137754	0.0500074	0.0613746	0.114696	0.0271848	0.0961533	0.127243	0.0343957	0	0.0120117	0.234519
BniOFP04	0.196204	0.645847	1.60549			0.95942	0.0285118	0.125759	0.0296386	0.10173	0.0198212	0.0302726	0	0.0254748	0.358331	0.03338	0.134995	0	0	0.0668098	0.116828
BniOFP05	1.15231	1.27136	1.42268			16.1494	3.03608	1.97583	0.596956	2.14215	2.09663	1.16594	0.493787	0.0766985	0.639674	0.725217	3.27367	2.76555	1.92703	1.60889	1.4761
BniOFP06	2.53189	20.4532	2.23758			2.25194	2.16116	0.62668	0.2332	1.1699	0.917175	1.11015	0.3925	0.0710706	0.297099	2.52582	0.87109	0.133206	0.257433	1.94848	1.69408
BniOFP07	12.0784	52.6407	1.70184			2.31742	0.0472442	0.340783	0	0.0460884	0	0	0	0.0455527	0.833338	0.0322479	0.597975	2.47375	2.67341	0.1666	0.369786
BniOFP08	0	1.02175	3.90007			0.761166	21.7691	0.301124	0.019529	31.6767	29.8337	5.04336	0.578876	0	0.851817	0.208536	0.173865	0.08525	0.0224278	0.0209483	0.0179394
BniOFP09	1.0206	0.558086	3.25425			8.2762	7.68791	2.89656	3.04147	4.42246	3.36124	1.70524	0.889221	0.090499	4.75063	12.6176	12.3557	10.9958	13.5472	24.5596	8.10582
BniOFP10	0	3.46841	0			0	0.347085	0.864427	0.780074	0.217304	0.237001	0.0630883	0.0669323	0.207968	0.334998	0.466643	0.609591	1.59389	2.22941	1.52425	2.54646
BniOFP11	0.134932	7.05187	2.99793			1.19495	1.28662	3.51307	2.35209	8.79314	3.52294	1.80966	0.874188	0.0452956	0.31017	0.972834	2.10126	4.53916	23.9102	37.7206	11.1785
BniOFP12	0.364828	0.52863	1.94224			0.488178	0.956909	2.58746	0.845903	0.638474	1.23123	0.956147	0.451725	0.203633	0.4206	0.882201	1.17055	0.706881	1.05634	0.599759	0.577477
BniOFP13	0.466832	0.51472	3.38211			0.575247	4.46802	2.56156	0.65918	2.86339	2.77126	1.41511	0.929911	0.147829	3.34982	2.23178	1.55443	2.50223	2.67053	2.01741	2.0376
BniOFP14	0.363408	0	3.05465			2.21486	0.636386	1.24519	1.27619	0.598517	0.072938	0.0619476	0.0831161	0.0578354	3.62746	4.90967	5.19942	5.71373	6.45406	4.63324	0.423268
BniOFP15	1.48353	4.14375	2.9717			5.07385	7.69867	0.395154	0.755487	0.57417	0.326656	2.41199	1.41034	0.270328	0.669744	1.29514	4.0028	15.0029	21.4012	10.3793	38.2404
BniOFP16	3.23532	7.75607	8.81247			0.689405	0.159934	0	0	0.146267	0	0.0601588	0	0	0	0.138822	0.120878	0.0321734	0	0	0.0608994
BniOFP17	0	0.267374	3.74314			0.598094	0.373791	0.0891724	0.0184242	1.06575	2.15168	0.33171	0.188978	0.274705	0.0242545	0.041968	0.163322	0.0206201	0.0212611	0.302995	0.079057
BniOFP18	0	0.312609	0.934818			0	0.225638	0.0139753	0.496303	0.892178	0.720225	1.57176	0.588854	0.137357	0.182812	0.857376	1.0207	0.53916	0.490205	0.925148	0.622813
BniOFP19	0.160694	0	1.04242			1.82075	2.61021	3.07363	0.871642	6.2729	5.49719	2.89821	1.13104	0.208901	2.38268	4.99488	4.90929	2.15926	0.351911	0.0762167	0.0811927
BniOFP20	2.66392	3.94877	2.88968			12.5673	13.7794	0.697394	0.683806	16.3096	22.1717	23.3199	16.9006	0.0363565	0.629296	0.530748	0.778246	0.928258	0.298402	0.184526	0.0222843
BniOFP21	1.31072	12.9799	1.49089			0.316287	2.32715	2.94753	1.95745	1.48666	1.38818	1.55439	2.14316	1.67446	1.79058	1.52146	2.21028	1.93866	5.5435	28.0168	9.6382
BniOFP22	1.39919	4.16914	3.99616			2.28239	1.44775	1.10743	4.53258	5.79024	2.40573	1.89812	2.15266	0.154095	1.36858	3.38167	1.97485	1.20989	0.726942	0.112766	0
BniOFP23	0.199884	0	1.93498			0	0.054203	0	0.0129568	0	0.390347	2.29831	1.4881	0.399701	0.0787397	0.23705	0.0852792	0.0568051	0.0728028	1.7769	2.92725
BniOFP24	0	0.370011	1.91468			0	0.0541745	0.0811316	0.170039	0.133953	0.0306989	0.099954	0.0182126	0.0293019	0.174909	0.136201	0.220005	0.118384	0.134222	0.270819	0.89923
BniOFP25	0.301672	0	0.733581			0.243675	0.468097	23.7945	26.2475	4.57055	0.594287	0.616647	0.283074	0.149648	0.297812	0.957541	1.45655	1.28023	0.992093	4.61884	2.85952
BniOFP26	1.12756	9.83493	14.4941			0	4.12782	0.146376	1.25754	1.1009	0.849681	1.65679	1.39745	1.08473	1.00407	1.09715	2.1246	3.21919	4.64444	4.6687	1.53808
BniOFP27	0	0	9.56116			3.20968	2.5223	1.00989	1.65585	1.06209	2.17382	0.750191	2.44954	0.826037	2.88269	2.07246	1.46381	1.11523	2.26	0.728885	1.16169
BniOFP28	0	0	0.441283			0.398729	0.167265	0	0.392891	0.06144	0.0699236	0.140971	0.0208179	0.0154026	0.0448373	0.138169	0.102556	0.041454	0.13375	0.0218399	0.0996736
BniOFP29	0.128957	6.03267	1.95252			0	0.420552	0.277799	0	0.0345588	0.0127163	0.144185	0.0343395	0.00850587	0.421488	0.118835	0.188861	0.352917	1.39372	0.108825	0.0690491
BniOFP30	8.81843	3.66673	10.2318			0.22843	0.712843	0.559924	0.459435	0.400112	0.811979	0.414789	0.591424	0.212575	1.00074	0.721052	1.30289	0.844056	0.992452	1.12994	1.16078
BniOFP31	0.340201	1.3022	4.65393			1.24143	4.25664	0.970002	0.984823	4.16593	2.72219	2.69864	1.71591	0.354497	1.92679	1.56393	1.81633	1.84939	2.26507	3.42262	1.60074
BniOFP32	0	0.410783	7.99704			0	0.143044	0.127517	0.419988	0.357735	0.166664	0.15099	0.0938489	0.0429743	0.0697979	0.189811	0.168594	0.0895607	0.0668376	0.100076	0.0638704
BolOFP01							3.14	4.58	3.9	0.81	1.07	0.88	0.23	0.23	2.03	2.48	4	5.79	5.46	5.42	3.69
BolOFP02							1.36	2.3	5.79	0.57	0.83	0.34	0.16	0.05	1.2	16.17	3.61	1.86	2.78	3.16	0.57
BolOFP03							17.58	2.61	0.03	0.05	3.39	1.66	0.25	0.05	5.89	0.38	0.16	0.07	0	5.81	0.11
BolOFP04							0.2	0.1	0	0.03	0.06	0	0.04	0	0	0	0.08	0.04	0.04	0.08	0.02
BolOFP05							0.03	0.12	0.11	0.03	0.09	0.07	0	0	0.01	0.08	0.02	0.03	0.01	0.15	0.05
BolOFP06							0.75	2.47	1.26	4.07	2.28	0.69	1.65	0.33	0.16	0.66	6.2	1.81	1.28	1.21	0.25
BolOFP07							0.45	0.22	0.2	0	0.1	0.24	0.2	0.18	0.32	0.03	0.05	2.14	0.48	3.42	4.15
BolOFP08							0	0.19	0.13	0.39	0.33	0.16	0.07	0.18	0.23	0.16	0.18	0.46	0.08	0.9	0.3
BolOFP09							0.74	0.57	1.46	0.27	0.36	0.57	0.28	0.23	0.6	0.76	0.53	0.72	0.95	1.73	0.41
BolOFP10							1.19	0.27	0.03	0.53	0.14	0.12	0.87	0.07	0.04	0.4	3.27	3.77	0.68	0.87	3.26
BolOFP11							3.6	1.86	1.23	9.84	8.41	8.58	3.05	0.77	2.65	2.02	0.8	0.59	0.32	6.88	0.16
BolOFP12							1.92	2.37	1.88	4.87	13.43	20.08	6.45	1.37	4.42	3.52	0.97	0.78	0.41	0.18	0.17
BolOFP13							4.17	3.81	10.28	24.75	4.86	5.2	4.22	2.08	3.34	3.97	1.72	2.5	1.34	1.62	0.07
BolOFP14							1.17	1.05	2.02	0.6	0.61	5.35	3.34	1.69	0.43	0.56	0.43	4.89	6.58	8.43	9.17
BolOFP15							2.35	2.38	0.64	0.68	3.85	8.86	8.3	1.63	1.95	2.5	1.48	1.3	0.32	0.33	0.08
BolOFP16							18.35	7.78	3.14	3.45	10.9	10.99	1.93	0.72	9.59	3.3	2.93	3.85	1.55	8.5	0.62
BolOFP17							0	0.13	0	1.41	0.7	4.64	2.3	1.09	0	0.07	0.05	0.1	0.02	0.08	0.08
BolOFP18							0.22	1.05	3.75	6.01	1.59	0.59	0.34	0.17	0.04	0.19	0.42	0.3	0.59	1.16	0.32
BolOFP19							0.22	1.05	3.75	6.01	1.59	0.59	0.34	0.17	0.04	0.19	0.42	0.3	0.59	1.16	0.32
BolOFP20							7.24	5.29	1.2	4.16	43.33	6.76	0.8	0.11	1.06	0.66	0.44	1.12	2.04	1.8	0.21
BolOFP21							0.15	0.12	0.04	0.38	0.59	1.21	0.51	0.13	0.12	0.24	0.11	0.04	0.02	0.7	0.2
BolOFP22							0.18	0	0.12	0.13	0	0.34	0.22	0.03	0.08	0.09	0.11	0	0.07	0.14	0.33
BolOFP23							6.64	2.78	1.75	0.77	0.43	0.09	0.06	0.02	2.13	1.76	1.25	5.34	5.67	5.58	7.9
BolOFP24							0.06	0	0	0.53	0.54	0.36	0.27	0.1	0.02	0.02	0	0	0.06	0.03	0
BolOFP25							0.69	0.28	0.38	0.12	0.18	2.71	9.68	4.16	0.19	0.06	0.03	2.22	3.14	3.08	9.42
BolOFP26							0.35	0.26	0	0.04	0	0.07	0	0	0.22	0.29	0	0	0	0.28	0.09
BolOFP27							16.61	4.35	0	8.49	16.08	11.07	0.96	0.22	5.22	1.15	0.15	0.24	1.01	6.93	0.48
BolOFP28							3.05	2.16	3.26	2.07	11.27	5.48	0.7	0.27	0.94	6.24	7.48	9.72	22.16	13.86	1.86
BraOFP01							2.10331	0.240369	0.35322	0.580819	0.454411	0.889655	0.438017	0.492589	0.408861	0.393945	0.295824	0.334296	0.534872	0.421402	0.661383
BraOFP02							0.135543	0	0.078378	0	0	0.089086	0.0465655	0.365127	0.41986	0.502009	0.756705	0.57561	0.251202	0.311764	0.441349
BraOFP03							0.702453	0.319267	1.16197	0.291042	0.976226	2.73172	4.58624	8.25433	0.244972	6.76839	2.59821	2.15124	0.93528	0.712696	4.87006
BraOFP04							0.200555	0.750862	1.31707	2.19323	1.02224	0.219179	0.567133	0.164171	0.461656	6.26416	4.48259	15.2229	42.9985	22.6781	0.826692
BraOFP05							11.6125	0	0	0.087383	0.250402	0.147845	0.130239	0.042142	2.14572	0.104024	0	0.055093	0	0	0
BraOFP06							0.210167	0.480542	0	0	0	0	0	0	0	0.064282	0.217659	0.080741	0.075113	0.698657	0.307897
BraOFP07							0.398086	1.64615	0.957177	0.448364	0.581655	0.355938	0.624537	0.224402	0.360982	1.11653	2.15339	3.98095	3.35766	0.800299	0.988163
BraOFP08							13.9033	0	0.570646	0	0.147538	0.592352	1.38766	0.0242395	2.10618	0.194694	0.0638035	0.049057	0.099656	0.891397	0.978649
BraOFP09							0	0	0	0.23127	0	0.157237	0	0	0	0	0	0	0	0	0
BraOFP10							0.963195	0.644848	0	0	0	0.0562785	0.212517	0.039588	0.131854	0.154168	0.072125	0.086403	0.0211655	0.0262595	0
BraOFP11							0.281186	0	0	0	0	0.059561	0.0264875	0.022725	0.0800225	0.042219	0.092712	0.0652785	0.0192595	0.259035	0
BraOFP12							0.598867	0	0.485016	1.52988	1.06777	3.49892	3.00815	0.137471	0.172919	0.275623	0	0	0	0.059656	0.0490365
BraOFP13							27.1823	1.86612	2.06722	9.85722	9.14676	5.28255	2.58083	0.138183	7.90223	5.70617	7.25389	7.49933	3.06218	0.307978	0.0307015
BraOFP14							3.3833	0.829527	0.90272	8.68793	7.13138	5.00615	4.69007	0.555852	2.23005	7.33474	4.52547	3.1262	0.0244215	0.0648905	0.028888
BraOFP15							3.73566	0.742872	1.21687	13.7783	10.1772	21.1494	26.6729	0.038947	2.15952	3.1024	0.874568	0.0709455	0.508435	4.16197	0.446088
BraOFP16							3.34327	21.2799	13.2871	7.49447	5.27683	5.08381	6.49553	0.761594	3.18776	7.5188	4.89363	1.43273	0.47122	0.569173	2.99255
BraOFP17							0.916341	0.694808	0.276643	0.0501915	0	1.06171	1.81118	0.261234	0.495849	0.357566	0.408152	0.2435	5.04611	41.2695	60.1569
BraOFP18							0.635802	0.630202	1.19714	0.544609	0.97212	0.828711	0.731771	0.18386	0.122369	0.28132	0.146553	0.886093	2.19295	2.97676	2.27562
BraOFP19							2.63407	0.532295	1.75821	18.5346	9.19121	1.15542	0.615769	0.0471055	0.0829315	0.164681	0.0680865	0.0169155	0.0284475	0.229889	2.31625
BraOFP20							0.679968	29.5708	25.7887	7.14088	3.77343	4.10627	1.83364	1.66972	0.36014	2.83181	2.62128	3.12281	3.10932	5.06079	7.39872
BraOFP21							0.379306	0	0	0	0	0.12386	0.661546	0.426562	0.0404845	0.189714	0.05462	0.169615	0.083308	0.0483725	0.0466165
BraOFP22							3.09951	0.32741	0.060202	2.25754	0.865225	0.340386	0.426754	0.219491	0	0.0569465	0	0	1.43851	0.207041	0.277203
BraOFP23							0.387813	0	0.147093	0.0924535	0.0959275	0.0218235	0	0	0.77677	0.206059	0.466335	6.20456	2.98721	1.3643	0.431341
BraOFP24							0.0622185	0	0.215877	0.573512	0.309552	0.0320535	0.0703105	0.0579265	0.171435	1.39023	0	0	0.044318	0	0
BraOFP25							0.790884	0.281877	0.492605	0.299773	0.200616	2.3011	1.68553	0.388999	1.03019	0.678482	0.765983	0.550113	0.300282	0.673774	0.532675
BraOFP26							0.200815	0	0	0.0394835	0.334472	10.0986	12.096	1.02283	0	0.0661775	0.030725	1.68105	5.29522	4.39591	0.662628
BraOFP27							1.57339	0.927207	1.2838	0	0	0	0	0	1.19065	0.626343	6.27183	1.30031	0.982164	3.32372	8.7392
BraOFP28							37.9656	0.572891	0.862622	22.2316	17.6412	3.33423	0.606316	0.344261	2.06709	0.305618	0.057501	0.238579	0.612834	0.096847	0.080734
BraOFP29							0.494955	0.320863	3.57875	6.71829	7.75857	3.47904	2.34721	0.137472	0.422077	12.9196	13.8547	18.6078	14.4358	10.4615	1.77919
