# Supplementary material for: Phylogenomic curation of Ovate Family Proteins (OFPs) in the U’s Triangle of Brassica L. indicates stress-induced growth modulation
Source: PLoS One. 2024 Jan 26;19(1):e0297473. doi: 10.1371/journal.pone.0297473 (PMC10817133; doi:10.1371/journal.pone.0297473)
Supplement: S6 Table — (XLSX) [file pone.0297473.s006.xlsx]

## Sheet: Sheet1
Table S6 (a): Retrieved expression values of B. napus in different tissues and development stages under various biotic and abiotic stress parameters
	cotyledon, seedling, NA, developmental, control, N, multiple duration	cotyledon, seedling, NA, biotic, control, N, multiple duration	cotyledon, seedling, NA, biotic, test, Leptosphaeria maculans, multiple duration	cotyledon, seedling, NA, biotic, test, Leptosphaeria biglobosa, multiple duration	cotyledon, seedling, greenhouse, biotic, control, N, multiple duration	cotyledon, seedling, greenhouse, biotic, test, Leptosphaeria maculans, multiple duration	embryo, flowering, greenhouse, developmental, control, N, multiple duration	embryo, germination, field, abiotic, control, N, multiple duration	embryo, germination, field, abiotic, test, low temperature, multiple duration	endosperm, flowering, field, developmental, control, N, multiple duration	seed, seedling, greenhouse, developmental, control, N, multiple duration	seed, germination, greenhouse, abiotic, control, N, multiple duration	seed, germination, greenhouse, abiotic, test, sensitive-aging, multiple duration	seed, germination, greenhouse, abiotic, test, resistant-aging, multiple duration	seed, flowering, NA, developmental, control, N, multiple duration	seed, flowering, greenhouse, genetic, control, N, multiple duration	seed, flowering, greenhouse, genetic, test, polyploidization, multiple duration	seed, flowering, greenhouse, genetic, test, transgene-overexpression, multiple duration	seed, flowering, field, genetic, control, brown seeds, multiple duration	seed, flowering, field, genetic, test, N, multiple duration	seed, flowering, field, genetic, test, low harvest index, multiple duration	seed, flowering, field, genetic, test, high harvest index, multiple duration	seed, flowering, field, genetic, development, control, N, multiple duration	seed, maturation, field, genetic, test, transgene-negative, multiple duration	seed coat, flowering, field, genetic, control, N, multiple duration	seed coat, flowering, field, genetic, test, seed coat colour, multiple duration	silique pericarp, flowering, NA, developmental, control, N, multiple duration	silique pericarp, flowering, NA, developmental, test, low harvest index, multiple duration	silique pericarp, flowering, NA, developmental, test, high harvest index, multiple duration	silique pericarp, flowering, field, genetic, test, low harvest index, multiple duration	silique pericarp, flowering, field, genetic, test, high harvest index, multiple duration	anther, bolting, field, genetic, test, restorer line, multple duration	anther, bolting, field, developmental, control, N, multple duration	anther, flowering, NA, developmental, control, N, multple duration	anther, flowering, field, chemical, control, N, multple duration	anther, flowering, field, chemical, control, N, multple duration	petal, flowering, greenhouse, genetic, control, N, multiple duration	petal, flowering, greenhouse, genetic, test, flower colour, multiple duration	flower, flowering, greenhouse, genetic, test, polyploidization, multiple duration	flower, flowering, greenhouse, genetic, test, 15°C, multiple duration	flower, flowering, greenhouse, genetic, test, 25°C, multiple duration	bud, bolting, field, developmental, test, SX-1, multple duration	bud, bolting, field, genetic, test, restorer line, multple duration	bud, bolting, greenhouse, abiotic, control, N, multple duration	bud, bolting, greenhouse, abiotic, test, low temperature, multple duration	bud, flowering, NA, developmental, control, N, multple duration	bud, flowering, field, genetic, test, N, multple duration	bud, flowering, field, genetic, test, sterile, multple duration	bud, flowering, field, genetic, test, fertile, multple duration
BnaOFP01	0.1305	0.102813	0.1053	0.4375	0.146071	0.124759	0.415	0.125278	0.151889	0.0985	0.1994	0.1055	0.096	0.258	0	0.139	0.263333	0.177333	0.114	0.144	0.231	0.12325	0.06164	0.1275	0.138313	0.189267	0.0455	0.0785	0.290667	0.0785	0.290667	0.108	0.091	0.211167	0.0754444	0.0433333	8.404	5.708	0.869	0.253	0	0.177	0.214333	0.101667	1.047	0.22525	0.30225	0.140333	0.225667
BnaOFP02	0	0.039	0.0446	0	0.0308571	0.00812069	0	0.306611	0.175778	0.023875	0.140467	0	0.606	0	0.068	0	0.0403333	0	0.158	0.082	0.0536667	0	0.07156	0.0095	0.0074375	0.0194	0	0.1925	0.086	0.1925	0.086	0.0446667	0.0516667	0.392333	0.0252222	0.00566667	0	0.341	0.0623333	0.174	0	0.0343333	0.05	0	0	0.04175	0.07525	0.0486667	0
BnaOFP03	0.32225	0.04975	0.09115	0	0.159	0.254034	0	0.322889	0.232833	0	0.0762	0	0	0	0.024	0.273667	0.1	0.454333	0	0	0	0	0.04868	0.0515	0.117625	0.0724667	0	0	0	0	0	0	0.0265	0.0158333	0	0.0362222	0	0	0.0793333	0.778	0.685	0.0683333	0	0	0	0	0.08675	0.108333	0
BnaOFP04	0.05275	0.0621875	0.0454	0.0655	0.201679	0.230448	0	0.887944	0.220889	0.01075	0.0616667	0.127	0.338	0	0	0.212667	0.104	0.130667	0	0.101	0.036	0.12425	0.1402	0.455667	0.025625	0.0155333	0.328	0	0	0	0	0	0	0.00691667	0.147222	0.220778	0	1.151	0.0403333	0.74	0	0	0.091	0	0	0.1695	0.2355	0.354667	0.536333
BnaOFP05	0.0055	0.0091875	0.07205	0	0.0686429	0.034	0	0.1075	0.0497222	0	0.191733	0.8365	1.254	0.589	0.0925	0.899333	0.334667	0.760833	0	0.148	0	0.21125	1.37528	0.72	0.029875	0	0.5595	1.39	1.469	1.39	1.469	0.327	0.0363333	0.1615	0.101889	0.0848889	0	0	0.082	0.319	0	0.0733333	0.036	0	0	0.08225	0.18925	0	0.0336667
BnaOFP06	0.018	0	0	0	0.0874286	0.121983	0.959	0.325167	0.388611	0.861375	0.2392	0.145	0.48	0	2.159	0.133667	1.765	0.091	0.953	1.045	0.109667	0.24125	0.22156	0.0745	0.434063	0.443933	0.144	0	0.0253333	0	0.0253333	0.218	0.0158333	0.420417	1.11767	0.518889	0	0	0.360333	0	0	0.048	0.166	0	0	0.050625	0.64175	0.262333	0.234333
BnaOFP07	0.171	0.062125	0.04595	0.05875	0.0750357	0.0605	0.367	0.0467222	0	1.30575	0.0438	0	0	0	0	0.284667	0	0.172833	1.212	1.256	0	0.071	0.34424	0	0.111437	0.119333	0.0465	0.2885	0.401333	0.2885	0.401333	0.0693333	0.103	0.130167	0.248889	0.169444	0	0	0	0.387	0.19	0.2735	0.100333	0	0	0.395	0.484	0.540333	0.306333
BnaOFP08	0	0	0.00415	0	0.00346429	0.00855172	0	0.220722	0.121944	0.02875	0.125067	0	0	0	0	0.044	0	0.0473333	0	0	0	0.0235	0.03692	0.0161667	0	0	0.0335	0.125	0	0.125	0	0.021	0.0201667	0	0	0	0	0.343	2.594	0	0	0	0	0	0	0	0.07	0	0
BnaOFP09	0.099	0.0274375	0.01665	0.011	0.0186429	0.0323103	0.037	0.0408889	0.00366667	0.00325	0.0204667	0	0	0	0.017	0	0	0.0186667	0.119	0	0.012	0.01875	0.01436	0	0.0113125	0.0189333	0.0635	0.0595	0	0.0595	0	0.01	0	0.0106667	0.0171111	0.00422222	0	0	0.0136667	0	0	0.0455	0.108667	0	0	0.145	0.19325	0.157	0.0833333
BnaOFP10	4.95975	0.111687	0.5862	0.01325	6.70257	6.56981	1.88283	0.491111	0.230222	0.011875	0.1854	0	0	0	0.2485	0.632	2.26233	0.5535	0.247	0.713	0.342	0.83825	0.86272	0.0773333	0.007125	0.0105333	0.641	0.075	0.0523333	0.075	0.0523333	0.01	0.2445	0.540333	0.289444	0.841889	1.589	6.928	0.502	2.472	1.574	1.67133	1.06867	0.876	1.2075	1.696	2.0395	1.503	1.729
BnaOFP11	0.65275	0.1475	0.18635	0.008	0.730179	0.545	3.79617	4.75094	4.28061	0.6625	1.33327	0.3415	0.62	0	0.5735	3.342	6.029	3.4275	3.373	4.8	0.678333	3.35825	1.82804	0.531167	0.340875	0.501933	0.4905	0.126	0.188667	0.126	0.188667	3.012	2.376	2.018	4.04567	6.66889	0	0.346	3.164	7.867	8.293	4.61267	5	6.557	8.8585	6.22363	5.4155	5.47167	5.291
BnaOFP12	0.01675	0.0435	0.06125	0	0.0444286	0.0312586	0.0808333	0.0485556	0	11.0864	0.0451333	0	0	0	0.05	1.55267	0.094	1.85183	2.526	4.329	1.73633	1.48575	1.70916	0.223833	1.24756	1.53813	0.619	0	0.445667	0	0.445667	0.00833333	0.151667	0.06375	0.146111	0.0941111	0.193	0	0.0283333	0.192	0.142	0.253667	0.298333	0	0	0.309125	0.48275	1.07	0.585333
BnaOFP13	20.475	1.458	2.50525	0.9045	9.79921	11.7411	2.30833	1.92106	0.785389	0.069625	0.6232	0.6305	2.542	1.591	0.091	1.42333	0.879	1.01467	0.291	0.3	0.465333	0.365	0.35824	0.0986667	0.484938	0.483267	0.192	0.265	0.622333	0.265	0.622333	3.747	4.73717	2.39625	2.76589	3.07967	27.992	8.728	0.929333	7.382	3.185	3.129	2.954	0.842667	0	5.48038	5.04175	2.88733	2.097
BnaOFP14	0.0725	0.049	0.07385	0.005	0.0758571	0.103983	0.0921667	0.863444	0.417611	2.60962	0.1126	0.041	0.665	1.202	0.266	0.237667	0.801333	0.258833	0.429	0.752	0.176333	0.36075	0.32984	0.398	1.0835	0.958	0.5035	0.2335	0.145	0.2335	0.145	0.0296667	0.131667	0.128583	0.307111	0.129667	0	0	0.0893333	0.737	0.726	0.768833	0.667333	1.82967	2.545	0.606875	0.8255	1.087	1.103
BnaOFP15	0.00375	0.007125	0.0005	0	0.00332143	0.00467241	0	0.234167	0.0792778	0.2375	0.0666667	0	0	0	0.147	0.224	0.139667	0.152333	0	0.299	0.043	0.0485	0.0606	0	0.0558125	0.0853333	0.0675	0.032	0.0233333	0.032	0.0233333	0.039	0	0.12125	0.163	0.149556	0	0	0.275333	2.873	1.523	1.811	0.936333	1.61067	0	0.824125	0.64125	1.33867	1.05567
BnaOFP16	0.23925	0.076	0.21195	0.30725	0.461893	0.343241	2.76233	0.754556	0.994611	3.3435	0.762533	1.184	2.858	2.631	2.7325	1.261	2.60633	0.813167	3.765	3.677	1.15833	0.91325	0.43128	0.403	1.1215	1.11693	0.367	0.3805	0.489667	0.3805	0.489667	1.84667	0.1265	0.572083	1.05978	1.09078	0.212	0.394	1.167	1.996	2.946	0.495167	0.809333	1.11667	0.3475	0.24675	1.215	1.00267	1.02667
BnaOFP17	0.347	0.094375	0.20455	0	1.12957	0.736776	0.568333	0.329222	0.276222	0.00425	0.0965333	0	0	0	0	0.00833333	0.0323333	0.00433333	0.234	0.292	0.098	0	0.04596	0	0.020625	0.135133	0.0065	0.039	0	0.039	0	0	0.482833	0.112417	0.0164444	0.0547778	0.077	0	0.106333	0.475	0	0.3895	0.0116667	0.0383333	0.182	0.0745	0.0045	0.458	0.381667
BnaOFP18	0.00625	0	0.002	0	0.0904643	0.0596724	0.068	0.0356111	0.0171111	0	0.0394	0	0	0	0	0.047	0.0116667	0.0121667	0.775	0	0.0463333	0.0075	0.01908	0	0.003875	0.0757333	0.0495	0	0	0	0	0	0.1325	0	0	0	0.077	0	0	0	0	0	0.0343333	0.0383333	0.182	0.02475	0.0045	0	0.023
BnaOFP19	0.03375	0.0160625	0.0372	0	0.414964	0.242914	0	0.0198889	0	0	0	0	0	0	0	0	0.163667	0	0	0	0	0.0265	0.01208	0	0	0.0101333	0	0.067	0	0.067	0	0	0.012	0	0	0.0137778	0	0	0.0346667	0	0	0	0	1.24133	0	0	0	0	0
BnaOFP20	0	0.003125	0.0012	0	0.00392857	0.00458621	0	0.0682222	0.0211667	0.153625	0.00826667	0	0	0	3.2345	0.359333	1.118	0.280667	1.714	0.758	0.338667	0.26475	1.70332	0.980833	12.8064	13.6279	0.625	0.2635	0.232333	0.2635	0.232333	0	0.139	0.221583	0.263222	0.072	1.332	1.427	0.252	0.112	0.073	0.141	0.213333	0	0	0.48975	0.48275	0.443667	0.321
BnaOFP21	0.17075	0.00325	0.04575	0	0.025	0.0588448	0.074	0.8405	0.0614444	0	0.0802	0	0	0	0	0.22	0.656333	0.289	0	0	0	0.0235	0.01336	0.240833	0.02175	0	0.0235	0	0.035	0	0.035	0.165	0.599	0.932583	0.0957778	0.162333	0	0	0.456333	2.84	0.796	0.3435	0.099	0	0	0.723125	0.7295	1.40833	0.911
BnaOFP22	0	0	0.0039	0	0.00714286	0.00396552	0.743	0.276167	0.0801111	0.026875	0.0251333	0	0	0	0.061	0.154333	0.676667	0.0455	0.41	0.422	0	0.1125	0.02668	0.00916667	0.02175	0.0229333	0.0225	0	0.0336667	0	0.0336667	0.0143333	0.0368333	0	0.0434444	0.0566667	0	0	0.021	4.481	1.261	0.729333	2.16967	0	0	2.23075	0.84575	0.657667	0.441667
BnaOFP23	0.05475	0.0273125	0.08885	0.073	0.02125	0.0174828	1.51767	0.118222	0.153944	0.4725	0.283533	0.247	0.448	0.579	0.4855	0.541	0.180333	0.376	2.669	3.192	0.519667	0.61725	0.39112	0.0246667	0.16175	0.237667	0.0775	0	0.0243333	0	0.0243333	0.039	0.143833	0.149	0.015	0.024	0	0	0.0163333	0.263	0.078	0.0405	0.024	0	0	0.3815	0.19725	0.088	0.0856667
BnaOFP24	0	0.187562	0.0187	0.08875	0.223607	0.135569	0	0.115389	0	0.098875	0	0	0	0	1.7965	0	0.184333	0	0	0	0.354	0.09925	0.10472	0.352833	0.027125	0.0525333	16.6755	3.154	0.424333	3.154	0.424333	0	0.0641667	1.97575	0	0	0	0	0	0	0	0	0	3.78733	2.997	0.29725	0.04175	0.273	0.436
BnaOFP25	0.0285	0.0210625	0.02945	0.02125	0.02725	0.0156724	0.0611667	0.121944	0.336222	0.534375	0.0351333	0	0	0.263	0.3675	0.779667	0.061	0.6295	0.266	0.137	0	0.039	0.09988	0	0.043375	0.114467	0	0	0	0	0	0	0	0.0265	0.00944444	0.0237778	0	0	0.124333	1.557	1.091	0.225833	0	0	0	0.1845	0.21625	0.058	0.0526667
BnaOFP26	0.33425	0.133937	0.1507	0.063	0.960321	0.965259	0.125167	1.93089	0.585889	2.48037	0.642067	0.128	0.128	0	11.421	8.874	13.825	7.48267	5.807	7.555	1.277	4.14825	6.73404	22.3448	17.8337	19.1708	6.3605	11.9675	17.8697	11.9675	17.8697	1.22233	3.67633	3.33775	1.08689	1.40233	0.233	2.609	0.536	4.441	2.721	2.67117	3.59033	3.87	3.362	3.56575	4.05575	0.056	0.011
BnaOFP27	1.985	2.18719	4.2579	0.60375	1.17375	1.52003	6.548	4.319	2.77122	0.607875	2.44507	0.5995	3.342	2.636	0.2465	1.168	0.403333	1.5445	1.681	2.544	1.51833	1.88375	1.0822	0.377	1.46775	1.10473	0.954	1.353	1.18867	1.353	1.18867	0.215	0.141667	0.0958333	0.498444	2.33633	3.375	3.599	0.782667	6.191	3.071	0.076	0.142333	2.56933	1.518	0.41175	0.71775	0.969667	0.999
BnaOFP28	0.0045	0.04	0.02125	0.00925	0.246714	0.261069	2.23417	2.57611	0.333111	0.01175	0.3754	0	0.444	0	1.7605	2.01967	3.562	1.67067	2.983	4.48	0.437	0.43975	1.3684	0.0756667	2.59275	2.12387	0.5295	0.345	0.399	0.345	0.399	0.534667	4.608	6.58142	0.498444	1.77644	35.063	9.521	1.192	9.876	5.673	5.36333	3.84233	4.025	5.1685	7.8675	6.49025	7.43267	7.098
BnaOFP29	0.0185	0.0138125	0.00335	0	0.0735714	0.090931	10.3462	0.813444	0.776389	0.79025	0.561267	0.0505	0	0	1.1255	2.14667	0.636333	2.1175	3.293	6.041	0.951667	2.244	1.80908	0.448833	0.4685	0.898733	0.3585	0.065	0	0.065	0	0.348	2.89217	0.03625	0.450778	0.433556	0	0	0.253333	4.066	3.498	1.491	1.812	1.388	1.105	2.42775	4.262	1.16067	1.047
BnaOFP30	0	0.0143125	0.02645	0.02075	0.0626786	0.0502931	0	0.276	0.121778	0.026125	0.136133	0.0465	0	0.806	0.034	0.044	0.242333	0.0221667	0	0	0	0	0.02128	0.104333	0.0489375	0.0328	0.199	0	0.140333	0	0.140333	0	0.022	0.306667	0.230667	0.0512222	0	0	0	0.088	0	0.0203333	0.148333	0	0	0.141375	0.26975	0.104333	0.195
BnaOFP31	0.0145	0.00675	0.03155	0	0.0622857	0.0628276	0	0.0538333	0.115611	0	0.151667	0.3695	0.767	0.776	1.4595	0.610333	3.41467	0.679167	1.196	2.021	0.0716667	0.0695	0.31404	0.241	4.92387	5.9492	0.022	0.0355	0	0.0355	0	2.48367	0	7.45992	3.94533	1.59711	0	0	0.431667	0	0	0.005	14.657	12.9313	17.3425	3.933	2.14075	2.07767	1.53133
BnaOFP32	0.13725	0	0.0108	0	0	0.0381552	0.127167	0.0314444	0.0962778	0	0.1074	0	0	0	0.048	0.735333	0	0.626667	0.069	0.072	0.0433333	0.04775	0.06632	0.00816667	0	0	0	0	0	0	0	0	0	0.0608333	0.00733333	0	0	0	0.291667	0	0	0	0.0416667	0.103	0.487	0.03125	0.05975	0	0
BnaOFP33	0.034	0.07925	0.3507	0.07975	0.267643	0.281931	0.0638333	0.4235	0.0872222	0	0.131467	0	0	0.168	0.043	0.0766667	0.0553333	0.118833	0	0	0	0.031	0.16552	0.232667	0	0.0282667	2.29	0.2475	0	0.2475	0	0.092	0.2165	0.0443333	0.134222	0.306222	0	0.56	0	0	0	0.342	0.0956667	3.19033	2.0605	0.72725	0.35125	0.627	0.249667
BnaOFP34	0	0	0	0	0.00910714	0.00737931	0	0.200889	0.0283889	0	0.0857333	0	0	0	0	0	0	0	0	0.16	0	0	0.00656	0	0	0	0.033	0	0	0	0	0.0203333	0	0	0	0	0	0	0	0	0	0	0	0	0	0	0	0	0
BnaOFP35	0.05575	0.029875	0.04725	0	0.10825	0.117103	0.038	0.725167	0.142333	1.197	0.1454	0	0.196	0	0.058	0.456667	0.419667	0.308833	0.373	0.512	0.572	0.47675	0.29876	0.244	0.6895	0.6534	0.447	0.123	0.0216667	0.123	0.0216667	0.044	0.0988333	0.0800833	0.110667	0.145333	0	0	0.112	0.713	0.983	0.383167	0.543667	0.924	1.232	0.36875	0.65925	0.935333	0.822333
BnaOFP36	0.11325	0.0615	0.0735	0.01125	0.455393	0.448655	1.42417	0.222167	0.00661111	0.004875	0.0563333	0.018	0	0	0	1.73967	0.378	1.63683	0.121	0.248	0.265667	0.6135	4.52932	2.0005	0.2425	0.288	2.003	6.671	5.89367	6.671	5.89367	0.229333	0.3785	0.042	0.444556	1.14678	8.337	2.575	0.378667	1.2	0.75	0.610167	0.322333	0.364	0.307	0.128375	0.1905	0.933667	0.494
BnaOFP37	14.6242	0.482375	1.91685	0.14425	9.42014	11.0498	2.24617	1.72261	1.35294	0.027625	0.482667	1.276	1.397	3.352	0.4805	1.681	1.47267	1.25767	0.293	1.085	0.748333	1.0915	0.88464	0.780167	0.797063	0.8184	0.435	0.09	0.732333	0.09	0.732333	4.149	3.04017	3.12933	2.90244	3.75211	0.536	0.255	0.192333	4.969	3.88	3.07333	3.05867	0.0883333	0.4185	6.2435	3.357	3.78267	2.792
BnaOFP38	0.1345	0.0535	0.09685	0	0.0505	0.0576207	0.136333	0.0736667	0	1.34325	0.0394	0	0	0	0.1315	0.436	0.795667	0.400167	1.61	1.061	0.373333	0.51075	0.30248	0.292833	0.525937	0.669133	0.3935	0.095	0.136333	0.095	0.136333	0.06	0.0751667	0.34	0.126556	0.0611111	0.958	0	0.113333	0.62	0.282	0.610833	0.385	1.03833	0.93	0.30525	0.45425	2.21533	1.02933
BnaOFP39	0	0.011875	0.0016	0	0.016	0.0119483	0.05	0.0132778	0.00377778	0	0.0036	0	0	0	0	0	0.118667	0.0101667	0	0	0	0.0155	0.00924	0	0	0.00613333	0	0	0	0	0	0	0.0045	0.00591667	0.00411111	0.0178889	0	0	0.014	0.233	0	0.0401667	0.035	0	0	0.138	0.0595	0.122	0.081
BnaOFP40	0.13025	0.016375	0.01565	0	0.0931429	0.008	0.04	0.467667	0.00855556	0	0.0619333	0.104	0	0	0	0.0696667	0.311667	0.144333	0.131	0.068	0	0.071	0.01328	0.100333	0.04475	0.0322667	0.104	0	0.0733333	0	0.0733333	0	0.0248333	0.0395833	0.0135556	0.0363333	0	0	0.073	3.595	0.863	0.762667	0.965333	0.598	0.4635	1.79238	1.0895	0.490333	0.379667
BnaOFP41	0	0	0.00035	0	0.00864286	0.0365345	1.96767	0.0901111	0.056	0.425625	0.0630667	0.105	0	0.148	2.0545	0.133667	1.03033	0.100667	0.328	0.637	0.127	0.232	0.23408	0.015	0.276875	0.349933	0.019	0.032	0.023	0.032	0.023	0.108333	0.0245	0.0405	0.0707778	0.189333	0	0	0.015	0.05	0	0	0.01	0	0	0	0.11625	0.0116667	0.0406667
BnaOFP42	0.011	0.003375	0.033	0	0.0538571	0.0992069	0	0.0586667	0.180111	0	0.0390667	0	0	0	1.066	0	0.113667	0.0403333	0.112	0	0.127667	0.066	0.1118	0.104833	0.037625	0.0245333	11.9585	2.1895	0	2.1895	0	0.0283333	0	1.03967	0.0135556	0	0	0	0.244	0	0	0	0	8.425	0	0.1225	0.03325	0.128	0.0323333
BnaOFP43	0	0	0	0	0	0	0	0	0	0	0	0	0	0	0	0	0	0	0	0	0	0	0.0248	0	0.0228125	0.0173333	0	0	0	0	0	0.0286667	0.101333	0	0	0.368111	0	0	0	0	0	0	0	0	0	0	0	0	0.0556667
BnaOFP44	0.64925	0.17225	0.2063	0	1.51779	1.40617	0.0331667	0.242333	0.0075	0.012	0.1178	0	0	0	0.0155	0.809	0.721333	0.830167	0	0	0.0106667	0.29125	0.74172	0.538667	0.009	0.0178	0.729	0.8975	2.46033	0.8975	2.46033	0.260667	0.0495	0.00891667	0.159778	0.175444	14.012	4.803	0.119333	0.242	0.363	0.0383333	0.0556667	0.839667	0.529	0.06525	0.416	0.0643333	0.043
BnaOFP45	0.04675	0.008125	0.0238	0	0.351929	0.0976207	0.068	0.316444	0.234611	0.00775	0.113667	0	0	0.118	0	0.047	0.0223333	0.0493333	0.795	1.205	0	0.0345	0.0438	0	0.003875	0.1244	0.0065	0	0	0	0	0	0.006	0	0	0	0.077	0.429	0.0173333	0.151	0	0.122833	0.064	0.393	0	0.02475	0.04	0.0553333	0.0466667
BnaOFP46	0.02325	0	0.0027	0	0.119679	0.0581207	0	0.0495556	0.0112778	0.007625	0.00746667	0	0	0	0	0	0.0433333	0	0	0	0	0	0.02404	0	0	0	0	0	0	0	0	0	0	0	0	0	0	0	0	0	0	0	0	0	0	0.024375	0	0	0
BnaOFP47	5.10875	0.081	0.7251	0	0.381536	0.685914	0.0186667	4.25989	0.768444	0.01	0.4808	0.0335	0	0.313	0	0.227667	0.0283333	0.0728333	0	0.127	0.159667	0.1235	0.03688	0.0116667	0	0	0.024	0	0	0	0	0.565667	1.5445	0.437917	0.725	1.16367	0	0	3.274	0	0	0.381667	1.12833	0	0	0	0	1.62567	0.884
BnaOFP48	0	0	0.0002	0	0.000964286	0.00203448	0	0.00683333	0.0107778	0.021625	0.0144	0	0	0	0.079	0	0.069	0	0	0	0	0.0145	0.00096	0	0.0379375	0.029	0	0	0.0593333	0	0.0593333	0	0.00483333	0.0259167	0	0	0	0	0	0.112	0	0.011	0	0	0	0.0105	0	0	0
BnaOFP49	0.0295	0.07025	0.0394	0.12325	0.0703571	0.0443448	3.19117	0.134333	0.190444	0.94575	0.8096	0.542	0.548	0.463	0.5785	0.668667	0.02	0.5735	2.941	4.183	0.724333	0.6635	0.4916	0.0278333	0.89675	0.8226	0.1095	0.0355	0.0256667	0.0355	0.0256667	0.054	0.324667	0.20075	0.0497778	0.034	0	0	0	0.569	0.076	0.227833	0.198333	0.07	0.3315	0.399625	0.35925	0.222	0.0963333
BnaOFP50	0.0345	0.017625	0.0701	0.067	0.0254643	0.0181034	0.288333	0.525167	1.09	1.15562	0.2178	0.2915	0	0.525	0.465	0.78	0.0863333	0.943167	1.728	0.959	0.101	0.0595	0.18348	0	0.027375	0.1116	0.0255	0.0995	0	0.0995	0	0.018	0.0771667	0.10775	0.0676667	0.139333	0	0	0.051	2.598	1.745	0.500333	0.154333	0.912	0.483	0.373	0.24575	0.242	0.242667
BnaOFP51	1.5545	0.273938	0.25285	0.221	1.62736	2.5935	0.274167	4.10617	1.44178	3.231	1.3186	0.238	0	0	5.125	0.7	7.08567	0.318	11.947	14.724	1.94567	6.652	8.04564	22.8353	24.9474	27.1597	3.149	5.2455	17.6577	5.2455	17.6577	1.38933	2.71567	3.832	1.55267	1.45344	0.478	3.341	0.497	6.784	5.913	2.3125	3.54567	1.54067	1.918	0.82875	1.06825	3.12	2.44033
BnaOFP52	1.20925	0.0580625	0.42145	0.00475	0.1705	0.0542241	0.247667	0.983444	1.20217	0.73175	2.34847	0.364	0	1.323	0.7415	0	3.07167	0	0.378	0.689	0.765667	1.11675	0.28124	0	0.598313	0.802133	0.621	0.8385	1.464	0.8385	1.464	0	0.548833	2.351	0	0.390222	0	0	1.15067	0	0	0.760833	0	0.286	1.3735	0.681625	1.8205	0.176333	0.237667
BnaOFP53	0	0.00575	0.00035	0	0.00371429	0.010569	0.0283333	0.00711111	0.00522222	0	0.00446667	0	0	0	0	0	0	0	0.177	0	0	0.0415	0.00624	0	0.022875	0.0038	0	0	0	0	0	0	0	0.0126667	0	0.00344444	0	0	0	0	0	0	0	0.820667	2.3995	0	0.04475	0	0
BnaOFP54	1.01325	0.132688	0.15505	0.0545	0.195536	0.223897	0.272167	0.0692222	0.00433333	4.40388	0.0688	0	0	0	0	0.158667	0.035	0.1	2.046	1.369	0.360667	0.41525	0.46768	0	0.294	0.372467	0.0165	0.101	0.150667	0.101	0.150667	0.0696667	0.151	0.0384167	0.213	0.121333	0	0	0.086	0.096	0.213	0.314667	0.0813333	0.313	0	0.264375	0.27425	0.547	0.272
BnaOFP55	1.53925	0.245438	0.45185	0.08175	2.79321	3.07252	1.27433	0.408833	0.199056	0.093875	0.1788	0.0695	0	0.336	0.219	1.06167	0.472	1.01817	0.628	1.841	0.302333	0.81475	1.03028	0.112167	0.406375	0.392067	0.1815	0.0355	1.08933	0.0355	1.08933	0.0646667	0.2005	0.934333	0.411222	0.472667	0.666	2.113	0.117333	3.079	1.784	1.977	1.27333	0.778667	1.982	1.69837	3.35175	2.317	2.16333
BnaOFP56	0	0	0	0	0	0.00193103	0	0.0465	0.00861111	0.136625	0.0121333	0	0	0	1.972	0.451	0.666	0.356333	0.405	0.178	0.0466667	0.3275	0.6876	0.759833	3.64406	3.7514	1.196	0.2975	0.574	0.2975	0.574	0.0526667	0.0715	0.195417	0.355778	0.128222	0.66	2.455	0.565667	0.518	0.219	0.523333	0.409667	0.134667	0.6355	0.08	0.0875	0.788	0.599333
BnaOFP57	0.0455	0	0.0207	0	0.02225	0.0784138	0.038	0.530056	0.0906111	0.048875	0.0578	0	0	0	0.0715	0.226333	0.32	0.343833	0.21	0.25	0.097	0.2275	0.33992	0.8705	0.0959375	0.0294	0.1995	3.1375	3.097	3.1375	3.097	0.0373333	0.266333	0.134083	0.229778	0.236111	0.379	0	0.153	3.39	1.747	2.52433	1.35133	2.617	2.109	1.587	1.284	1.78767	1.85867
[truncated: 97 more columns]

## Sheet: Sheet2
Table S6 (b): Retrieved expression values of B. oleracea in different tissues and development stages under various biotic and abiotic stress parameters
	Embryo 16°C day 0	Embryo 16°C day 1	Embryo 16°C day 3	Embryo 16°C day 7	Embryo 16°C day 15	Embryo 16°C day 18	Embryo 16°C day 22	Embryo 26°C day 1	Embryo 26°C day 3	Embryo 26°C day 7	Embryo 26°C day 15	Embryo 26°C day 18	Embryo 26°C day 22	Embryo recovery day 18	Embryo recovery day 22	Endosperm 16°C 1 hour	Endosperm 16°C 24 hour	Endosperm 16°C 72 hour	Endosperm 16°C day 0	Endosperm 16°C day 1	Endosperm 16°C day 3	Endosperm 16°C day 7	Endosperm 16°C day 15	Endosperm 16°C day 18	Endosperm 16°C day 22	Endosperm 26°C 1 hour	Endosperm 26°C 24 hour	Endosperm 26°C 72 hour	Endosperm 26°C day 1	Endosperm 26°C day 3	Endosperm 26°C day 7	Endosperm 26°C day 15	Endosperm 26°C day 18	Endosperm 26°C day 22	Endosperm recovery 26°C day 18	Endosperm recovery 26°C day 22	Leaf control day 3	Leaf control day 12	Leaf Inoculated with Xcc day 3	Leaf Inoculated with Xcc day 12	Root low phosphate and low zinc	Root low phosphate and high zinc	Root high phosphate and low zinc	Root high phosphate and high zinc
BolOFP01	0.469196	0.6437	0.259134	0.104253	0.385163	0.167665	0.27561	0.562708	0.356401	0.413705	0.20681	0.502226	0.425417	0.261663	0.30764	0.310519	1.2974	1.13218	2.2539	2.9973	2.34652	2.95604	1.93183	1.11849	1.69448	0.559334	1.79145	1.32817	2.15067	3.72659	3.69465	0.98943	0.590229	1.34564	1.09505	0.987603	3.99718	1.85678	3.28366	2.65617	1.54378	6.5696	2.6031	4.70316
BolOFP02	0	0	0.0155566	0	0.050163	0	0.0149414	0.0672235	0.0181482	0.096732	0	0	0	0.0295627	0.0173621	1.16137	0.362407	0.284886	1.90443	1.29617	2.38704	3.03195	2.72898	1.00841	1.01141	0.987547	0.462981	0.0377228	2.48936	2.21321	0.956079	1.30606	0.637096	0.333523	1.84757	0.351958	6.50774	4.61939	5.52781	6.79497	0	0	0	0
BolOFP03	0.146558	0.240197	0.0554854	0.0826575	0.0877855	0.0635954	0.108589	0.0411013	0.0201727	0.0764803	0.245117	0.201668	0.18269	0.0328689	0.151338	0.0222371	0	0.0247106	0	0.01484	0.0167536	0.0975543	0.0650264	0	0.0327327	0.0704838	0.0254549	0	0	0	0.208133	0.033013	0	0	0	0	0.599545	1.20909	0.542504	1.5019	1.8479	10.8891	2.40074	6.7912
BolOFP04	0.0632373	0.0653286	0.0298592	0	0	0	0	0	0	0	0	0	0.0328253	0	0	0.063726	0	0	0	0	0.080345	0.280476	0	0	0	0.33827	0	0.037865	0	0	0.118041	0	0	0	0.51185	0	6.26864	5.4877	6.8873	6.58202	1.68286	2.88624	1.82965	1.29864
BolOFP05	0.0483631	0.00714597	0.0533346	0	0.0110408	0.0277247	0.028146	0.144226	0.131993	0	0.0965903	0.0848809	0.133625	0.0121944	0.0357188	0.331939	0.193341	0.0809964	0.0503874	0.0322442	0.0244882	0.161082	0.0361185	0.184616	0.0662133	0.239523	0.120065	0.0633894	0.0283782	0.0218472	0.274294	0.10534	0.0587421	0.149962	0.247544	0.179667	2.48342	1.47606	2.4473	1.80712	0.198208	0	0.240593	0.74144
BolOFP06	0.9223	1.04279	0.557058	0.472116	0.844267	0.353155	0.621836	0.58381	0.52618	0.287239	0.15656	0.186678	0.129112	0.190679	0.251255	0.0597457	0.0536633	0.100739	0.858793	0.831465	0.603074	1.2074	0.379808	0.353466	0.298831	0.31781	0.261175	0.188388	0.571661	0.317762	0.728547	0.267232	0.226602	0.655562	0.542543	0.505643	1.70079	1.03961	1.08522	1.3363	0	0	0	0
BolOFP07	0.0102028	0.0223165	0.0413473	0	0	0	0	0.0105413	0.0458545	0.0395654	0	0	0	0	0	0	0	0	0	0.0177393	0.0439789	0.42169	0.306296	0.159424	0.0386289	0	0.044608	0	0.0608839	0.11647	0.604035	0.119344	0.0441463	0.0437673	0	0	2.07957	1.67691	1.99122	1.92538	0	0	0	0.268018
BolOFP08	0.305073	0.382141	0.165261	0.190961	0.236464	0.207006	0.226333	0.257606	0.248945	0.11722	0.0994063	0.163466	0.210464	0.192653	0.0674304	0.585803	0.736849	0.441244	0.149482	0.247916	0.113519	0.996444	0.11217	0.0636785	0.0762503	1.12705	0.932785	0.423867	0.121042	0.176922	2.94544	0	0.085446	0.132014	0.452495	0.0420503	1.6951	1.65897	1.90684	2.11601	0.325019	0	0	0
BolOFP09	0.359463	0.313415	0.369626	0.26678	0.53788	0.442033	0.207414	0.670869	0.395664	0.285665	0.172352	0.0328804	0.0543771	0.0987092	0.111471	0.139482	0.015801	0.0114657	1.00631	1.14696	1.23295	2.10635	1.78672	1.63112	0.948817	0.0507213	0	0.100345	2.56073	1.8431	2.31072	0.674666	0.631284	0.648613	1.13245	1.27373	8.7366	7.58276	11.2506	11.2996	0	0	0.6729	0.221729
BolOFP10	0.0385036	0.0311017	0.0190831	0	0.0308561	0	0	0.0987462	0.126516	0.112562	0.0575022	0.04202	0.0202811	0.0300287	0.00944767	0	0	0.0110712	0.0272231	0.0791954	0.0265134	0.11464	0.0702287	0	0.220534	0.036341	0	0.0113089	0.019674	0.0197952	0.332417	0.181421	0	0	0	0	0	0	0.104983	0.0877064	0.931567	14.0173	1.3498	22.8335
BolOFP11	0.772021	0.982643	0.487801	0.179094	0.0380102	0.0315746	0.0233638	0.584791	0.403309	0.369091	0.0537543	0.013274	0.0132214	0.0433218	0.0116845	0.0582466	0.0189053	0.0985254	0.109638	0.054174	0.0629401	0.378582	0.226306	0.0369449	0.0438413	0.0456303	0.0328555	0.472308	0.047723	0.0850209	1.11862	0.0933043	0.0718133	0.999277	0.268773	0.806537	7.72488	5.9968	6.69111	6.30482	16.4515	4.08207	11.6097	2.58293
BolOFP12	12.0836	12.0225	7.10442	2.02907	0.594145	0.171165	0.0419893	11.7961	6.59986	2.31154	0.12314	0	0.0468124	0.0556267	0.0421553	0.173429	0.285611	0.741279	0.0602309	0.14595	0	4.91644	4.70698	2.3947	1.44615	0.053622	0.0627627	3.07725	0.0680779	0.0657843	6.78928	1.57683	0.646094	2.25489	1.68404	2.23205	13.2216	13.9991	19.286	17.7614	0.701942	0.920373	1.01172	0
BolOFP13	1.78894	2.11487	1.99799	2.13203	2.5766	4.91434	5.36059	2.34765	3.73784	12.2657	4.49435	1.8123	0.992405	4.23932	2.81285	1.61024	0.184345	0.225056	0.0293207	0.0658301	0.0647849	1.10508	0.700962	2.12976	3.85196	1.84058	0.171886	0.454601	0.0160363	0.0788003	1.11632	7.62419	6.46942	2.03667	4.22985	8.42735	5.99456	5.50192	4.09527	4.7914	3.69581	4.5108	3.89656	0.703706
BolOFP14	0.590367	1.02626	0.938759	0.503197	1.01559	0.830712	0.930469	0.705914	1.08523	1.44112	0.633907	0.63775	0.316006	0.89071	0.482753	0.0646019	0.037921	0.205243	0.830923	1.03828	1.09608	1.5918	0.362084	0.177015	0.133505	0.380128	0.37064	0.65132	0.905814	1.58952	2.56609	0.284587	0.175144	0.28232	0.0235574	0.300508	3.8971	3.92432	4.69974	3.87762	0.404747	0.3108	0.338895	0.711099
BolOFP15	8.45688	9.95587	4.91657	1.44338	0.154341	0.0520443	0	2.26003	1.9819	1.10862	0.0201843	0.0180699	0	0.043477	0	0	0	0.135632	0.0580136	0.0826928	0.0298754	1.49542	0.171816	0.151951	0.089639	0	0.0246436	0.429519	0.0484836	0	0.809348	0.405733	0.138859	1.72351	0.719283	1.47424	1.37187	1.09947	0.0506066	0.484398	0	0	0	0.354017
BolOFP16	2.28767	2.97533	1.70603	0.585005	0.239804	0.0991612	0.102895	2.81932	2.77286	1.326	0.288216	0.417756	0.250497	0.174169	0.28364	0.104952	0.0822288	0.172185	0.0861551	0.171471	0.10006	0.155562	0.0818707	0.177608	0	0.095718	0.401189	0.852398	0.176859	0.290391	0.910169	0.076288	0.0542847	0.0821973	0.0467077	0.130507	2.71848	2.35713	1.92975	2.2452	1.40334	0.856784	2.14098	1.16692
BolOFP17	2.17265	2.03605	1.9613	1.85618	2.57967	1.13718	0.969028	2.19914	2.18573	7.089	1.40221	1.46923	0.484851	1.17643	1.43702	0.113966	0.416191	0.430113	0.231224	0.251241	0.253557	0.737582	0.629586	0.0842615	0.810168	0.134234	0.415325	0.192134	0.185758	0.235917	1.43277	0.410773	0.202319	5.43363	1.25702	0.0952431	0.100213	0.0794717	0.0928317	0.0568853	0	0	0	0
BolOFP18	0.656514	0.642576	0.554394	0.645394	0.733487	0.524705	0.696494	0.779564	0.831413	0.544849	0.312046	0.501074	0.341996	0.355395	0.306351	0.892613	0.263136	0.141517	0.370975	0.241694	0.337908	1.21336	1.08142	0.631707	0.623099	1.1842	1.57166	0.401096	0.400837	0.501239	0.655009	0.542019	0.556274	3.84355	0.668273	0.861065	0.180673	0.15993	0.210355	0.212837	0.20625	0.260748	0	0.397721
BolOFP19	0.656514	0.642576	0.554394	0.645394	0.733487	0.524705	0.696494	0.779564	0.831413	0.544849	0.312046	0.501074	0.341996	0.355395	0.306351	0.892613	0.263136	0.141517	0.370975	0.241694	0.337908	1.21336	1.08142	0.631707	0.623099	1.1842	1.57166	0.401096	0.400837	0.501239	0.655009	0.542019	0.556274	3.84355	0.668273	0.861065	0.180673	0.15993	0.210355	0.212837	0.20625	0.260748	0	0.397721
BolOFP20	0.65301	0.777768	0.409512	0.232597	0.061937	0.0411761	0.0774509	0.491345	0.243263	0.311895	0.0581443	0.0107761	0	0.0486168	0.0206355	0	0.0124747	0	0.0370015	0.0649118	0.0530938	1.84485	0.474776	1.45525	0.581943	0	0.0272976	0.0233765	0.0872826	0.0398247	1.16586	0.718649	0.216339	0.964457	0.723146	0.904327	11.7664	11.5699	9.99531	9.99465	0.125783	0	0	0.262619
BolOFP21	0.048652	0.097515	0.155607	0.0180819	0.0391524	0	0	0.108049	0.0601593	0	0	0	0	0	0	0.0179892	0.0314334	0.0289196	0	0.0231475	0.0214918	0.323842	0.115724	0	0	0.0156011	0	0.0331448	0.0229505	0.0244496	0.433193	0.114177	0	0	0	0	0.412328	0.346741	0.457028	0.380211	0	0.298147	0	0
BolOFP22	0	0	0	0	0	0	0	0	0	0	0	0	0	0	0	0.0669837	0.034091	0	0	0.0945213	0	0.730721	0.0973963	0	0.0436957	0	0.0396943	0	0	0	0.779497	0.100263	0	0.654839	0.3451	1.00325	0.203625	0.0878783	0.0765507	0.17976	0	0	0	0
BolOFP23	0.0229829	0.0363289	0.0314519	0.0152938	0.0986946	0.0393129	0.0714282	0.114154	0.0261781	0.138355	0.0118551	0.0581471	0.0819052	0	0	0.0850644	0.0166105	0	3.07819	4.22974	2.79454	2.44561	1.68808	1.31129	0.654947	0.0131711	0.0289288	0	2.35318	1.79255	3.47641	0.465098	1.99489	0.532079	1.01182	0.425112	0.24234	0.0182114	0.1809	0.222769	0	0	0	0
BolOFP24	0.841607	0.504398	0.376402	0.234524	0.0245158	0.0260339	0.0162914	0.106121	0.0521293	0.685562	0.0906019	0.051222	0.017515	0.0573446	0	0.381884	0	0	0.1382	0.0257221	0.0418904	0.825568	0.024789	0	0.142717	0.29003	0.093394	0.0189448	0.0413211	0.0485713	0.565361	0.035774	0.05473	0.94021	2.41096	0.86368	1.99301	1.6437	1.57081	2.15771	0	0.236376	0.4964	0
BolOFP25	1.36716	1.92178	1.63423	1.46443	0.465854	0.562443	0.14636	1.46353	2.27386	1.07954	0.0882395	0.0862746	0.00973347	0.126389	0.0351344	0.799036	0.0521209	0.0329783	1.60688	1.75455	1.36308	2.10612	2.73081	2.18528	1.55538	2.40506	0.0494953	0.0586718	1.88369	1.07466	2.86419	0.43504	0.407641	0.110634	0	2.13179	1.34306	1.09375	1.70719	1.50781	0.111418	0.135989	0.285583	0.465253
BolOFP26	0	0	0	0	0	0	0.0649233	0.0387677	0.0441677	0	0.0418237	0.112347	0.636589	0.0607003	0	0.226815	0.172957	0	0.0306969	0	0	0.451706	0.0467583	0	0.599319	1.21045	0.254389	0	0.109377	0	0.258937	0	0	0.575627	0	1.04953	0.15164	0.266394	0.567587	0.381207	0	0	0	0
BolOFP27	0.89137	0.718387	0.183617	0.0260867	0.0537155	0.0324099	0.0343855	0.21315	0.122088	0.017802	0.0632907	0.152481	0	0.0785568	0.0757398	0.371351	0	0	0.0154068	0.0479611	0.108923	0.422082	0.139572	0.316891	0.252536	1.11802	0.24758	0.026034	0.0826134	0.0899328	0.486903	0.899146	0.036142	0	0	0.637653	0.744593	0.440414	1.74375	2.29724	0	0.704753	0	0.43982
BolOFP28	1.77112	2.07944	0.936788	0.36976	0.274541	0.187998	0.147122	2.55774	1.47495	0.65369	0.237783	0.33882	0.110161	0.158327	0.165573	0.303255	0.0158044	0.367679	6.68459	8.03766	6.58168	6.96655	3.34977	6.19821	4.90817	0.215685	0.305705	1.3064	6.30532	11.1445	4.19475	3.90793	5.97145	2.34627	2.23353	2.2199	5.81964	2.75289	4.1043	5.05381	1.25171	1.57003	0.85562	0.598258
