# Supplementary material for: Phylogenomic curation of Ovate Family Proteins (OFPs) in the U’s Triangle of Brassica L. indicates stress-induced growth modulation
Source: PLoS One. 2024 Jan 26;19(1):e0297473. doi: 10.1371/journal.pone.0297473 (PMC10817133; doi:10.1371/journal.pone.0297473)
Supplement: S7 Table — (XLSX) [file pone.0297473.s007.xlsx]

## Sheet: Bju
Table S7 (a): GO terms and functional enrichment analysis datasets of Brassica juncea
source	term_name	term_id	highlighted	adjusted_p_value	negative_log10_of_adjusted_p_value	term_size	query_size	intersection_size	effective_domain_size	intersections
GO:MF	DNA binding	GO:0003677	TRUE	5.00564e-09	8.30054	3848	11	11	34595	CDS.BJUA02G40530S,CDS.BJUB06G40010S,CDS.BJUA05G12490S,CDS.BJUB02G02860S,CDS.BJUB08G46830S,CDS.BJUB01G39380S,CDS.BJUA09G02500S,CDS.BJUA02G32460S,CDS.BJUB02G31310S,CDS.BJUA10G13570S,CDS.BJUA03G43580S
GO:MF	nucleic acid binding	GO:0003676	FALSE	2.91185e-06	5.53583	6860	11	11	34595	CDS.BJUA02G40530S,CDS.BJUB06G40010S,CDS.BJUA05G12490S,CDS.BJUB02G02860S,CDS.BJUB08G46830S,CDS.BJUB01G39380S,CDS.BJUA09G02500S,CDS.BJUA02G32460S,CDS.BJUB02G31310S,CDS.BJUA10G13570S,CDS.BJUA03G43580S
GO:MF	heterocyclic compound binding	GO:1901363	FALSE	0.00294942	2.53026	12865	11	11	34595	CDS.BJUA02G40530S,CDS.BJUB06G40010S,CDS.BJUA05G12490S,CDS.BJUB02G02860S,CDS.BJUB08G46830S,CDS.BJUB01G39380S,CDS.BJUA09G02500S,CDS.BJUA02G32460S,CDS.BJUB02G31310S,CDS.BJUA10G13570S,CDS.BJUA03G43580S
GO:MF	organic cyclic compound binding	GO:0097159	FALSE	0.00295195	2.52989	12866	11	11	34595	CDS.BJUA02G40530S,CDS.BJUB06G40010S,CDS.BJUA05G12490S,CDS.BJUB02G02860S,CDS.BJUB08G46830S,CDS.BJUB01G39380S,CDS.BJUA09G02500S,CDS.BJUA02G32460S,CDS.BJUB02G31310S,CDS.BJUA10G13570S,CDS.BJUA03G43580S
GO:BP	negative regulation of RNA biosynthetic process	GO:1902679	FALSE	1.74281e-163	162.759	106	65	65	25111	CDS.BJUA02G40530S,CDS.BJUB06G40010S,CDS.BJUA05G12490S,CDS.BJUB02G02860S,CDS.BJUB08G46830S,CDS.BJUB01G39380S,CDS.BJUA09G02500S,CDS.BJUA02G32460S,CDS.BJUB02G31310S,CDS.BJUA10G13570S,CDS.BJUB05G48010S,CDS.BJUA03G43580S,CDS.BJUA01G34930S,CDS.BJUB07G19380S,CDS.BJUA03G14000S,CDS.BJUA08G11960S,CDS.BJUA02G35520S,CDS.BJUB05G26680S,CDS.BJUB01G43690S,CDS.BJUB02G35430S,CDS.BJUA04G22940S,CDS.BJUB02G12300S,CDS…
GO:BP	negative regulation of nucleic acid-templated transcription	GO:1903507	TRUE	1.74281e-163	162.759	106	65	65	25111	CDS.BJUA02G40530S,CDS.BJUB06G40010S,CDS.BJUA05G12490S,CDS.BJUB02G02860S,CDS.BJUB08G46830S,CDS.BJUB01G39380S,CDS.BJUA09G02500S,CDS.BJUA02G32460S,CDS.BJUB02G31310S,CDS.BJUA10G13570S,CDS.BJUB05G48010S,CDS.BJUA03G43580S,CDS.BJUA01G34930S,CDS.BJUB07G19380S,CDS.BJUA03G14000S,CDS.BJUA08G11960S,CDS.BJUA02G35520S,CDS.BJUB05G26680S,CDS.BJUB01G43690S,CDS.BJUB02G35430S,CDS.BJUA04G22940S,CDS.BJUB02G12300S,CDS…
GO:BP	negative regulation of DNA-templated transcription	GO:0045892	FALSE	1.74281e-163	162.759	106	65	65	25111	CDS.BJUA02G40530S,CDS.BJUB06G40010S,CDS.BJUA05G12490S,CDS.BJUB02G02860S,CDS.BJUB08G46830S,CDS.BJUB01G39380S,CDS.BJUA09G02500S,CDS.BJUA02G32460S,CDS.BJUB02G31310S,CDS.BJUA10G13570S,CDS.BJUB05G48010S,CDS.BJUA03G43580S,CDS.BJUA01G34930S,CDS.BJUB07G19380S,CDS.BJUA03G14000S,CDS.BJUA08G11960S,CDS.BJUA02G35520S,CDS.BJUB05G26680S,CDS.BJUB01G43690S,CDS.BJUB02G35430S,CDS.BJUA04G22940S,CDS.BJUB02G12300S,CDS…
GO:BP	negative regulation of RNA metabolic process	GO:0051253	FALSE	2.12679e-160	159.672	114	65	65	25111	CDS.BJUA02G40530S,CDS.BJUB06G40010S,CDS.BJUA05G12490S,CDS.BJUB02G02860S,CDS.BJUB08G46830S,CDS.BJUB01G39380S,CDS.BJUA09G02500S,CDS.BJUA02G32460S,CDS.BJUB02G31310S,CDS.BJUA10G13570S,CDS.BJUB05G48010S,CDS.BJUA03G43580S,CDS.BJUA01G34930S,CDS.BJUB07G19380S,CDS.BJUA03G14000S,CDS.BJUA08G11960S,CDS.BJUA02G35520S,CDS.BJUB05G26680S,CDS.BJUB01G43690S,CDS.BJUB02G35430S,CDS.BJUA04G22940S,CDS.BJUB02G12300S,CDS…
GO:BP	negative regulation of nucleobase-containing compound metabolic process	GO:0045934	FALSE	5.57351e-159	158.254	118	65	65	25111	CDS.BJUA02G40530S,CDS.BJUB06G40010S,CDS.BJUA05G12490S,CDS.BJUB02G02860S,CDS.BJUB08G46830S,CDS.BJUB01G39380S,CDS.BJUA09G02500S,CDS.BJUA02G32460S,CDS.BJUB02G31310S,CDS.BJUA10G13570S,CDS.BJUB05G48010S,CDS.BJUA03G43580S,CDS.BJUA01G34930S,CDS.BJUB07G19380S,CDS.BJUA03G14000S,CDS.BJUA08G11960S,CDS.BJUA02G35520S,CDS.BJUB05G26680S,CDS.BJUB01G43690S,CDS.BJUB02G35430S,CDS.BJUA04G22940S,CDS.BJUB02G12300S,CDS…
GO:BP	negative regulation of macromolecule biosynthetic process	GO:0010558	FALSE	5.84528e-150	149.233	149	65	65	25111	CDS.BJUA02G40530S,CDS.BJUB06G40010S,CDS.BJUA05G12490S,CDS.BJUB02G02860S,CDS.BJUB08G46830S,CDS.BJUB01G39380S,CDS.BJUA09G02500S,CDS.BJUA02G32460S,CDS.BJUB02G31310S,CDS.BJUA10G13570S,CDS.BJUB05G48010S,CDS.BJUA03G43580S,CDS.BJUA01G34930S,CDS.BJUB07G19380S,CDS.BJUA03G14000S,CDS.BJUA08G11960S,CDS.BJUA02G35520S,CDS.BJUB05G26680S,CDS.BJUB01G43690S,CDS.BJUB02G35430S,CDS.BJUA04G22940S,CDS.BJUB02G12300S,CDS…
GO:BP	negative regulation of biosynthetic process	GO:0009890	FALSE	1.03152e-149	148.987	150	65	65	25111	CDS.BJUA02G40530S,CDS.BJUB06G40010S,CDS.BJUA05G12490S,CDS.BJUB02G02860S,CDS.BJUB08G46830S,CDS.BJUB01G39380S,CDS.BJUA09G02500S,CDS.BJUA02G32460S,CDS.BJUB02G31310S,CDS.BJUA10G13570S,CDS.BJUB05G48010S,CDS.BJUA03G43580S,CDS.BJUA01G34930S,CDS.BJUB07G19380S,CDS.BJUA03G14000S,CDS.BJUA08G11960S,CDS.BJUA02G35520S,CDS.BJUB05G26680S,CDS.BJUB01G43690S,CDS.BJUB02G35430S,CDS.BJUA04G22940S,CDS.BJUB02G12300S,CDS…
GO:BP	negative regulation of cellular biosynthetic process	GO:0031327	FALSE	1.03152e-149	148.987	150	65	65	25111	CDS.BJUA02G40530S,CDS.BJUB06G40010S,CDS.BJUA05G12490S,CDS.BJUB02G02860S,CDS.BJUB08G46830S,CDS.BJUB01G39380S,CDS.BJUA09G02500S,CDS.BJUA02G32460S,CDS.BJUB02G31310S,CDS.BJUA10G13570S,CDS.BJUB05G48010S,CDS.BJUA03G43580S,CDS.BJUA01G34930S,CDS.BJUB07G19380S,CDS.BJUA03G14000S,CDS.BJUA08G11960S,CDS.BJUA02G35520S,CDS.BJUB05G26680S,CDS.BJUB01G43690S,CDS.BJUB02G35430S,CDS.BJUA04G22940S,CDS.BJUB02G12300S,CDS…
GO:BP	negative regulation of cellular metabolic process	GO:0031324	FALSE	1.1288e-141	140.947	188	65	65	25111	CDS.BJUA02G40530S,CDS.BJUB06G40010S,CDS.BJUA05G12490S,CDS.BJUB02G02860S,CDS.BJUB08G46830S,CDS.BJUB01G39380S,CDS.BJUA09G02500S,CDS.BJUA02G32460S,CDS.BJUB02G31310S,CDS.BJUA10G13570S,CDS.BJUB05G48010S,CDS.BJUA03G43580S,CDS.BJUA01G34930S,CDS.BJUB07G19380S,CDS.BJUA03G14000S,CDS.BJUA08G11960S,CDS.BJUA02G35520S,CDS.BJUB05G26680S,CDS.BJUB01G43690S,CDS.BJUB02G35430S,CDS.BJUA04G22940S,CDS.BJUB02G12300S,CDS…
GO:BP	negative regulation of nitrogen compound metabolic process	GO:0051172	FALSE	2.61518e-141	140.582	190	65	65	25111	CDS.BJUA02G40530S,CDS.BJUB06G40010S,CDS.BJUA05G12490S,CDS.BJUB02G02860S,CDS.BJUB08G46830S,CDS.BJUB01G39380S,CDS.BJUA09G02500S,CDS.BJUA02G32460S,CDS.BJUB02G31310S,CDS.BJUA10G13570S,CDS.BJUB05G48010S,CDS.BJUA03G43580S,CDS.BJUA01G34930S,CDS.BJUB07G19380S,CDS.BJUA03G14000S,CDS.BJUA08G11960S,CDS.BJUA02G35520S,CDS.BJUB05G26680S,CDS.BJUB01G43690S,CDS.BJUB02G35430S,CDS.BJUA04G22940S,CDS.BJUB02G12300S,CDS…
GO:BP	negative regulation of macromolecule metabolic process	GO:0010605	FALSE	1.53999e-123	122.812	327	65	65	25111	CDS.BJUA02G40530S,CDS.BJUB06G40010S,CDS.BJUA05G12490S,CDS.BJUB02G02860S,CDS.BJUB08G46830S,CDS.BJUB01G39380S,CDS.BJUA09G02500S,CDS.BJUA02G32460S,CDS.BJUB02G31310S,CDS.BJUA10G13570S,CDS.BJUB05G48010S,CDS.BJUA03G43580S,CDS.BJUA01G34930S,CDS.BJUB07G19380S,CDS.BJUA03G14000S,CDS.BJUA08G11960S,CDS.BJUA02G35520S,CDS.BJUB05G26680S,CDS.BJUB01G43690S,CDS.BJUB02G35430S,CDS.BJUA04G22940S,CDS.BJUB02G12300S,CDS…
GO:BP	negative regulation of cellular process	GO:0048523	FALSE	3.70888e-123	122.431	331	65	65	25111	CDS.BJUA02G40530S,CDS.BJUB06G40010S,CDS.BJUA05G12490S,CDS.BJUB02G02860S,CDS.BJUB08G46830S,CDS.BJUB01G39380S,CDS.BJUA09G02500S,CDS.BJUA02G32460S,CDS.BJUB02G31310S,CDS.BJUA10G13570S,CDS.BJUB05G48010S,CDS.BJUA03G43580S,CDS.BJUA01G34930S,CDS.BJUB07G19380S,CDS.BJUA03G14000S,CDS.BJUA08G11960S,CDS.BJUA02G35520S,CDS.BJUB05G26680S,CDS.BJUB01G43690S,CDS.BJUB02G35430S,CDS.BJUA04G22940S,CDS.BJUB02G12300S,CDS…
GO:BP	negative regulation of metabolic process	GO:0009892	FALSE	7.11498e-123	122.148	334	65	65	25111	CDS.BJUA02G40530S,CDS.BJUB06G40010S,CDS.BJUA05G12490S,CDS.BJUB02G02860S,CDS.BJUB08G46830S,CDS.BJUB01G39380S,CDS.BJUA09G02500S,CDS.BJUA02G32460S,CDS.BJUB02G31310S,CDS.BJUA10G13570S,CDS.BJUB05G48010S,CDS.BJUA03G43580S,CDS.BJUA01G34930S,CDS.BJUB07G19380S,CDS.BJUA03G14000S,CDS.BJUA08G11960S,CDS.BJUA02G35520S,CDS.BJUB05G26680S,CDS.BJUB01G43690S,CDS.BJUB02G35430S,CDS.BJUA04G22940S,CDS.BJUB02G12300S,CDS…
GO:BP	negative regulation of biological process	GO:0048519	FALSE	2.04175e-110	109.69	501	65	65	25111	CDS.BJUA02G40530S,CDS.BJUB06G40010S,CDS.BJUA05G12490S,CDS.BJUB02G02860S,CDS.BJUB08G46830S,CDS.BJUB01G39380S,CDS.BJUA09G02500S,CDS.BJUA02G32460S,CDS.BJUB02G31310S,CDS.BJUA10G13570S,CDS.BJUB05G48010S,CDS.BJUA03G43580S,CDS.BJUA01G34930S,CDS.BJUB07G19380S,CDS.BJUA03G14000S,CDS.BJUA08G11960S,CDS.BJUA02G35520S,CDS.BJUB05G26680S,CDS.BJUB01G43690S,CDS.BJUB02G35430S,CDS.BJUA04G22940S,CDS.BJUB02G12300S,CDS…
GO:BP	regulation of nucleic acid-templated transcription	GO:1903506	FALSE	3.14992e-57	56.5017	3116	65	65	25111	CDS.BJUA02G40530S,CDS.BJUB06G40010S,CDS.BJUA05G12490S,CDS.BJUB02G02860S,CDS.BJUB08G46830S,CDS.BJUB01G39380S,CDS.BJUA09G02500S,CDS.BJUA02G32460S,CDS.BJUB02G31310S,CDS.BJUA10G13570S,CDS.BJUB05G48010S,CDS.BJUA03G43580S,CDS.BJUA01G34930S,CDS.BJUB07G19380S,CDS.BJUA03G14000S,CDS.BJUA08G11960S,CDS.BJUA02G35520S,CDS.BJUB05G26680S,CDS.BJUB01G43690S,CDS.BJUB02G35430S,CDS.BJUA04G22940S,CDS.BJUB02G12300S,CDS…
GO:BP	regulation of DNA-templated transcription	GO:0006355	FALSE	3.14992e-57	56.5017	3116	65	65	25111	CDS.BJUA02G40530S,CDS.BJUB06G40010S,CDS.BJUA05G12490S,CDS.BJUB02G02860S,CDS.BJUB08G46830S,CDS.BJUB01G39380S,CDS.BJUA09G02500S,CDS.BJUA02G32460S,CDS.BJUB02G31310S,CDS.BJUA10G13570S,CDS.BJUB05G48010S,CDS.BJUA03G43580S,CDS.BJUA01G34930S,CDS.BJUB07G19380S,CDS.BJUA03G14000S,CDS.BJUA08G11960S,CDS.BJUA02G35520S,CDS.BJUB05G26680S,CDS.BJUB01G43690S,CDS.BJUB02G35430S,CDS.BJUA04G22940S,CDS.BJUB02G12300S,CDS…
GO:BP	regulation of RNA biosynthetic process	GO:2001141	FALSE	3.14992e-57	56.5017	3116	65	65	25111	CDS.BJUA02G40530S,CDS.BJUB06G40010S,CDS.BJUA05G12490S,CDS.BJUB02G02860S,CDS.BJUB08G46830S,CDS.BJUB01G39380S,CDS.BJUA09G02500S,CDS.BJUA02G32460S,CDS.BJUB02G31310S,CDS.BJUA10G13570S,CDS.BJUB05G48010S,CDS.BJUA03G43580S,CDS.BJUA01G34930S,CDS.BJUB07G19380S,CDS.BJUA03G14000S,CDS.BJUA08G11960S,CDS.BJUA02G35520S,CDS.BJUB05G26680S,CDS.BJUB01G43690S,CDS.BJUB02G35430S,CDS.BJUA04G22940S,CDS.BJUB02G12300S,CDS…
GO:BP	regulation of RNA metabolic process	GO:0051252	FALSE	9.73473e-57	56.0117	3170	65	65	25111	CDS.BJUA02G40530S,CDS.BJUB06G40010S,CDS.BJUA05G12490S,CDS.BJUB02G02860S,CDS.BJUB08G46830S,CDS.BJUB01G39380S,CDS.BJUA09G02500S,CDS.BJUA02G32460S,CDS.BJUB02G31310S,CDS.BJUA10G13570S,CDS.BJUB05G48010S,CDS.BJUA03G43580S,CDS.BJUA01G34930S,CDS.BJUB07G19380S,CDS.BJUA03G14000S,CDS.BJUA08G11960S,CDS.BJUA02G35520S,CDS.BJUB05G26680S,CDS.BJUB01G43690S,CDS.BJUB02G35430S,CDS.BJUA04G22940S,CDS.BJUB02G12300S,CDS…
GO:BP	regulation of macromolecule biosynthetic process	GO:0010556	FALSE	2.12876e-56	55.6719	3208	65	65	25111	CDS.BJUA02G40530S,CDS.BJUB06G40010S,CDS.BJUA05G12490S,CDS.BJUB02G02860S,CDS.BJUB08G46830S,CDS.BJUB01G39380S,CDS.BJUA09G02500S,CDS.BJUA02G32460S,CDS.BJUB02G31310S,CDS.BJUA10G13570S,CDS.BJUB05G48010S,CDS.BJUA03G43580S,CDS.BJUA01G34930S,CDS.BJUB07G19380S,CDS.BJUA03G14000S,CDS.BJUA08G11960S,CDS.BJUA02G35520S,CDS.BJUB05G26680S,CDS.BJUB01G43690S,CDS.BJUB02G35430S,CDS.BJUA04G22940S,CDS.BJUB02G12300S,CDS…
GO:BP	regulation of cellular biosynthetic process	GO:0031326	FALSE	2.50695e-56	55.6009	3216	65	65	25111	CDS.BJUA02G40530S,CDS.BJUB06G40010S,CDS.BJUA05G12490S,CDS.BJUB02G02860S,CDS.BJUB08G46830S,CDS.BJUB01G39380S,CDS.BJUA09G02500S,CDS.BJUA02G32460S,CDS.BJUB02G31310S,CDS.BJUA10G13570S,CDS.BJUB05G48010S,CDS.BJUA03G43580S,CDS.BJUA01G34930S,CDS.BJUB07G19380S,CDS.BJUA03G14000S,CDS.BJUA08G11960S,CDS.BJUA02G35520S,CDS.BJUB05G26680S,CDS.BJUB01G43690S,CDS.BJUB02G35430S,CDS.BJUA04G22940S,CDS.BJUB02G12300S,CDS…
GO:BP	regulation of biosynthetic process	GO:0009889	FALSE	3.26718e-56	55.4858	3229	65	65	25111	CDS.BJUA02G40530S,CDS.BJUB06G40010S,CDS.BJUA05G12490S,CDS.BJUB02G02860S,CDS.BJUB08G46830S,CDS.BJUB01G39380S,CDS.BJUA09G02500S,CDS.BJUA02G32460S,CDS.BJUB02G31310S,CDS.BJUA10G13570S,CDS.BJUB05G48010S,CDS.BJUA03G43580S,CDS.BJUA01G34930S,CDS.BJUB07G19380S,CDS.BJUA03G14000S,CDS.BJUA08G11960S,CDS.BJUA02G35520S,CDS.BJUB05G26680S,CDS.BJUB01G43690S,CDS.BJUB02G35430S,CDS.BJUA04G22940S,CDS.BJUB02G12300S,CDS…
GO:BP	regulation of nucleobase-containing compound metabolic process	GO:0019219	FALSE	5.99574e-56	55.2222	3259	65	65	25111	CDS.BJUA02G40530S,CDS.BJUB06G40010S,CDS.BJUA05G12490S,CDS.BJUB02G02860S,CDS.BJUB08G46830S,CDS.BJUB01G39380S,CDS.BJUA09G02500S,CDS.BJUA02G32460S,CDS.BJUB02G31310S,CDS.BJUA10G13570S,CDS.BJUB05G48010S,CDS.BJUA03G43580S,CDS.BJUA01G34930S,CDS.BJUB07G19380S,CDS.BJUA03G14000S,CDS.BJUA08G11960S,CDS.BJUA02G35520S,CDS.BJUB05G26680S,CDS.BJUB01G43690S,CDS.BJUB02G35430S,CDS.BJUA04G22940S,CDS.BJUB02G12300S,CDS…
GO:BP	regulation of nitrogen compound metabolic process	GO:0051171	FALSE	1.753e-54	53.7562	3431	65	65	25111	CDS.BJUA02G40530S,CDS.BJUB06G40010S,CDS.BJUA05G12490S,CDS.BJUB02G02860S,CDS.BJUB08G46830S,CDS.BJUB01G39380S,CDS.BJUA09G02500S,CDS.BJUA02G32460S,CDS.BJUB02G31310S,CDS.BJUA10G13570S,CDS.BJUB05G48010S,CDS.BJUA03G43580S,CDS.BJUA01G34930S,CDS.BJUB07G19380S,CDS.BJUA03G14000S,CDS.BJUA08G11960S,CDS.BJUA02G35520S,CDS.BJUB05G26680S,CDS.BJUB01G43690S,CDS.BJUB02G35430S,CDS.BJUA04G22940S,CDS.BJUB02G12300S,CDS…
GO:BP	regulation of cellular metabolic process	GO:0031323	FALSE	2.93185e-54	53.5329	3458	65	65	25111	CDS.BJUA02G40530S,CDS.BJUB06G40010S,CDS.BJUA05G12490S,CDS.BJUB02G02860S,CDS.BJUB08G46830S,CDS.BJUB01G39380S,CDS.BJUA09G02500S,CDS.BJUA02G32460S,CDS.BJUB02G31310S,CDS.BJUA10G13570S,CDS.BJUB05G48010S,CDS.BJUA03G43580S,CDS.BJUA01G34930S,CDS.BJUB07G19380S,CDS.BJUA03G14000S,CDS.BJUA08G11960S,CDS.BJUA02G35520S,CDS.BJUB05G26680S,CDS.BJUB01G43690S,CDS.BJUB02G35430S,CDS.BJUA04G22940S,CDS.BJUB02G12300S,CDS…
GO:BP	regulation of primary metabolic process	GO:0080090	FALSE	3.61107e-54	53.4424	3469	65	65	25111	CDS.BJUA02G40530S,CDS.BJUB06G40010S,CDS.BJUA05G12490S,CDS.BJUB02G02860S,CDS.BJUB08G46830S,CDS.BJUB01G39380S,CDS.BJUA09G02500S,CDS.BJUA02G32460S,CDS.BJUB02G31310S,CDS.BJUA10G13570S,CDS.BJUB05G48010S,CDS.BJUA03G43580S,CDS.BJUA01G34930S,CDS.BJUB07G19380S,CDS.BJUA03G14000S,CDS.BJUA08G11960S,CDS.BJUA02G35520S,CDS.BJUB05G26680S,CDS.BJUB01G43690S,CDS.BJUB02G35430S,CDS.BJUA04G22940S,CDS.BJUB02G12300S,CDS…
GO:BP	regulation of gene expression	GO:0010468	FALSE	4.36167e-54	53.3603	3479	65	65	25111	CDS.BJUA02G40530S,CDS.BJUB06G40010S,CDS.BJUA05G12490S,CDS.BJUB02G02860S,CDS.BJUB08G46830S,CDS.BJUB01G39380S,CDS.BJUA09G02500S,CDS.BJUA02G32460S,CDS.BJUB02G31310S,CDS.BJUA10G13570S,CDS.BJUB05G48010S,CDS.BJUA03G43580S,CDS.BJUA01G34930S,CDS.BJUB07G19380S,CDS.BJUA03G14000S,CDS.BJUA08G11960S,CDS.BJUA02G35520S,CDS.BJUB05G26680S,CDS.BJUB01G43690S,CDS.BJUB02G35430S,CDS.BJUA04G22940S,CDS.BJUB02G12300S,CDS…
GO:BP	DNA-templated transcription	GO:0006351	FALSE	9.40697e-54	53.0266	3520	65	65	25111	CDS.BJUA02G40530S,CDS.BJUB06G40010S,CDS.BJUA05G12490S,CDS.BJUB02G02860S,CDS.BJUB08G46830S,CDS.BJUB01G39380S,CDS.BJUA09G02500S,CDS.BJUA02G32460S,CDS.BJUB02G31310S,CDS.BJUA10G13570S,CDS.BJUB05G48010S,CDS.BJUA03G43580S,CDS.BJUA01G34930S,CDS.BJUB07G19380S,CDS.BJUA03G14000S,CDS.BJUA08G11960S,CDS.BJUA02G35520S,CDS.BJUB05G26680S,CDS.BJUB01G43690S,CDS.BJUB02G35430S,CDS.BJUA04G22940S,CDS.BJUB02G12300S,CDS…
GO:BP	nucleic acid-templated transcription	GO:0097659	FALSE	9.40697e-54	53.0266	3520	65	65	25111	CDS.BJUA02G40530S,CDS.BJUB06G40010S,CDS.BJUA05G12490S,CDS.BJUB02G02860S,CDS.BJUB08G46830S,CDS.BJUB01G39380S,CDS.BJUA09G02500S,CDS.BJUA02G32460S,CDS.BJUB02G31310S,CDS.BJUA10G13570S,CDS.BJUB05G48010S,CDS.BJUA03G43580S,CDS.BJUA01G34930S,CDS.BJUB07G19380S,CDS.BJUA03G14000S,CDS.BJUA08G11960S,CDS.BJUA02G35520S,CDS.BJUB05G26680S,CDS.BJUB01G43690S,CDS.BJUB02G35430S,CDS.BJUA04G22940S,CDS.BJUB02G12300S,CDS…
GO:BP	RNA biosynthetic process	GO:0032774	FALSE	1.07164e-53	52.97	3527	65	65	25111	CDS.BJUA02G40530S,CDS.BJUB06G40010S,CDS.BJUA05G12490S,CDS.BJUB02G02860S,CDS.BJUB08G46830S,CDS.BJUB01G39380S,CDS.BJUA09G02500S,CDS.BJUA02G32460S,CDS.BJUB02G31310S,CDS.BJUA10G13570S,CDS.BJUB05G48010S,CDS.BJUA03G43580S,CDS.BJUA01G34930S,CDS.BJUB07G19380S,CDS.BJUA03G14000S,CDS.BJUA08G11960S,CDS.BJUA02G35520S,CDS.BJUB05G26680S,CDS.BJUB01G43690S,CDS.BJUB02G35430S,CDS.BJUA04G22940S,CDS.BJUB02G12300S,CDS…
GO:BP	regulation of macromolecule metabolic process	GO:0060255	FALSE	2.61218e-52	51.583	3703	65	65	25111	CDS.BJUA02G40530S,CDS.BJUB06G40010S,CDS.BJUA05G12490S,CDS.BJUB02G02860S,CDS.BJUB08G46830S,CDS.BJUB01G39380S,CDS.BJUA09G02500S,CDS.BJUA02G32460S,CDS.BJUB02G31310S,CDS.BJUA10G13570S,CDS.BJUB05G48010S,CDS.BJUA03G43580S,CDS.BJUA01G34930S,CDS.BJUB07G19380S,CDS.BJUA03G14000S,CDS.BJUA08G11960S,CDS.BJUA02G35520S,CDS.BJUB05G26680S,CDS.BJUB01G43690S,CDS.BJUB02G35430S,CDS.BJUA04G22940S,CDS.BJUB02G12300S,CDS…
GO:BP	regulation of metabolic process	GO:0019222	FALSE	9.89632e-52	51.0045	3779	65	65	25111	CDS.BJUA02G40530S,CDS.BJUB06G40010S,CDS.BJUA05G12490S,CDS.BJUB02G02860S,CDS.BJUB08G46830S,CDS.BJUB01G39380S,CDS.BJUA09G02500S,CDS.BJUA02G32460S,CDS.BJUB02G31310S,CDS.BJUA10G13570S,CDS.BJUB05G48010S,CDS.BJUA03G43580S,CDS.BJUA01G34930S,CDS.BJUB07G19380S,CDS.BJUA03G14000S,CDS.BJUA08G11960S,CDS.BJUA02G35520S,CDS.BJUB05G26680S,CDS.BJUB01G43690S,CDS.BJUB02G35430S,CDS.BJUA04G22940S,CDS.BJUB02G12300S,CDS…
GO:BP	nucleobase-containing compound biosynthetic process	GO:0034654	FALSE	2.30274e-51	50.6378	3828	65	65	25111	CDS.BJUA02G40530S,CDS.BJUB06G40010S,CDS.BJUA05G12490S,CDS.BJUB02G02860S,CDS.BJUB08G46830S,CDS.BJUB01G39380S,CDS.BJUA09G02500S,CDS.BJUA02G32460S,CDS.BJUB02G31310S,CDS.BJUA10G13570S,CDS.BJUB05G48010S,CDS.BJUA03G43580S,CDS.BJUA01G34930S,CDS.BJUB07G19380S,CDS.BJUA03G14000S,CDS.BJUA08G11960S,CDS.BJUA02G35520S,CDS.BJUB05G26680S,CDS.BJUB01G43690S,CDS.BJUB02G35430S,CDS.BJUA04G22940S,CDS.BJUB02G12300S,CDS…
GO:BP	aromatic compound biosynthetic process	GO:0019438	FALSE	1.12437e-49	48.9491	4062	65	65	25111	CDS.BJUA02G40530S,CDS.BJUB06G40010S,CDS.BJUA05G12490S,CDS.BJUB02G02860S,CDS.BJUB08G46830S,CDS.BJUB01G39380S,CDS.BJUA09G02500S,CDS.BJUA02G32460S,CDS.BJUB02G31310S,CDS.BJUA10G13570S,CDS.BJUB05G48010S,CDS.BJUA03G43580S,CDS.BJUA01G34930S,CDS.BJUB07G19380S,CDS.BJUA03G14000S,CDS.BJUA08G11960S,CDS.BJUA02G35520S,CDS.BJUB05G26680S,CDS.BJUB01G43690S,CDS.BJUB02G35430S,CDS.BJUA04G22940S,CDS.BJUB02G12300S,CDS…
GO:BP	heterocycle biosynthetic process	GO:0018130	FALSE	1.55118e-49	48.8093	4082	65	65	25111	CDS.BJUA02G40530S,CDS.BJUB06G40010S,CDS.BJUA05G12490S,CDS.BJUB02G02860S,CDS.BJUB08G46830S,CDS.BJUB01G39380S,CDS.BJUA09G02500S,CDS.BJUA02G32460S,CDS.BJUB02G31310S,CDS.BJUA10G13570S,CDS.BJUB05G48010S,CDS.BJUA03G43580S,CDS.BJUA01G34930S,CDS.BJUB07G19380S,CDS.BJUA03G14000S,CDS.BJUA08G11960S,CDS.BJUA02G35520S,CDS.BJUB05G26680S,CDS.BJUB01G43690S,CDS.BJUB02G35430S,CDS.BJUA04G22940S,CDS.BJUB02G12300S,CDS…
GO:BP	organic cyclic compound biosynthetic process	GO:1901362	FALSE	7.22455e-49	48.1412	4179	65	65	25111	CDS.BJUA02G40530S,CDS.BJUB06G40010S,CDS.BJUA05G12490S,CDS.BJUB02G02860S,CDS.BJUB08G46830S,CDS.BJUB01G39380S,CDS.BJUA09G02500S,CDS.BJUA02G32460S,CDS.BJUB02G31310S,CDS.BJUA10G13570S,CDS.BJUB05G48010S,CDS.BJUA03G43580S,CDS.BJUA01G34930S,CDS.BJUB07G19380S,CDS.BJUA03G14000S,CDS.BJUA08G11960S,CDS.BJUA02G35520S,CDS.BJUB05G26680S,CDS.BJUB01G43690S,CDS.BJUB02G35430S,CDS.BJUA04G22940S,CDS.BJUB02G12300S,CDS…
GO:BP	regulation of cellular process	GO:0050794	FALSE	5.94747e-45	44.2257	4796	65	65	25111	CDS.BJUA02G40530S,CDS.BJUB06G40010S,CDS.BJUA05G12490S,CDS.BJUB02G02860S,CDS.BJUB08G46830S,CDS.BJUB01G39380S,CDS.BJUA09G02500S,CDS.BJUA02G32460S,CDS.BJUB02G31310S,CDS.BJUA10G13570S,CDS.BJUB05G48010S,CDS.BJUA03G43580S,CDS.BJUA01G34930S,CDS.BJUB07G19380S,CDS.BJUA03G14000S,CDS.BJUA08G11960S,CDS.BJUA02G35520S,CDS.BJUB05G26680S,CDS.BJUB01G43690S,CDS.BJUB02G35430S,CDS.BJUA04G22940S,CDS.BJUB02G12300S,CDS…
GO:BP	RNA metabolic process	GO:0016070	FALSE	9.96809e-45	44.0014	4834	65	65	25111	CDS.BJUA02G40530S,CDS.BJUB06G40010S,CDS.BJUA05G12490S,CDS.BJUB02G02860S,CDS.BJUB08G46830S,CDS.BJUB01G39380S,CDS.BJUA09G02500S,CDS.BJUA02G32460S,CDS.BJUB02G31310S,CDS.BJUA10G13570S,CDS.BJUB05G48010S,CDS.BJUA03G43580S,CDS.BJUA01G34930S,CDS.BJUB07G19380S,CDS.BJUA03G14000S,CDS.BJUA08G11960S,CDS.BJUA02G35520S,CDS.BJUB05G26680S,CDS.BJUB01G43690S,CDS.BJUB02G35430S,CDS.BJUA04G22940S,CDS.BJUB02G12300S,CDS…
GO:BP	macromolecule biosynthetic process	GO:0009059	FALSE	5.12242e-42	41.2905	5318	65	65	25111	CDS.BJUA02G40530S,CDS.BJUB06G40010S,CDS.BJUA05G12490S,CDS.BJUB02G02860S,CDS.BJUB08G46830S,CDS.BJUB01G39380S,CDS.BJUA09G02500S,CDS.BJUA02G32460S,CDS.BJUB02G31310S,CDS.BJUA10G13570S,CDS.BJUB05G48010S,CDS.BJUA03G43580S,CDS.BJUA01G34930S,CDS.BJUB07G19380S,CDS.BJUA03G14000S,CDS.BJUA08G11960S,CDS.BJUA02G35520S,CDS.BJUB05G26680S,CDS.BJUB01G43690S,CDS.BJUB02G35430S,CDS.BJUA04G22940S,CDS.BJUB02G12300S,CDS…
GO:BP	regulation of biological process	GO:0050789	FALSE	9.1068e-42	41.0406	5365	65	65	25111	CDS.BJUA02G40530S,CDS.BJUB06G40010S,CDS.BJUA05G12490S,CDS.BJUB02G02860S,CDS.BJUB08G46830S,CDS.BJUB01G39380S,CDS.BJUA09G02500S,CDS.BJUA02G32460S,CDS.BJUB02G31310S,CDS.BJUA10G13570S,CDS.BJUB05G48010S,CDS.BJUA03G43580S,CDS.BJUA01G34930S,CDS.BJUB07G19380S,CDS.BJUA03G14000S,CDS.BJUA08G11960S,CDS.BJUA02G35520S,CDS.BJUB05G26680S,CDS.BJUB01G43690S,CDS.BJUB02G35430S,CDS.BJUA04G22940S,CDS.BJUB02G12300S,CDS…
GO:BP	cellular nitrogen compound biosynthetic process	GO:0044271	FALSE	3.19577e-41	40.4954	5469	65	65	25111	CDS.BJUA02G40530S,CDS.BJUB06G40010S,CDS.BJUA05G12490S,CDS.BJUB02G02860S,CDS.BJUB08G46830S,CDS.BJUB01G39380S,CDS.BJUA09G02500S,CDS.BJUA02G32460S,CDS.BJUB02G31310S,CDS.BJUA10G13570S,CDS.BJUB05G48010S,CDS.BJUA03G43580S,CDS.BJUA01G34930S,CDS.BJUB07G19380S,CDS.BJUA03G14000S,CDS.BJUA08G11960S,CDS.BJUA02G35520S,CDS.BJUB05G26680S,CDS.BJUB01G43690S,CDS.BJUB02G35430S,CDS.BJUA04G22940S,CDS.BJUB02G12300S,CDS…
GO:BP	biological regulation	GO:0065007	FALSE	1.51966e-40	39.8183	5601	65	65	25111	CDS.BJUA02G40530S,CDS.BJUB06G40010S,CDS.BJUA05G12490S,CDS.BJUB02G02860S,CDS.BJUB08G46830S,CDS.BJUB01G39380S,CDS.BJUA09G02500S,CDS.BJUA02G32460S,CDS.BJUB02G31310S,CDS.BJUA10G13570S,CDS.BJUB05G48010S,CDS.BJUA03G43580S,CDS.BJUA01G34930S,CDS.BJUB07G19380S,CDS.BJUA03G14000S,CDS.BJUA08G11960S,CDS.BJUA02G35520S,CDS.BJUB05G26680S,CDS.BJUB01G43690S,CDS.BJUB02G35430S,CDS.BJUA04G22940S,CDS.BJUB02G12300S,CDS…
GO:BP	nucleic acid metabolic process	GO:0090304	FALSE	2.44008e-39	38.6126	5844	65	65	25111	CDS.BJUA02G40530S,CDS.BJUB06G40010S,CDS.BJUA05G12490S,CDS.BJUB02G02860S,CDS.BJUB08G46830S,CDS.BJUB01G39380S,CDS.BJUA09G02500S,CDS.BJUA02G32460S,CDS.BJUB02G31310S,CDS.BJUA10G13570S,CDS.BJUB05G48010S,CDS.BJUA03G43580S,CDS.BJUA01G34930S,CDS.BJUB07G19380S,CDS.BJUA03G14000S,CDS.BJUA08G11960S,CDS.BJUA02G35520S,CDS.BJUB05G26680S,CDS.BJUB01G43690S,CDS.BJUB02G35430S,CDS.BJUA04G22940S,CDS.BJUB02G12300S,CDS…
GO:BP	gene expression	GO:0010467	FALSE	2.91275e-38	37.5357	6070	65	65	25111	CDS.BJUA02G40530S,CDS.BJUB06G40010S,CDS.BJUA05G12490S,CDS.BJUB02G02860S,CDS.BJUB08G46830S,CDS.BJUB01G39380S,CDS.BJUA09G02500S,CDS.BJUA02G32460S,CDS.BJUB02G31310S,CDS.BJUA10G13570S,CDS.BJUB05G48010S,CDS.BJUA03G43580S,CDS.BJUA01G34930S,CDS.BJUB07G19380S,CDS.BJUA03G14000S,CDS.BJUA08G11960S,CDS.BJUA02G35520S,CDS.BJUB05G26680S,CDS.BJUB01G43690S,CDS.BJUB02G35430S,CDS.BJUA04G22940S,CDS.BJUB02G12300S,CDS…
GO:BP	nucleobase-containing compound metabolic process	GO:0006139	FALSE	4.70282e-37	36.3276	6334	65	65	25111	CDS.BJUA02G40530S,CDS.BJUB06G40010S,CDS.BJUA05G12490S,CDS.BJUB02G02860S,CDS.BJUB08G46830S,CDS.BJUB01G39380S,CDS.BJUA09G02500S,CDS.BJUA02G32460S,CDS.BJUB02G31310S,CDS.BJUA10G13570S,CDS.BJUB05G48010S,CDS.BJUA03G43580S,CDS.BJUA01G34930S,CDS.BJUB07G19380S,CDS.BJUA03G14000S,CDS.BJUA08G11960S,CDS.BJUA02G35520S,CDS.BJUB05G26680S,CDS.BJUB01G43690S,CDS.BJUB02G35430S,CDS.BJUA04G22940S,CDS.BJUB02G12300S,CDS…
GO:BP	cellular biosynthetic process	GO:0044249	FALSE	1.30853e-36	35.8832	6434	65	65	25111	CDS.BJUA02G40530S,CDS.BJUB06G40010S,CDS.BJUA05G12490S,CDS.BJUB02G02860S,CDS.BJUB08G46830S,CDS.BJUB01G39380S,CDS.BJUA09G02500S,CDS.BJUA02G32460S,CDS.BJUB02G31310S,CDS.BJUA10G13570S,CDS.BJUB05G48010S,CDS.BJUA03G43580S,CDS.BJUA01G34930S,CDS.BJUB07G19380S,CDS.BJUA03G14000S,CDS.BJUA08G11960S,CDS.BJUA02G35520S,CDS.BJUB05G26680S,CDS.BJUB01G43690S,CDS.BJUB02G35430S,CDS.BJUA04G22940S,CDS.BJUB02G12300S,CDS…
GO:BP	heterocycle metabolic process	GO:0046483	FALSE	2.05362e-35	34.6875	6711	65	65	25111	CDS.BJUA02G40530S,CDS.BJUB06G40010S,CDS.BJUA05G12490S,CDS.BJUB02G02860S,CDS.BJUB08G46830S,CDS.BJUB01G39380S,CDS.BJUA09G02500S,CDS.BJUA02G32460S,CDS.BJUB02G31310S,CDS.BJUA10G13570S,CDS.BJUB05G48010S,CDS.BJUA03G43580S,CDS.BJUA01G34930S,CDS.BJUB07G19380S,CDS.BJUA03G14000S,CDS.BJUA08G11960S,CDS.BJUA02G35520S,CDS.BJUB05G26680S,CDS.BJUB01G43690S,CDS.BJUB02G35430S,CDS.BJUA04G22940S,CDS.BJUB02G12300S,CDS…
GO:BP	cellular aromatic compound metabolic process	GO:0006725	FALSE	4.20308e-35	34.3764	6785	65	65	25111	CDS.BJUA02G40530S,CDS.BJUB06G40010S,CDS.BJUA05G12490S,CDS.BJUB02G02860S,CDS.BJUB08G46830S,CDS.BJUB01G39380S,CDS.BJUA09G02500S,CDS.BJUA02G32460S,CDS.BJUB02G31310S,CDS.BJUA10G13570S,CDS.BJUB05G48010S,CDS.BJUA03G43580S,CDS.BJUA01G34930S,CDS.BJUB07G19380S,CDS.BJUA03G14000S,CDS.BJUA08G11960S,CDS.BJUA02G35520S,CDS.BJUB05G26680S,CDS.BJUB01G43690S,CDS.BJUB02G35430S,CDS.BJUA04G22940S,CDS.BJUB02G12300S,CDS…
GO:BP	organic cyclic compound metabolic process	GO:1901360	FALSE	6.28919e-35	34.2014	6827	65	65	25111	CDS.BJUA02G40530S,CDS.BJUB06G40010S,CDS.BJUA05G12490S,CDS.BJUB02G02860S,CDS.BJUB08G46830S,CDS.BJUB01G39380S,CDS.BJUA09G02500S,CDS.BJUA02G32460S,CDS.BJUB02G31310S,CDS.BJUA10G13570S,CDS.BJUB05G48010S,CDS.BJUA03G43580S,CDS.BJUA01G34930S,CDS.BJUB07G19380S,CDS.BJUA03G14000S,CDS.BJUA08G11960S,CDS.BJUA02G35520S,CDS.BJUB05G26680S,CDS.BJUB01G43690S,CDS.BJUB02G35430S,CDS.BJUA04G22940S,CDS.BJUB02G12300S,CDS…
GO:BP	organic substance biosynthetic process	GO:1901576	FALSE	3.88351e-34	33.4108	7020	65	65	25111	CDS.BJUA02G40530S,CDS.BJUB06G40010S,CDS.BJUA05G12490S,CDS.BJUB02G02860S,CDS.BJUB08G46830S,CDS.BJUB01G39380S,CDS.BJUA09G02500S,CDS.BJUA02G32460S,CDS.BJUB02G31310S,CDS.BJUA10G13570S,CDS.BJUB05G48010S,CDS.BJUA03G43580S,CDS.BJUA01G34930S,CDS.BJUB07G19380S,CDS.BJUA03G14000S,CDS.BJUA08G11960S,CDS.BJUA02G35520S,CDS.BJUB05G26680S,CDS.BJUB01G43690S,CDS.BJUB02G35430S,CDS.BJUA04G22940S,CDS.BJUB02G12300S,CDS…
GO:BP	biosynthetic process	GO:0009058	FALSE	5.22007e-33	32.2823	7305	65	65	25111	CDS.BJUA02G40530S,CDS.BJUB06G40010S,CDS.BJUA05G12490S,CDS.BJUB02G02860S,CDS.BJUB08G46830S,CDS.BJUB01G39380S,CDS.BJUA09G02500S,CDS.BJUA02G32460S,CDS.BJUB02G31310S,CDS.BJUA10G13570S,CDS.BJUB05G48010S,CDS.BJUA03G43580S,CDS.BJUA01G34930S,CDS.BJUB07G19380S,CDS.BJUA03G14000S,CDS.BJUA08G11960S,CDS.BJUA02G35520S,CDS.BJUB05G26680S,CDS.BJUB01G43690S,CDS.BJUB02G35430S,CDS.BJUA04G22940S,CDS.BJUB02G12300S,CDS…
GO:BP	cellular nitrogen compound metabolic process	GO:0034641	FALSE	4.20346e-31	30.3764	7813	65	65	25111	CDS.BJUA02G40530S,CDS.BJUB06G40010S,CDS.BJUA05G12490S,CDS.BJUB02G02860S,CDS.BJUB08G46830S,CDS.BJUB01G39380S,CDS.BJUA09G02500S,CDS.BJUA02G32460S,CDS.BJUB02G31310S,CDS.BJUA10G13570S,CDS.BJUB05G48010S,CDS.BJUA03G43580S,CDS.BJUA01G34930S,CDS.BJUB07G19380S,CDS.BJUA03G14000S,CDS.BJUA08G11960S,CDS.BJUA02G35520S,CDS.BJUB05G26680S,CDS.BJUB01G43690S,CDS.BJUB02G35430S,CDS.BJUA04G22940S,CDS.BJUB02G12300S,CDS…
GO:BP	macromolecule metabolic process	GO:0043170	FALSE	1.93789e-18	17.7127	12218	65	65	25111	CDS.BJUA02G40530S,CDS.BJUB06G40010S,CDS.BJUA05G12490S,CDS.BJUB02G02860S,CDS.BJUB08G46830S,CDS.BJUB01G39380S,CDS.BJUA09G02500S,CDS.BJUA02G32460S,CDS.BJUB02G31310S,CDS.BJUA10G13570S,CDS.BJUB05G48010S,CDS.BJUA03G43580S,CDS.BJUA01G34930S,CDS.BJUB07G19380S,CDS.BJUA03G14000S,CDS.BJUA08G11960S,CDS.BJUA02G35520S,CDS.BJUB05G26680S,CDS.BJUB01G43690S,CDS.BJUB02G35430S,CDS.BJUA04G22940S,CDS.BJUB02G12300S,CDS…
GO:BP	cellular metabolic process	GO:0044237	FALSE	2.61825e-17	16.582	12716	65	65	25111	CDS.BJUA02G40530S,CDS.BJUB06G40010S,CDS.BJUA05G12490S,CDS.BJUB02G02860S,CDS.BJUB08G46830S,CDS.BJUB01G39380S,CDS.BJUA09G02500S,CDS.BJUA02G32460S,CDS.BJUB02G31310S,CDS.BJUA10G13570S,CDS.BJUB05G48010S,CDS.BJUA03G43580S,CDS.BJUA01G34930S,CDS.BJUB07G19380S,CDS.BJUA03G14000S,CDS.BJUA08G11960S,CDS.BJUA02G35520S,CDS.BJUB05G26680S,CDS.BJUB01G43690S,CDS.BJUB02G35430S,CDS.BJUA04G22940S,CDS.BJUB02G12300S,CDS…
GO:BP	nitrogen compound metabolic process	GO:0006807	FALSE	2.78688e-16	15.5549	13186	65	65	25111	CDS.BJUA02G40530S,CDS.BJUB06G40010S,CDS.BJUA05G12490S,CDS.BJUB02G02860S,CDS.BJUB08G46830S,CDS.BJUB01G39380S,CDS.BJUA09G02500S,CDS.BJUA02G32460S,CDS.BJUB02G31310S,CDS.BJUA10G13570S,CDS.BJUB05G48010S,CDS.BJUA03G43580S,CDS.BJUA01G34930S,CDS.BJUB07G19380S,CDS.BJUA03G14000S,CDS.BJUA08G11960S,CDS.BJUA02G35520S,CDS.BJUB05G26680S,CDS.BJUB01G43690S,CDS.BJUB02G35430S,CDS.BJUA04G22940S,CDS.BJUB02G12300S,CDS…
GO:BP	primary metabolic process	GO:0044238	FALSE	7.5953e-12	11.1195	15424	65	65	25111	CDS.BJUA02G40530S,CDS.BJUB06G40010S,CDS.BJUA05G12490S,CDS.BJUB02G02860S,CDS.BJUB08G46830S,CDS.BJUB01G39380S,CDS.BJUA09G02500S,CDS.BJUA02G32460S,CDS.BJUB02G31310S,CDS.BJUA10G13570S,CDS.BJUB05G48010S,CDS.BJUA03G43580S,CDS.BJUA01G34930S,CDS.BJUB07G19380S,CDS.BJUA03G14000S,CDS.BJUA08G11960S,CDS.BJUA02G35520S,CDS.BJUB05G26680S,CDS.BJUB01G43690S,CDS.BJUB02G35430S,CDS.BJUA04G22940S,CDS.BJUB02G12300S,CDS…
GO:BP	organic substance metabolic process	GO:0071704	FALSE	5.62714e-10	9.24971	16478	65	65	25111	CDS.BJUA02G40530S,CDS.BJUB06G40010S,CDS.BJUA05G12490S,CDS.BJUB02G02860S,CDS.BJUB08G46830S,CDS.BJUB01G39380S,CDS.BJUA09G02500S,CDS.BJUA02G32460S,CDS.BJUB02G31310S,CDS.BJUA10G13570S,CDS.BJUB05G48010S,CDS.BJUA03G43580S,CDS.BJUA01G34930S,CDS.BJUB07G19380S,CDS.BJUA03G14000S,CDS.BJUA08G11960S,CDS.BJUA02G35520S,CDS.BJUB05G26680S,CDS.BJUB01G43690S,CDS.BJUB02G35430S,CDS.BJUA04G22940S,CDS.BJUB02G12300S,CDS…
GO:BP	metabolic process	GO:0008152	FALSE	1.38616e-08	7.85819	17309	65	65	25111	CDS.BJUA02G40530S,CDS.BJUB06G40010S,CDS.BJUA05G12490S,CDS.BJUB02G02860S,CDS.BJUB08G46830S,CDS.BJUB01G39380S,CDS.BJUA09G02500S,CDS.BJUA02G32460S,CDS.BJUB02G31310S,CDS.BJUA10G13570S,CDS.BJUB05G48010S,CDS.BJUA03G43580S,CDS.BJUA01G34930S,CDS.BJUB07G19380S,CDS.BJUA03G14000S,CDS.BJUA08G11960S,CDS.BJUA02G35520S,CDS.BJUB05G26680S,CDS.BJUB01G43690S,CDS.BJUB02G35430S,CDS.BJUA04G22940S,CDS.BJUB02G12300S,CDS…
GO:BP	cellular process	GO:0009987	FALSE	1.73129e-06	5.76163	18641	65	65	25111	CDS.BJUA02G40530S,CDS.BJUB06G40010S,CDS.BJUA05G12490S,CDS.BJUB02G02860S,CDS.BJUB08G46830S,CDS.BJUB01G39380S,CDS.BJUA09G02500S,CDS.BJUA02G32460S,CDS.BJUB02G31310S,CDS.BJUA10G13570S,CDS.BJUB05G48010S,CDS.BJUA03G43580S,CDS.BJUA01G34930S,CDS.BJUB07G19380S,CDS.BJUA03G14000S,CDS.BJUA08G11960S,CDS.BJUA02G35520S,CDS.BJUB05G26680S,CDS.BJUB01G43690S,CDS.BJUB02G35430S,CDS.BJUA04G22940S,CDS.BJUB02G12300S,CDS…

## Sheet: Bna
Table S7 (b): GO terms and functional enrichment analysis datasets of Brassica napus
source	term_name	term_id	highlighted	adjusted_p_value	negative_log10_of_adjusted_p_value	term_size	query_size	intersection_size	effective_domain_size	intersections
GO:MF	DNA binding	GO:0003677	TRUE	5.20919e-10	9.28323	7127	13	13	55705	BNAA02G07670D,BNAA03G13930D,BNAA04G17530D,BNAA05G12010D,BNAA09G49620D,BNAA10G11960D,BNAANNG00090D,BNAC04G14380D,BNAC04G41090D,BNAC08G45060D,BNAC09G33830D,BNACNNG39640D,BNACNNG55350D
GO:MF	nucleic acid binding	GO:0003676	FALSE	4.71449e-07	6.32656	12028	13	13	55705	BNAA02G07670D,BNAA03G13930D,BNAA04G17530D,BNAA05G12010D,BNAA09G49620D,BNAA10G11960D,BNAANNG00090D,BNAC04G14380D,BNAC04G41090D,BNAC08G45060D,BNAC09G33830D,BNACNNG39640D,BNACNNG55350D
GO:MF	heterocyclic compound binding	GO:1901363	FALSE	0.00131062	2.88252	22132	13	13	55705	BNAA02G07670D,BNAA03G13930D,BNAA04G17530D,BNAA05G12010D,BNAA09G49620D,BNAA10G11960D,BNAANNG00090D,BNAC04G14380D,BNAC04G41090D,BNAC08G45060D,BNAC09G33830D,BNACNNG39640D,BNACNNG55350D
GO:MF	organic cyclic compound binding	GO:0097159	FALSE	0.00134412	2.87156	22175	13	13	55705	BNAA02G07670D,BNAA03G13930D,BNAA04G17530D,BNAA05G12010D,BNAA09G49620D,BNAA10G11960D,BNAANNG00090D,BNAC04G14380D,BNAC04G41090D,BNAC08G45060D,BNAC09G33830D,BNACNNG39640D,BNACNNG55350D
GO:BP	negative regulation of RNA biosynthetic process	GO:1902679	FALSE	7.99302e-124	123.097	267	55	55	46510	BNAA01G09660D,BNAA01G18900D,BNAA02G04380D,BNAA02G05500D,BNAA02G20060D,BNAA03G13930D,BNAA03G25310D,BNAA04G17530D,BNAA05G08210D,BNAA05G08220D,BNAA05G12010D,BNAA05G35230D,BNAA06G25190D,BNAA07G01700D,BNAA07G35860D,BNAA09G32960D,BNAA09G32970D,BNAA09G32980D,BNAA09G49620D,BNAA09G50350D,BNAA10G03570D,BNAA10G11960D,BNAA10G14110D,BNAA10G15510D,BNAA10G25490D,BNAANNG00090D,BNAANNG07670D,BNAANNG07680D,BNAC01G…
GO:BP	negative regulation of DNA-templated transcription	GO:0045892	FALSE	7.99302e-124	123.097	267	55	55	46510	BNAA01G09660D,BNAA01G18900D,BNAA02G04380D,BNAA02G05500D,BNAA02G20060D,BNAA03G13930D,BNAA03G25310D,BNAA04G17530D,BNAA05G08210D,BNAA05G08220D,BNAA05G12010D,BNAA05G35230D,BNAA06G25190D,BNAA07G01700D,BNAA07G35860D,BNAA09G32960D,BNAA09G32970D,BNAA09G32980D,BNAA09G49620D,BNAA09G50350D,BNAA10G03570D,BNAA10G11960D,BNAA10G14110D,BNAA10G15510D,BNAA10G25490D,BNAANNG00090D,BNAANNG07670D,BNAANNG07680D,BNAC01G…
GO:BP	negative regulation of nucleic acid-templated transcription	GO:1903507	TRUE	7.99302e-124	123.097	267	55	55	46510	BNAA01G09660D,BNAA01G18900D,BNAA02G04380D,BNAA02G05500D,BNAA02G20060D,BNAA03G13930D,BNAA03G25310D,BNAA04G17530D,BNAA05G08210D,BNAA05G08220D,BNAA05G12010D,BNAA05G35230D,BNAA06G25190D,BNAA07G01700D,BNAA07G35860D,BNAA09G32960D,BNAA09G32970D,BNAA09G32980D,BNAA09G49620D,BNAA09G50350D,BNAA10G03570D,BNAA10G11960D,BNAA10G14110D,BNAA10G15510D,BNAA10G25490D,BNAANNG00090D,BNAANNG07670D,BNAANNG07680D,BNAC01G…
GO:BP	negative regulation of RNA metabolic process	GO:0051253	FALSE	6.10652e-123	122.214	276	55	55	46510	BNAA01G09660D,BNAA01G18900D,BNAA02G04380D,BNAA02G05500D,BNAA02G20060D,BNAA03G13930D,BNAA03G25310D,BNAA04G17530D,BNAA05G08210D,BNAA05G08220D,BNAA05G12010D,BNAA05G35230D,BNAA06G25190D,BNAA07G01700D,BNAA07G35860D,BNAA09G32960D,BNAA09G32970D,BNAA09G32980D,BNAA09G49620D,BNAA09G50350D,BNAA10G03570D,BNAA10G11960D,BNAA10G14110D,BNAA10G15510D,BNAA10G25490D,BNAANNG00090D,BNAANNG07670D,BNAANNG07680D,BNAC01G…
GO:BP	negative regulation of nucleobase-containing compound metabolic process	GO:0045934	FALSE	1.5503e-119	118.81	314	55	55	46510	BNAA01G09660D,BNAA01G18900D,BNAA02G04380D,BNAA02G05500D,BNAA02G20060D,BNAA03G13930D,BNAA03G25310D,BNAA04G17530D,BNAA05G08210D,BNAA05G08220D,BNAA05G12010D,BNAA05G35230D,BNAA06G25190D,BNAA07G01700D,BNAA07G35860D,BNAA09G32960D,BNAA09G32970D,BNAA09G32980D,BNAA09G49620D,BNAA09G50350D,BNAA10G03570D,BNAA10G11960D,BNAA10G14110D,BNAA10G15510D,BNAA10G25490D,BNAANNG00090D,BNAANNG07670D,BNAANNG07680D,BNAC01G…
GO:BP	negative regulation of macromolecule biosynthetic process	GO:0010558	FALSE	9.14085e-111	110.039	441	55	55	46510	BNAA01G09660D,BNAA01G18900D,BNAA02G04380D,BNAA02G05500D,BNAA02G20060D,BNAA03G13930D,BNAA03G25310D,BNAA04G17530D,BNAA05G08210D,BNAA05G08220D,BNAA05G12010D,BNAA05G35230D,BNAA06G25190D,BNAA07G01700D,BNAA07G35860D,BNAA09G32960D,BNAA09G32970D,BNAA09G32980D,BNAA09G49620D,BNAA09G50350D,BNAA10G03570D,BNAA10G11960D,BNAA10G14110D,BNAA10G15510D,BNAA10G25490D,BNAANNG00090D,BNAANNG07670D,BNAANNG07680D,BNAC01G…
GO:BP	negative regulation of cellular biosynthetic process	GO:0031327	FALSE	2.01919e-110	109.695	447	55	55	46510	BNAA01G09660D,BNAA01G18900D,BNAA02G04380D,BNAA02G05500D,BNAA02G20060D,BNAA03G13930D,BNAA03G25310D,BNAA04G17530D,BNAA05G08210D,BNAA05G08220D,BNAA05G12010D,BNAA05G35230D,BNAA06G25190D,BNAA07G01700D,BNAA07G35860D,BNAA09G32960D,BNAA09G32970D,BNAA09G32980D,BNAA09G49620D,BNAA09G50350D,BNAA10G03570D,BNAA10G11960D,BNAA10G14110D,BNAA10G15510D,BNAA10G25490D,BNAANNG00090D,BNAANNG07670D,BNAANNG07680D,BNAC01G…
GO:BP	negative regulation of biosynthetic process	GO:0009890	FALSE	3.87488e-110	109.412	452	55	55	46510	BNAA01G09660D,BNAA01G18900D,BNAA02G04380D,BNAA02G05500D,BNAA02G20060D,BNAA03G13930D,BNAA03G25310D,BNAA04G17530D,BNAA05G08210D,BNAA05G08220D,BNAA05G12010D,BNAA05G35230D,BNAA06G25190D,BNAA07G01700D,BNAA07G35860D,BNAA09G32960D,BNAA09G32970D,BNAA09G32980D,BNAA09G49620D,BNAA09G50350D,BNAA10G03570D,BNAA10G11960D,BNAA10G14110D,BNAA10G15510D,BNAA10G25490D,BNAANNG00090D,BNAANNG07670D,BNAANNG07680D,BNAC01G…
GO:BP	negative regulation of cellular metabolic process	GO:0031324	FALSE	1.51912e-105	104.818	542	55	55	46510	BNAA01G09660D,BNAA01G18900D,BNAA02G04380D,BNAA02G05500D,BNAA02G20060D,BNAA03G13930D,BNAA03G25310D,BNAA04G17530D,BNAA05G08210D,BNAA05G08220D,BNAA05G12010D,BNAA05G35230D,BNAA06G25190D,BNAA07G01700D,BNAA07G35860D,BNAA09G32960D,BNAA09G32970D,BNAA09G32980D,BNAA09G49620D,BNAA09G50350D,BNAA10G03570D,BNAA10G11960D,BNAA10G14110D,BNAA10G15510D,BNAA10G25490D,BNAANNG00090D,BNAANNG07670D,BNAANNG07680D,BNAC01G…
GO:BP	negative regulation of nitrogen compound metabolic process	GO:0051172	FALSE	1.83568e-100	99.7362	664	55	55	46510	BNAA01G09660D,BNAA01G18900D,BNAA02G04380D,BNAA02G05500D,BNAA02G20060D,BNAA03G13930D,BNAA03G25310D,BNAA04G17530D,BNAA05G08210D,BNAA05G08220D,BNAA05G12010D,BNAA05G35230D,BNAA06G25190D,BNAA07G01700D,BNAA07G35860D,BNAA09G32960D,BNAA09G32970D,BNAA09G32980D,BNAA09G49620D,BNAA09G50350D,BNAA10G03570D,BNAA10G11960D,BNAA10G14110D,BNAA10G15510D,BNAA10G25490D,BNAANNG00090D,BNAANNG07670D,BNAANNG07680D,BNAC01G…
GO:BP	negative regulation of cellular process	GO:0048523	FALSE	1.27e-95	94.8962	807	55	55	46510	BNAA01G09660D,BNAA01G18900D,BNAA02G04380D,BNAA02G05500D,BNAA02G20060D,BNAA03G13930D,BNAA03G25310D,BNAA04G17530D,BNAA05G08210D,BNAA05G08220D,BNAA05G12010D,BNAA05G35230D,BNAA06G25190D,BNAA07G01700D,BNAA07G35860D,BNAA09G32960D,BNAA09G32970D,BNAA09G32980D,BNAA09G49620D,BNAA09G50350D,BNAA10G03570D,BNAA10G11960D,BNAA10G14110D,BNAA10G15510D,BNAA10G25490D,BNAANNG00090D,BNAANNG07670D,BNAANNG07680D,BNAC01G…
GO:BP	negative regulation of macromolecule metabolic process	GO:0010605	FALSE	4.50605e-89	88.3462	1053	55	55	46510	BNAA01G09660D,BNAA01G18900D,BNAA02G04380D,BNAA02G05500D,BNAA02G20060D,BNAA03G13930D,BNAA03G25310D,BNAA04G17530D,BNAA05G08210D,BNAA05G08220D,BNAA05G12010D,BNAA05G35230D,BNAA06G25190D,BNAA07G01700D,BNAA07G35860D,BNAA09G32960D,BNAA09G32970D,BNAA09G32980D,BNAA09G49620D,BNAA09G50350D,BNAA10G03570D,BNAA10G11960D,BNAA10G14110D,BNAA10G15510D,BNAA10G25490D,BNAANNG00090D,BNAANNG07670D,BNAANNG07680D,BNAC01G…
GO:BP	negative regulation of metabolic process	GO:0009892	FALSE	9.00777e-89	88.0454	1066	55	55	46510	BNAA01G09660D,BNAA01G18900D,BNAA02G04380D,BNAA02G05500D,BNAA02G20060D,BNAA03G13930D,BNAA03G25310D,BNAA04G17530D,BNAA05G08210D,BNAA05G08220D,BNAA05G12010D,BNAA05G35230D,BNAA06G25190D,BNAA07G01700D,BNAA07G35860D,BNAA09G32960D,BNAA09G32970D,BNAA09G32980D,BNAA09G49620D,BNAA09G50350D,BNAA10G03570D,BNAA10G11960D,BNAA10G14110D,BNAA10G15510D,BNAA10G25490D,BNAANNG00090D,BNAANNG07670D,BNAANNG07680D,BNAC01G…
GO:BP	negative regulation of biological process	GO:0048519	FALSE	1.17022e-82	81.9317	1369	55	55	46510	BNAA01G09660D,BNAA01G18900D,BNAA02G04380D,BNAA02G05500D,BNAA02G20060D,BNAA03G13930D,BNAA03G25310D,BNAA04G17530D,BNAA05G08210D,BNAA05G08220D,BNAA05G12010D,BNAA05G35230D,BNAA06G25190D,BNAA07G01700D,BNAA07G35860D,BNAA09G32960D,BNAA09G32970D,BNAA09G32980D,BNAA09G49620D,BNAA09G50350D,BNAA10G03570D,BNAA10G11960D,BNAA10G14110D,BNAA10G15510D,BNAA10G25490D,BNAANNG00090D,BNAANNG07670D,BNAANNG07680D,BNAC01G…
GO:BP	regulation of nucleic acid-templated transcription	GO:1903506	FALSE	1.61598e-47	46.7916	5870	55	55	46510	BNAA01G09660D,BNAA01G18900D,BNAA02G04380D,BNAA02G05500D,BNAA02G20060D,BNAA03G13930D,BNAA03G25310D,BNAA04G17530D,BNAA05G08210D,BNAA05G08220D,BNAA05G12010D,BNAA05G35230D,BNAA06G25190D,BNAA07G01700D,BNAA07G35860D,BNAA09G32960D,BNAA09G32970D,BNAA09G32980D,BNAA09G49620D,BNAA09G50350D,BNAA10G03570D,BNAA10G11960D,BNAA10G14110D,BNAA10G15510D,BNAA10G25490D,BNAANNG00090D,BNAANNG07670D,BNAANNG07680D,BNAC01G…
GO:BP	regulation of RNA biosynthetic process	GO:2001141	FALSE	1.61598e-47	46.7916	5870	55	55	46510	BNAA01G09660D,BNAA01G18900D,BNAA02G04380D,BNAA02G05500D,BNAA02G20060D,BNAA03G13930D,BNAA03G25310D,BNAA04G17530D,BNAA05G08210D,BNAA05G08220D,BNAA05G12010D,BNAA05G35230D,BNAA06G25190D,BNAA07G01700D,BNAA07G35860D,BNAA09G32960D,BNAA09G32970D,BNAA09G32980D,BNAA09G49620D,BNAA09G50350D,BNAA10G03570D,BNAA10G11960D,BNAA10G14110D,BNAA10G15510D,BNAA10G25490D,BNAANNG00090D,BNAANNG07670D,BNAANNG07680D,BNAC01G…
GO:BP	regulation of DNA-templated transcription	GO:0006355	FALSE	1.61598e-47	46.7916	5870	55	55	46510	BNAA01G09660D,BNAA01G18900D,BNAA02G04380D,BNAA02G05500D,BNAA02G20060D,BNAA03G13930D,BNAA03G25310D,BNAA04G17530D,BNAA05G08210D,BNAA05G08220D,BNAA05G12010D,BNAA05G35230D,BNAA06G25190D,BNAA07G01700D,BNAA07G35860D,BNAA09G32960D,BNAA09G32970D,BNAA09G32980D,BNAA09G49620D,BNAA09G50350D,BNAA10G03570D,BNAA10G11960D,BNAA10G14110D,BNAA10G15510D,BNAA10G25490D,BNAANNG00090D,BNAANNG07670D,BNAANNG07680D,BNAC01G…
GO:BP	regulation of RNA metabolic process	GO:0051252	FALSE	9.92076e-47	46.0035	6066	55	55	46510	BNAA01G09660D,BNAA01G18900D,BNAA02G04380D,BNAA02G05500D,BNAA02G20060D,BNAA03G13930D,BNAA03G25310D,BNAA04G17530D,BNAA05G08210D,BNAA05G08220D,BNAA05G12010D,BNAA05G35230D,BNAA06G25190D,BNAA07G01700D,BNAA07G35860D,BNAA09G32960D,BNAA09G32970D,BNAA09G32980D,BNAA09G49620D,BNAA09G50350D,BNAA10G03570D,BNAA10G11960D,BNAA10G14110D,BNAA10G15510D,BNAA10G25490D,BNAANNG00090D,BNAANNG07670D,BNAANNG07680D,BNAC01G…
GO:BP	regulation of macromolecule biosynthetic process	GO:0010556	FALSE	2.65359e-46	45.5762	6175	55	55	46510	BNAA01G09660D,BNAA01G18900D,BNAA02G04380D,BNAA02G05500D,BNAA02G20060D,BNAA03G13930D,BNAA03G25310D,BNAA04G17530D,BNAA05G08210D,BNAA05G08220D,BNAA05G12010D,BNAA05G35230D,BNAA06G25190D,BNAA07G01700D,BNAA07G35860D,BNAA09G32960D,BNAA09G32970D,BNAA09G32980D,BNAA09G49620D,BNAA09G50350D,BNAA10G03570D,BNAA10G11960D,BNAA10G14110D,BNAA10G15510D,BNAA10G25490D,BNAANNG00090D,BNAANNG07670D,BNAANNG07680D,BNAC01G…
GO:BP	regulation of cellular biosynthetic process	GO:0031326	FALSE	2.79984e-46	45.5529	6181	55	55	46510	BNAA01G09660D,BNAA01G18900D,BNAA02G04380D,BNAA02G05500D,BNAA02G20060D,BNAA03G13930D,BNAA03G25310D,BNAA04G17530D,BNAA05G08210D,BNAA05G08220D,BNAA05G12010D,BNAA05G35230D,BNAA06G25190D,BNAA07G01700D,BNAA07G35860D,BNAA09G32960D,BNAA09G32970D,BNAA09G32980D,BNAA09G49620D,BNAA09G50350D,BNAA10G03570D,BNAA10G11960D,BNAA10G14110D,BNAA10G15510D,BNAA10G25490D,BNAANNG00090D,BNAANNG07670D,BNAANNG07680D,BNAC01G…
GO:BP	regulation of biosynthetic process	GO:0009889	FALSE	3.17257e-46	45.4986	6195	55	55	46510	BNAA01G09660D,BNAA01G18900D,BNAA02G04380D,BNAA02G05500D,BNAA02G20060D,BNAA03G13930D,BNAA03G25310D,BNAA04G17530D,BNAA05G08210D,BNAA05G08220D,BNAA05G12010D,BNAA05G35230D,BNAA06G25190D,BNAA07G01700D,BNAA07G35860D,BNAA09G32960D,BNAA09G32970D,BNAA09G32980D,BNAA09G49620D,BNAA09G50350D,BNAA10G03570D,BNAA10G11960D,BNAA10G14110D,BNAA10G15510D,BNAA10G25490D,BNAANNG00090D,BNAANNG07670D,BNAANNG07680D,BNAC01G…
GO:BP	regulation of nucleobase-containing compound metabolic process	GO:0019219	FALSE	4.52706e-46	45.3442	6235	55	55	46510	BNAA01G09660D,BNAA01G18900D,BNAA02G04380D,BNAA02G05500D,BNAA02G20060D,BNAA03G13930D,BNAA03G25310D,BNAA04G17530D,BNAA05G08210D,BNAA05G08220D,BNAA05G12010D,BNAA05G35230D,BNAA06G25190D,BNAA07G01700D,BNAA07G35860D,BNAA09G32960D,BNAA09G32970D,BNAA09G32980D,BNAA09G49620D,BNAA09G50350D,BNAA10G03570D,BNAA10G11960D,BNAA10G14110D,BNAA10G15510D,BNAA10G25490D,BNAANNG00090D,BNAANNG07670D,BNAANNG07680D,BNAC01G…
GO:BP	DNA-templated transcription	GO:0006351	FALSE	2.35601e-45	44.6278	6424	55	55	46510	BNAA01G09660D,BNAA01G18900D,BNAA02G04380D,BNAA02G05500D,BNAA02G20060D,BNAA03G13930D,BNAA03G25310D,BNAA04G17530D,BNAA05G08210D,BNAA05G08220D,BNAA05G12010D,BNAA05G35230D,BNAA06G25190D,BNAA07G01700D,BNAA07G35860D,BNAA09G32960D,BNAA09G32970D,BNAA09G32980D,BNAA09G49620D,BNAA09G50350D,BNAA10G03570D,BNAA10G11960D,BNAA10G14110D,BNAA10G15510D,BNAA10G25490D,BNAANNG00090D,BNAANNG07670D,BNAANNG07680D,BNAC01G…
GO:BP	nucleic acid-templated transcription	GO:0097659	FALSE	2.77343e-45	44.557	6443	55	55	46510	BNAA01G09660D,BNAA01G18900D,BNAA02G04380D,BNAA02G05500D,BNAA02G20060D,BNAA03G13930D,BNAA03G25310D,BNAA04G17530D,BNAA05G08210D,BNAA05G08220D,BNAA05G12010D,BNAA05G35230D,BNAA06G25190D,BNAA07G01700D,BNAA07G35860D,BNAA09G32960D,BNAA09G32970D,BNAA09G32980D,BNAA09G49620D,BNAA09G50350D,BNAA10G03570D,BNAA10G11960D,BNAA10G14110D,BNAA10G15510D,BNAA10G25490D,BNAANNG00090D,BNAANNG07670D,BNAANNG07680D,BNAC01G…
GO:BP	RNA biosynthetic process	GO:0032774	FALSE	3.02146e-45	44.5198	6453	55	55	46510	BNAA01G09660D,BNAA01G18900D,BNAA02G04380D,BNAA02G05500D,BNAA02G20060D,BNAA03G13930D,BNAA03G25310D,BNAA04G17530D,BNAA05G08210D,BNAA05G08220D,BNAA05G12010D,BNAA05G35230D,BNAA06G25190D,BNAA07G01700D,BNAA07G35860D,BNAA09G32960D,BNAA09G32970D,BNAA09G32980D,BNAA09G49620D,BNAA09G50350D,BNAA10G03570D,BNAA10G11960D,BNAA10G14110D,BNAA10G15510D,BNAA10G25490D,BNAANNG00090D,BNAANNG07670D,BNAANNG07680D,BNAC01G…
GO:BP	regulation of gene expression	GO:0010468	FALSE	4.48387e-44	43.3483	6776	55	55	46510	BNAA01G09660D,BNAA01G18900D,BNAA02G04380D,BNAA02G05500D,BNAA02G20060D,BNAA03G13930D,BNAA03G25310D,BNAA04G17530D,BNAA05G08210D,BNAA05G08220D,BNAA05G12010D,BNAA05G35230D,BNAA06G25190D,BNAA07G01700D,BNAA07G35860D,BNAA09G32960D,BNAA09G32970D,BNAA09G32980D,BNAA09G49620D,BNAA09G50350D,BNAA10G03570D,BNAA10G11960D,BNAA10G14110D,BNAA10G15510D,BNAA10G25490D,BNAANNG00090D,BNAANNG07670D,BNAANNG07680D,BNAC01G…
GO:BP	regulation of cellular metabolic process	GO:0031323	FALSE	5.19128e-44	43.2847	6794	55	55	46510	BNAA01G09660D,BNAA01G18900D,BNAA02G04380D,BNAA02G05500D,BNAA02G20060D,BNAA03G13930D,BNAA03G25310D,BNAA04G17530D,BNAA05G08210D,BNAA05G08220D,BNAA05G12010D,BNAA05G35230D,BNAA06G25190D,BNAA07G01700D,BNAA07G35860D,BNAA09G32960D,BNAA09G32970D,BNAA09G32980D,BNAA09G49620D,BNAA09G50350D,BNAA10G03570D,BNAA10G11960D,BNAA10G14110D,BNAA10G15510D,BNAA10G25490D,BNAANNG00090D,BNAANNG07670D,BNAANNG07680D,BNAC01G…
GO:BP	regulation of nitrogen compound metabolic process	GO:0051171	FALSE	2.99268e-43	42.5239	7013	55	55	46510	BNAA01G09660D,BNAA01G18900D,BNAA02G04380D,BNAA02G05500D,BNAA02G20060D,BNAA03G13930D,BNAA03G25310D,BNAA04G17530D,BNAA05G08210D,BNAA05G08220D,BNAA05G12010D,BNAA05G35230D,BNAA06G25190D,BNAA07G01700D,BNAA07G35860D,BNAA09G32960D,BNAA09G32970D,BNAA09G32980D,BNAA09G49620D,BNAA09G50350D,BNAA10G03570D,BNAA10G11960D,BNAA10G14110D,BNAA10G15510D,BNAA10G25490D,BNAANNG00090D,BNAANNG07670D,BNAANNG07680D,BNAC01G…
GO:BP	regulation of primary metabolic process	GO:0080090	FALSE	3.97041e-43	42.4012	7049	55	55	46510	BNAA01G09660D,BNAA01G18900D,BNAA02G04380D,BNAA02G05500D,BNAA02G20060D,BNAA03G13930D,BNAA03G25310D,BNAA04G17530D,BNAA05G08210D,BNAA05G08220D,BNAA05G12010D,BNAA05G35230D,BNAA06G25190D,BNAA07G01700D,BNAA07G35860D,BNAA09G32960D,BNAA09G32970D,BNAA09G32980D,BNAA09G49620D,BNAA09G50350D,BNAA10G03570D,BNAA10G11960D,BNAA10G14110D,BNAA10G15510D,BNAA10G25490D,BNAANNG00090D,BNAANNG07670D,BNAANNG07680D,BNAC01G…
GO:BP	nucleobase-containing compound biosynthetic process	GO:0034654	FALSE	9.05137e-43	42.0433	7155	55	55	46510	BNAA01G09660D,BNAA01G18900D,BNAA02G04380D,BNAA02G05500D,BNAA02G20060D,BNAA03G13930D,BNAA03G25310D,BNAA04G17530D,BNAA05G08210D,BNAA05G08220D,BNAA05G12010D,BNAA05G35230D,BNAA06G25190D,BNAA07G01700D,BNAA07G35860D,BNAA09G32960D,BNAA09G32970D,BNAA09G32980D,BNAA09G49620D,BNAA09G50350D,BNAA10G03570D,BNAA10G11960D,BNAA10G14110D,BNAA10G15510D,BNAA10G25490D,BNAANNG00090D,BNAANNG07670D,BNAANNG07680D,BNAC01G…
GO:BP	heterocycle biosynthetic process	GO:0018130	FALSE	1.74514e-41	40.7582	7549	55	55	46510	BNAA01G09660D,BNAA01G18900D,BNAA02G04380D,BNAA02G05500D,BNAA02G20060D,BNAA03G13930D,BNAA03G25310D,BNAA04G17530D,BNAA05G08210D,BNAA05G08220D,BNAA05G12010D,BNAA05G35230D,BNAA06G25190D,BNAA07G01700D,BNAA07G35860D,BNAA09G32960D,BNAA09G32970D,BNAA09G32980D,BNAA09G49620D,BNAA09G50350D,BNAA10G03570D,BNAA10G11960D,BNAA10G14110D,BNAA10G15510D,BNAA10G25490D,BNAANNG00090D,BNAANNG07670D,BNAANNG07680D,BNAC01G…
GO:BP	regulation of macromolecule metabolic process	GO:0060255	FALSE	2.33623e-41	40.6315	7589	55	55	46510	BNAA01G09660D,BNAA01G18900D,BNAA02G04380D,BNAA02G05500D,BNAA02G20060D,BNAA03G13930D,BNAA03G25310D,BNAA04G17530D,BNAA05G08210D,BNAA05G08220D,BNAA05G12010D,BNAA05G35230D,BNAA06G25190D,BNAA07G01700D,BNAA07G35860D,BNAA09G32960D,BNAA09G32970D,BNAA09G32980D,BNAA09G49620D,BNAA09G50350D,BNAA10G03570D,BNAA10G11960D,BNAA10G14110D,BNAA10G15510D,BNAA10G25490D,BNAANNG00090D,BNAANNG07670D,BNAANNG07680D,BNAC01G…
GO:BP	aromatic compound biosynthetic process	GO:0019438	FALSE	2.40517e-41	40.6189	7593	55	55	46510	BNAA01G09660D,BNAA01G18900D,BNAA02G04380D,BNAA02G05500D,BNAA02G20060D,BNAA03G13930D,BNAA03G25310D,BNAA04G17530D,BNAA05G08210D,BNAA05G08220D,BNAA05G12010D,BNAA05G35230D,BNAA06G25190D,BNAA07G01700D,BNAA07G35860D,BNAA09G32960D,BNAA09G32970D,BNAA09G32980D,BNAA09G49620D,BNAA09G50350D,BNAA10G03570D,BNAA10G11960D,BNAA10G14110D,BNAA10G15510D,BNAA10G25490D,BNAANNG00090D,BNAANNG07670D,BNAANNG07680D,BNAC01G…
GO:BP	regulation of metabolic process	GO:0019222	FALSE	4.57599e-41	40.3395	7682	55	55	46510	BNAA01G09660D,BNAA01G18900D,BNAA02G04380D,BNAA02G05500D,BNAA02G20060D,BNAA03G13930D,BNAA03G25310D,BNAA04G17530D,BNAA05G08210D,BNAA05G08220D,BNAA05G12010D,BNAA05G35230D,BNAA06G25190D,BNAA07G01700D,BNAA07G35860D,BNAA09G32960D,BNAA09G32970D,BNAA09G32980D,BNAA09G49620D,BNAA09G50350D,BNAA10G03570D,BNAA10G11960D,BNAA10G14110D,BNAA10G15510D,BNAA10G25490D,BNAANNG00090D,BNAANNG07670D,BNAANNG07680D,BNAC01G…
GO:BP	organic cyclic compound biosynthetic process	GO:1901362	FALSE	1.45802e-40	39.8362	7845	55	55	46510	BNAA01G09660D,BNAA01G18900D,BNAA02G04380D,BNAA02G05500D,BNAA02G20060D,BNAA03G13930D,BNAA03G25310D,BNAA04G17530D,BNAA05G08210D,BNAA05G08220D,BNAA05G12010D,BNAA05G35230D,BNAA06G25190D,BNAA07G01700D,BNAA07G35860D,BNAA09G32960D,BNAA09G32970D,BNAA09G32980D,BNAA09G49620D,BNAA09G50350D,BNAA10G03570D,BNAA10G11960D,BNAA10G14110D,BNAA10G15510D,BNAA10G25490D,BNAANNG00090D,BNAANNG07670D,BNAANNG07680D,BNAC01G…
GO:BP	RNA metabolic process	GO:0016070	FALSE	1.00569e-36	35.9975	9208	55	55	46510	BNAA01G09660D,BNAA01G18900D,BNAA02G04380D,BNAA02G05500D,BNAA02G20060D,BNAA03G13930D,BNAA03G25310D,BNAA04G17530D,BNAA05G08210D,BNAA05G08220D,BNAA05G12010D,BNAA05G35230D,BNAA06G25190D,BNAA07G01700D,BNAA07G35860D,BNAA09G32960D,BNAA09G32970D,BNAA09G32980D,BNAA09G49620D,BNAA09G50350D,BNAA10G03570D,BNAA10G11960D,BNAA10G14110D,BNAA10G15510D,BNAA10G25490D,BNAANNG00090D,BNAANNG07670D,BNAANNG07680D,BNAC01G…
GO:BP	macromolecule biosynthetic process	GO:0009059	FALSE	4.16274e-35	34.3806	9851	55	55	46510	BNAA01G09660D,BNAA01G18900D,BNAA02G04380D,BNAA02G05500D,BNAA02G20060D,BNAA03G13930D,BNAA03G25310D,BNAA04G17530D,BNAA05G08210D,BNAA05G08220D,BNAA05G12010D,BNAA05G35230D,BNAA06G25190D,BNAA07G01700D,BNAA07G35860D,BNAA09G32960D,BNAA09G32970D,BNAA09G32980D,BNAA09G49620D,BNAA09G50350D,BNAA10G03570D,BNAA10G11960D,BNAA10G14110D,BNAA10G15510D,BNAA10G25490D,BNAANNG00090D,BNAANNG07670D,BNAANNG07680D,BNAC01G…
GO:BP	cellular nitrogen compound biosynthetic process	GO:0044271	FALSE	6.11731e-35	34.2134	9920	55	55	46510	BNAA01G09660D,BNAA01G18900D,BNAA02G04380D,BNAA02G05500D,BNAA02G20060D,BNAA03G13930D,BNAA03G25310D,BNAA04G17530D,BNAA05G08210D,BNAA05G08220D,BNAA05G12010D,BNAA05G35230D,BNAA06G25190D,BNAA07G01700D,BNAA07G35860D,BNAA09G32960D,BNAA09G32970D,BNAA09G32980D,BNAA09G49620D,BNAA09G50350D,BNAA10G03570D,BNAA10G11960D,BNAA10G14110D,BNAA10G15510D,BNAA10G25490D,BNAANNG00090D,BNAANNG07670D,BNAANNG07680D,BNAC01G…
GO:BP	regulation of cellular process	GO:0050794	FALSE	8.02744e-35	34.0954	9969	55	55	46510	BNAA01G09660D,BNAA01G18900D,BNAA02G04380D,BNAA02G05500D,BNAA02G20060D,BNAA03G13930D,BNAA03G25310D,BNAA04G17530D,BNAA05G08210D,BNAA05G08220D,BNAA05G12010D,BNAA05G35230D,BNAA06G25190D,BNAA07G01700D,BNAA07G35860D,BNAA09G32960D,BNAA09G32970D,BNAA09G32980D,BNAA09G49620D,BNAA09G50350D,BNAA10G03570D,BNAA10G11960D,BNAA10G14110D,BNAA10G15510D,BNAA10G25490D,BNAANNG00090D,BNAANNG07670D,BNAANNG07680D,BNAC01G…
GO:BP	regulation of biological process	GO:0050789	FALSE	4.64727e-32	31.3328	11188	55	55	46510	BNAA01G09660D,BNAA01G18900D,BNAA02G04380D,BNAA02G05500D,BNAA02G20060D,BNAA03G13930D,BNAA03G25310D,BNAA04G17530D,BNAA05G08210D,BNAA05G08220D,BNAA05G12010D,BNAA05G35230D,BNAA06G25190D,BNAA07G01700D,BNAA07G35860D,BNAA09G32960D,BNAA09G32970D,BNAA09G32980D,BNAA09G49620D,BNAA09G50350D,BNAA10G03570D,BNAA10G11960D,BNAA10G14110D,BNAA10G15510D,BNAA10G25490D,BNAANNG00090D,BNAANNG07670D,BNAANNG07680D,BNAC01G…
GO:BP	gene expression	GO:0010467	FALSE	4.83407e-32	31.3157	11196	55	55	46510	BNAA01G09660D,BNAA01G18900D,BNAA02G04380D,BNAA02G05500D,BNAA02G20060D,BNAA03G13930D,BNAA03G25310D,BNAA04G17530D,BNAA05G08210D,BNAA05G08220D,BNAA05G12010D,BNAA05G35230D,BNAA06G25190D,BNAA07G01700D,BNAA07G35860D,BNAA09G32960D,BNAA09G32970D,BNAA09G32980D,BNAA09G49620D,BNAA09G50350D,BNAA10G03570D,BNAA10G11960D,BNAA10G14110D,BNAA10G15510D,BNAA10G25490D,BNAANNG00090D,BNAANNG07670D,BNAANNG07680D,BNAC01G…
GO:BP	nucleic acid metabolic process	GO:0090304	FALSE	5.05304e-32	31.2964	11205	55	55	46510	BNAA01G09660D,BNAA01G18900D,BNAA02G04380D,BNAA02G05500D,BNAA02G20060D,BNAA03G13930D,BNAA03G25310D,BNAA04G17530D,BNAA05G08210D,BNAA05G08220D,BNAA05G12010D,BNAA05G35230D,BNAA06G25190D,BNAA07G01700D,BNAA07G35860D,BNAA09G32960D,BNAA09G32970D,BNAA09G32980D,BNAA09G49620D,BNAA09G50350D,BNAA10G03570D,BNAA10G11960D,BNAA10G14110D,BNAA10G15510D,BNAA10G25490D,BNAANNG00090D,BNAANNG07670D,BNAANNG07680D,BNAC01G…
GO:BP	cellular biosynthetic process	GO:0044249	FALSE	1.12102e-30	29.9504	11853	55	55	46510	BNAA01G09660D,BNAA01G18900D,BNAA02G04380D,BNAA02G05500D,BNAA02G20060D,BNAA03G13930D,BNAA03G25310D,BNAA04G17530D,BNAA05G08210D,BNAA05G08220D,BNAA05G12010D,BNAA05G35230D,BNAA06G25190D,BNAA07G01700D,BNAA07G35860D,BNAA09G32960D,BNAA09G32970D,BNAA09G32980D,BNAA09G49620D,BNAA09G50350D,BNAA10G03570D,BNAA10G11960D,BNAA10G14110D,BNAA10G15510D,BNAA10G25490D,BNAANNG00090D,BNAANNG07670D,BNAANNG07680D,BNAC01G…
GO:BP	nucleobase-containing compound metabolic process	GO:0006139	FALSE	4.67363e-30	29.3303	12164	55	55	46510	BNAA01G09660D,BNAA01G18900D,BNAA02G04380D,BNAA02G05500D,BNAA02G20060D,BNAA03G13930D,BNAA03G25310D,BNAA04G17530D,BNAA05G08210D,BNAA05G08220D,BNAA05G12010D,BNAA05G35230D,BNAA06G25190D,BNAA07G01700D,BNAA07G35860D,BNAA09G32960D,BNAA09G32970D,BNAA09G32980D,BNAA09G49620D,BNAA09G50350D,BNAA10G03570D,BNAA10G11960D,BNAA10G14110D,BNAA10G15510D,BNAA10G25490D,BNAANNG00090D,BNAANNG07670D,BNAANNG07680D,BNAC01G…
GO:BP	biological regulation	GO:0065007	FALSE	6.79903e-30	29.1676	12247	55	55	46510	BNAA01G09660D,BNAA01G18900D,BNAA02G04380D,BNAA02G05500D,BNAA02G20060D,BNAA03G13930D,BNAA03G25310D,BNAA04G17530D,BNAA05G08210D,BNAA05G08220D,BNAA05G12010D,BNAA05G35230D,BNAA06G25190D,BNAA07G01700D,BNAA07G35860D,BNAA09G32960D,BNAA09G32970D,BNAA09G32980D,BNAA09G49620D,BNAA09G50350D,BNAA10G03570D,BNAA10G11960D,BNAA10G14110D,BNAA10G15510D,BNAA10G25490D,BNAANNG00090D,BNAANNG07670D,BNAANNG07680D,BNAC01G…
GO:BP	heterocycle metabolic process	GO:0046483	FALSE	5.78281e-29	28.2379	12732	55	55	46510	BNAA01G09660D,BNAA01G18900D,BNAA02G04380D,BNAA02G05500D,BNAA02G20060D,BNAA03G13930D,BNAA03G25310D,BNAA04G17530D,BNAA05G08210D,BNAA05G08220D,BNAA05G12010D,BNAA05G35230D,BNAA06G25190D,BNAA07G01700D,BNAA07G35860D,BNAA09G32960D,BNAA09G32970D,BNAA09G32980D,BNAA09G49620D,BNAA09G50350D,BNAA10G03570D,BNAA10G11960D,BNAA10G14110D,BNAA10G15510D,BNAA10G25490D,BNAANNG00090D,BNAANNG07670D,BNAANNG07680D,BNAC01G…
GO:BP	cellular aromatic compound metabolic process	GO:0006725	FALSE	1.34794e-28	27.8703	12929	55	55	46510	BNAA01G09660D,BNAA01G18900D,BNAA02G04380D,BNAA02G05500D,BNAA02G20060D,BNAA03G13930D,BNAA03G25310D,BNAA04G17530D,BNAA05G08210D,BNAA05G08220D,BNAA05G12010D,BNAA05G35230D,BNAA06G25190D,BNAA07G01700D,BNAA07G35860D,BNAA09G32960D,BNAA09G32970D,BNAA09G32980D,BNAA09G49620D,BNAA09G50350D,BNAA10G03570D,BNAA10G11960D,BNAA10G14110D,BNAA10G15510D,BNAA10G25490D,BNAANNG00090D,BNAANNG07670D,BNAANNG07680D,BNAC01G…
GO:BP	organic substance biosynthetic process	GO:1901576	FALSE	2.07858e-28	27.6822	13031	55	55	46510	BNAA01G09660D,BNAA01G18900D,BNAA02G04380D,BNAA02G05500D,BNAA02G20060D,BNAA03G13930D,BNAA03G25310D,BNAA04G17530D,BNAA05G08210D,BNAA05G08220D,BNAA05G12010D,BNAA05G35230D,BNAA06G25190D,BNAA07G01700D,BNAA07G35860D,BNAA09G32960D,BNAA09G32970D,BNAA09G32980D,BNAA09G49620D,BNAA09G50350D,BNAA10G03570D,BNAA10G11960D,BNAA10G14110D,BNAA10G15510D,BNAA10G25490D,BNAANNG00090D,BNAANNG07670D,BNAANNG07680D,BNAC01G…
GO:BP	organic cyclic compound metabolic process	GO:1901360	FALSE	2.68875e-28	27.5704	13092	55	55	46510	BNAA01G09660D,BNAA01G18900D,BNAA02G04380D,BNAA02G05500D,BNAA02G20060D,BNAA03G13930D,BNAA03G25310D,BNAA04G17530D,BNAA05G08210D,BNAA05G08220D,BNAA05G12010D,BNAA05G35230D,BNAA06G25190D,BNAA07G01700D,BNAA07G35860D,BNAA09G32960D,BNAA09G32970D,BNAA09G32980D,BNAA09G49620D,BNAA09G50350D,BNAA10G03570D,BNAA10G11960D,BNAA10G14110D,BNAA10G15510D,BNAA10G25490D,BNAANNG00090D,BNAANNG07670D,BNAANNG07680D,BNAC01G…
GO:BP	biosynthetic process	GO:0009058	FALSE	1.1275e-27	26.9479	13437	55	55	46510	BNAA01G09660D,BNAA01G18900D,BNAA02G04380D,BNAA02G05500D,BNAA02G20060D,BNAA03G13930D,BNAA03G25310D,BNAA04G17530D,BNAA05G08210D,BNAA05G08220D,BNAA05G12010D,BNAA05G35230D,BNAA06G25190D,BNAA07G01700D,BNAA07G35860D,BNAA09G32960D,BNAA09G32970D,BNAA09G32980D,BNAA09G49620D,BNAA09G50350D,BNAA10G03570D,BNAA10G11960D,BNAA10G14110D,BNAA10G15510D,BNAA10G25490D,BNAANNG00090D,BNAANNG07670D,BNAANNG07680D,BNAC01G…
GO:BP	cellular nitrogen compound metabolic process	GO:0034641	FALSE	8.01578e-26	25.0961	14518	55	55	46510	BNAA01G09660D,BNAA01G18900D,BNAA02G04380D,BNAA02G05500D,BNAA02G20060D,BNAA03G13930D,BNAA03G25310D,BNAA04G17530D,BNAA05G08210D,BNAA05G08220D,BNAA05G12010D,BNAA05G35230D,BNAA06G25190D,BNAA07G01700D,BNAA07G35860D,BNAA09G32960D,BNAA09G32970D,BNAA09G32980D,BNAA09G49620D,BNAA09G50350D,BNAA10G03570D,BNAA10G11960D,BNAA10G14110D,BNAA10G15510D,BNAA10G25490D,BNAANNG00090D,BNAANNG07670D,BNAANNG07680D,BNAC01G…
GO:BP	macromolecule metabolic process	GO:0043170	FALSE	3.31346e-14	13.4797	23594	55	55	46510	BNAA01G09660D,BNAA01G18900D,BNAA02G04380D,BNAA02G05500D,BNAA02G20060D,BNAA03G13930D,BNAA03G25310D,BNAA04G17530D,BNAA05G08210D,BNAA05G08220D,BNAA05G12010D,BNAA05G35230D,BNAA06G25190D,BNAA07G01700D,BNAA07G35860D,BNAA09G32960D,BNAA09G32970D,BNAA09G32980D,BNAA09G49620D,BNAA09G50350D,BNAA10G03570D,BNAA10G11960D,BNAA10G14110D,BNAA10G15510D,BNAA10G25490D,BNAANNG00090D,BNAANNG07670D,BNAANNG07680D,BNAC01G…
GO:BP	cellular metabolic process	GO:0044237	FALSE	4.44271e-14	13.3524	23720	55	55	46510	BNAA01G09660D,BNAA01G18900D,BNAA02G04380D,BNAA02G05500D,BNAA02G20060D,BNAA03G13930D,BNAA03G25310D,BNAA04G17530D,BNAA05G08210D,BNAA05G08220D,BNAA05G12010D,BNAA05G35230D,BNAA06G25190D,BNAA07G01700D,BNAA07G35860D,BNAA09G32960D,BNAA09G32970D,BNAA09G32980D,BNAA09G49620D,BNAA09G50350D,BNAA10G03570D,BNAA10G11960D,BNAA10G14110D,BNAA10G15510D,BNAA10G25490D,BNAANNG00090D,BNAANNG07670D,BNAANNG07680D,BNAC01G…
GO:BP	nitrogen compound metabolic process	GO:0006807	FALSE	7.235e-13	12.1406	24953	55	55	46510	BNAA01G09660D,BNAA01G18900D,BNAA02G04380D,BNAA02G05500D,BNAA02G20060D,BNAA03G13930D,BNAA03G25310D,BNAA04G17530D,BNAA05G08210D,BNAA05G08220D,BNAA05G12010D,BNAA05G35230D,BNAA06G25190D,BNAA07G01700D,BNAA07G35860D,BNAA09G32960D,BNAA09G32970D,BNAA09G32980D,BNAA09G49620D,BNAA09G50350D,BNAA10G03570D,BNAA10G11960D,BNAA10G14110D,BNAA10G15510D,BNAA10G25490D,BNAANNG00090D,BNAANNG07670D,BNAANNG07680D,BNAC01G…
GO:BP	primary metabolic process	GO:0044238	FALSE	2.72297e-09	8.56496	28978	55	55	46510	BNAA01G09660D,BNAA01G18900D,BNAA02G04380D,BNAA02G05500D,BNAA02G20060D,BNAA03G13930D,BNAA03G25310D,BNAA04G17530D,BNAA05G08210D,BNAA05G08220D,BNAA05G12010D,BNAA05G35230D,BNAA06G25190D,BNAA07G01700D,BNAA07G35860D,BNAA09G32960D,BNAA09G32970D,BNAA09G32980D,BNAA09G49620D,BNAA09G50350D,BNAA10G03570D,BNAA10G11960D,BNAA10G14110D,BNAA10G15510D,BNAA10G25490D,BNAANNG00090D,BNAANNG07670D,BNAANNG07680D,BNAC01G…
GO:BP	organic substance metabolic process	GO:0071704	FALSE	7.41939e-08	7.12963	30771	55	55	46510	BNAA01G09660D,BNAA01G18900D,BNAA02G04380D,BNAA02G05500D,BNAA02G20060D,BNAA03G13930D,BNAA03G25310D,BNAA04G17530D,BNAA05G08210D,BNAA05G08220D,BNAA05G12010D,BNAA05G35230D,BNAA06G25190D,BNAA07G01700D,BNAA07G35860D,BNAA09G32960D,BNAA09G32970D,BNAA09G32980D,BNAA09G49620D,BNAA09G50350D,BNAA10G03570D,BNAA10G11960D,BNAA10G14110D,BNAA10G15510D,BNAA10G25490D,BNAANNG00090D,BNAANNG07670D,BNAANNG07680D,BNAC01G…
GO:BP	metabolic process	GO:0008152	FALSE	1.49903e-06	5.82419	32498	55	55	46510	BNAA01G09660D,BNAA01G18900D,BNAA02G04380D,BNAA02G05500D,BNAA02G20060D,BNAA03G13930D,BNAA03G25310D,BNAA04G17530D,BNAA05G08210D,BNAA05G08220D,BNAA05G12010D,BNAA05G35230D,BNAA06G25190D,BNAA07G01700D,BNAA07G35860D,BNAA09G32960D,BNAA09G32970D,BNAA09G32980D,BNAA09G49620D,BNAA09G50350D,BNAA10G03570D,BNAA10G11960D,BNAA10G14110D,BNAA10G15510D,BNAA10G25490D,BNAANNG00090D,BNAANNG07670D,BNAANNG07680D,BNAC01G…
GO:BP	cellular process	GO:0009987	FALSE	0.000293122	3.53295	35767	55	55	46510	BNAA01G09660D,BNAA01G18900D,BNAA02G04380D,BNAA02G05500D,BNAA02G20060D,BNAA03G13930D,BNAA03G25310D,BNAA04G17530D,BNAA05G08210D,BNAA05G08220D,BNAA05G12010D,BNAA05G35230D,BNAA06G25190D,BNAA07G01700D,BNAA07G35860D,BNAA09G32960D,BNAA09G32970D,BNAA09G32980D,BNAA09G49620D,BNAA09G50350D,BNAA10G03570D,BNAA10G11960D,BNAA10G14110D,BNAA10G15510D,BNAA10G25490D,BNAANNG00090D,BNAANNG07670D,BNAANNG07680D,BNAC01G…
GO:CC	nucleus	GO:0005634	TRUE	1.70379e-17	16.7686	10638	35	35	36482	BNAA01G18900D,BNAA02G04380D,BNAA02G05500D,BNAA02G20060D,BNAA04G17530D,BNAA05G12010D,BNAA05G35230D,BNAA06G25190D,BNAA07G01700D,BNAA10G03570D,BNAA10G11960D,BNAANNG00090D,BNAANNG07670D,BNAANNG07680D,BNAC01G22720D,BNAC02G02540D,BNAC02G08900D,BNAC02G09380D,BNAC03G29760D,BNAC03G48440D,BNAC03G62880D,BNAC04G12630D,BNAC05G03490D,BNAC05G11020D,BNAC08G44270D,BNAC08G45060D,BNAC09G33830D,BNAC09G38050D,BNAC09G…
GO:CC	intracellular membrane-bounded organelle	GO:0043231	FALSE	1.343e-09	8.87192	17873	35	35	36482	BNAA01G18900D,BNAA02G04380D,BNAA02G05500D,BNAA02G20060D,BNAA04G17530D,BNAA05G12010D,BNAA05G35230D,BNAA06G25190D,BNAA07G01700D,BNAA10G03570D,BNAA10G11960D,BNAANNG00090D,BNAANNG07670D,BNAANNG07680D,BNAC01G22720D,BNAC02G02540D,BNAC02G08900D,BNAC02G09380D,BNAC03G29760D,BNAC03G48440D,BNAC03G62880D,BNAC04G12630D,BNAC05G03490D,BNAC05G11020D,BNAC08G44270D,BNAC08G45060D,BNAC09G33830D,BNAC09G38050D,BNAC09G…
GO:CC	membrane-bounded organelle	GO:0043227	FALSE	1.5371e-09	8.8133	17942	35	35	36482	BNAA01G18900D,BNAA02G04380D,BNAA02G05500D,BNAA02G20060D,BNAA04G17530D,BNAA05G12010D,BNAA05G35230D,BNAA06G25190D,BNAA07G01700D,BNAA10G03570D,BNAA10G11960D,BNAANNG00090D,BNAANNG07670D,BNAANNG07680D,BNAC01G22720D,BNAC02G02540D,BNAC02G08900D,BNAC02G09380D,BNAC03G29760D,BNAC03G48440D,BNAC03G62880D,BNAC04G12630D,BNAC05G03490D,BNAC05G11020D,BNAC08G44270D,BNAC08G45060D,BNAC09G33830D,BNAC09G38050D,BNAC09G…
GO:CC	intracellular organelle	GO:0043229	FALSE	1.00155e-07	6.99933	20214	35	35	36482	BNAA01G18900D,BNAA02G04380D,BNAA02G05500D,BNAA02G20060D,BNAA04G17530D,BNAA05G12010D,BNAA05G35230D,BNAA06G25190D,BNAA07G01700D,BNAA10G03570D,BNAA10G11960D,BNAANNG00090D,BNAANNG07670D,BNAANNG07680D,BNAC01G22720D,BNAC02G02540D,BNAC02G08900D,BNAC02G09380D,BNAC03G29760D,BNAC03G48440D,BNAC03G62880D,BNAC04G12630D,BNAC05G03490D,BNAC05G11020D,BNAC08G44270D,BNAC08G45060D,BNAC09G33830D,BNAC09G38050D,BNAC09G…
GO:CC	organelle	GO:0043226	FALSE	1.06228e-07	6.97376	20248	35	35	36482	BNAA01G18900D,BNAA02G04380D,BNAA02G05500D,BNAA02G20060D,BNAA04G17530D,BNAA05G12010D,BNAA05G35230D,BNAA06G25190D,BNAA07G01700D,BNAA10G03570D,BNAA10G11960D,BNAANNG00090D,BNAANNG07670D,BNAANNG07680D,BNAC01G22720D,BNAC02G02540D,BNAC02G08900D,BNAC02G09380D,BNAC03G29760D,BNAC03G48440D,BNAC03G62880D,BNAC04G12630D,BNAC05G03490D,BNAC05G11020D,BNAC08G44270D,BNAC08G45060D,BNAC09G33830D,BNAC09G38050D,BNAC09G…
GO:CC	intracellular anatomical structure	GO:0005622	FALSE	4.9336e-05	4.30684	24128	35	35	36482	BNAA01G18900D,BNAA02G04380D,BNAA02G05500D,BNAA02G20060D,BNAA04G17530D,BNAA05G12010D,BNAA05G35230D,BNAA06G25190D,BNAA07G01700D,BNAA10G03570D,BNAA10G11960D,BNAANNG00090D,BNAANNG07670D,BNAANNG07680D,BNAC01G22720D,BNAC02G02540D,BNAC02G08900D,BNAC02G09380D,BNAC03G29760D,BNAC03G48440D,BNAC03G62880D,BNAC04G12630D,BNAC05G03490D,BNAC05G11020D,BNAC08G44270D,BNAC08G45060D,BNAC09G33830D,BNAC09G38050D,BNAC09G…

## Sheet: Bol
Table S7 (c): GO terms and functional enrichment analysis datasets of Brassica oleracea
source	term_name	term_id	highlighted	adjusted_p_value	negative_log10_of_adjusted_p_value	term_size	query_size	intersection_size	effective_domain_size	intersections
GO:MF	DNA binding	GO:0003677	TRUE	0.000911071	3.04045	3918	6	6	31865	BO2G001000.1,BO4G173040.1,BO8G114360.1,BO4G058480.1,BO3G024580.1,BO9G135010.1
GO:MF	nucleic acid binding	GO:0003676	FALSE	0.0262001	1.5817	6856	6	6	31865	BO2G001000.1,BO4G173040.1,BO8G114360.1,BO4G058480.1,BO3G024580.1,BO9G135010.1
GO:BP	negative regulation of DNA-templated transcription	GO:0045892	FALSE	2.85e-73	72.5449	150	33	33	25364	BO2G001000.1,BO4G173040.1,BO8G114360.1,BO4G058480.1,BO3G024580.1,BO9G135010.1,BO7G106290.1,BO3G157370.1,BO2G018260.1,BO9G152600.1,BO4G185940.1,BO2G028630.1,BO3G094230.1,BO7G010000.1,BO4G035130.1,BO3G048670.1,BO2G023780.1,BO9G106040.1,BO2G097360.1,BO1G057370.1,BO6G125790.1,BO9G179020.1,BO2G006730.1,BO8G115080.1,BO5G005590.1,BO4G185950.1,BO4G046160.1,BO4G035120.1,BO8G082020.1,BO8G082030.1,BO4G17303…
GO:BP	negative regulation of RNA biosynthetic process	GO:1902679	FALSE	2.85e-73	72.5449	150	33	33	25364	BO2G001000.1,BO4G173040.1,BO8G114360.1,BO4G058480.1,BO3G024580.1,BO9G135010.1,BO7G106290.1,BO3G157370.1,BO2G018260.1,BO9G152600.1,BO4G185940.1,BO2G028630.1,BO3G094230.1,BO7G010000.1,BO4G035130.1,BO3G048670.1,BO2G023780.1,BO9G106040.1,BO2G097360.1,BO1G057370.1,BO6G125790.1,BO9G179020.1,BO2G006730.1,BO8G115080.1,BO5G005590.1,BO4G185950.1,BO4G046160.1,BO4G035120.1,BO8G082020.1,BO8G082030.1,BO4G17303…
GO:BP	negative regulation of nucleic acid-templated transcription	GO:1903507	TRUE	2.85e-73	72.5449	150	33	33	25364	BO2G001000.1,BO4G173040.1,BO8G114360.1,BO4G058480.1,BO3G024580.1,BO9G135010.1,BO7G106290.1,BO3G157370.1,BO2G018260.1,BO9G152600.1,BO4G185940.1,BO2G028630.1,BO3G094230.1,BO7G010000.1,BO4G035130.1,BO3G048670.1,BO2G023780.1,BO9G106040.1,BO2G097360.1,BO1G057370.1,BO6G125790.1,BO9G179020.1,BO2G006730.1,BO8G115080.1,BO5G005590.1,BO4G185950.1,BO4G046160.1,BO4G035120.1,BO8G082020.1,BO8G082030.1,BO4G17303…
GO:BP	negative regulation of RNA metabolic process	GO:0051253	FALSE	1.54e-72	71.8116	157	33	33	25364	BO2G001000.1,BO4G173040.1,BO8G114360.1,BO4G058480.1,BO3G024580.1,BO9G135010.1,BO7G106290.1,BO3G157370.1,BO2G018260.1,BO9G152600.1,BO4G185940.1,BO2G028630.1,BO3G094230.1,BO7G010000.1,BO4G035130.1,BO3G048670.1,BO2G023780.1,BO9G106040.1,BO2G097360.1,BO1G057370.1,BO6G125790.1,BO9G179020.1,BO2G006730.1,BO8G115080.1,BO5G005590.1,BO4G185950.1,BO4G046160.1,BO4G035120.1,BO8G082020.1,BO8G082030.1,BO4G17303…
GO:BP	negative regulation of nucleobase-containing compound metabolic process	GO:0045934	FALSE	7.69e-72	71.1142	164	33	33	25364	BO2G001000.1,BO4G173040.1,BO8G114360.1,BO4G058480.1,BO3G024580.1,BO9G135010.1,BO7G106290.1,BO3G157370.1,BO2G018260.1,BO9G152600.1,BO4G185940.1,BO2G028630.1,BO3G094230.1,BO7G010000.1,BO4G035130.1,BO3G048670.1,BO2G023780.1,BO9G106040.1,BO2G097360.1,BO1G057370.1,BO6G125790.1,BO9G179020.1,BO2G006730.1,BO8G115080.1,BO5G005590.1,BO4G185950.1,BO4G046160.1,BO4G035120.1,BO8G082020.1,BO8G082030.1,BO4G17303…
GO:BP	negative regulation of macromolecule biosynthetic process	GO:0010558	FALSE	5.02e-69	68.2992	196	33	33	25364	BO2G001000.1,BO4G173040.1,BO8G114360.1,BO4G058480.1,BO3G024580.1,BO9G135010.1,BO7G106290.1,BO3G157370.1,BO2G018260.1,BO9G152600.1,BO4G185940.1,BO2G028630.1,BO3G094230.1,BO7G010000.1,BO4G035130.1,BO3G048670.1,BO2G023780.1,BO9G106040.1,BO2G097360.1,BO1G057370.1,BO6G125790.1,BO9G179020.1,BO2G006730.1,BO8G115080.1,BO5G005590.1,BO4G185950.1,BO4G046160.1,BO4G035120.1,BO8G082020.1,BO8G082030.1,BO4G17303…
GO:BP	negative regulation of cellular biosynthetic process	GO:0031327	FALSE	1.49e-68	67.828	202	33	33	25364	BO2G001000.1,BO4G173040.1,BO8G114360.1,BO4G058480.1,BO3G024580.1,BO9G135010.1,BO7G106290.1,BO3G157370.1,BO2G018260.1,BO9G152600.1,BO4G185940.1,BO2G028630.1,BO3G094230.1,BO7G010000.1,BO4G035130.1,BO3G048670.1,BO2G023780.1,BO9G106040.1,BO2G097360.1,BO1G057370.1,BO6G125790.1,BO9G179020.1,BO2G006730.1,BO8G115080.1,BO5G005590.1,BO4G185950.1,BO4G046160.1,BO4G035120.1,BO8G082020.1,BO8G082030.1,BO4G17303…
GO:BP	negative regulation of biosynthetic process	GO:0009890	FALSE	1.77e-68	67.7509	203	33	33	25364	BO2G001000.1,BO4G173040.1,BO8G114360.1,BO4G058480.1,BO3G024580.1,BO9G135010.1,BO7G106290.1,BO3G157370.1,BO2G018260.1,BO9G152600.1,BO4G185940.1,BO2G028630.1,BO3G094230.1,BO7G010000.1,BO4G035130.1,BO3G048670.1,BO2G023780.1,BO9G106040.1,BO2G097360.1,BO1G057370.1,BO6G125790.1,BO9G179020.1,BO2G006730.1,BO8G115080.1,BO5G005590.1,BO4G185950.1,BO4G046160.1,BO4G035120.1,BO8G082020.1,BO8G082030.1,BO4G17303…
GO:BP	negative regulation of cellular metabolic process	GO:0031324	FALSE	8.06e-66	65.0939	241	33	33	25364	BO2G001000.1,BO4G173040.1,BO8G114360.1,BO4G058480.1,BO3G024580.1,BO9G135010.1,BO7G106290.1,BO3G157370.1,BO2G018260.1,BO9G152600.1,BO4G185940.1,BO2G028630.1,BO3G094230.1,BO7G010000.1,BO4G035130.1,BO3G048670.1,BO2G023780.1,BO9G106040.1,BO2G097360.1,BO1G057370.1,BO6G125790.1,BO9G179020.1,BO2G006730.1,BO8G115080.1,BO5G005590.1,BO4G185950.1,BO4G046160.1,BO4G035120.1,BO8G082020.1,BO8G082030.1,BO4G17303…
GO:BP	negative regulation of nitrogen compound metabolic process	GO:0051172	FALSE	1.76e-59	58.7541	366	33	33	25364	BO2G001000.1,BO4G173040.1,BO8G114360.1,BO4G058480.1,BO3G024580.1,BO9G135010.1,BO7G106290.1,BO3G157370.1,BO2G018260.1,BO9G152600.1,BO4G185940.1,BO2G028630.1,BO3G094230.1,BO7G010000.1,BO4G035130.1,BO3G048670.1,BO2G023780.1,BO9G106040.1,BO2G097360.1,BO1G057370.1,BO6G125790.1,BO9G179020.1,BO2G006730.1,BO8G115080.1,BO5G005590.1,BO4G185950.1,BO4G046160.1,BO4G035120.1,BO8G082020.1,BO8G082030.1,BO4G17303…
GO:BP	negative regulation of cellular process	GO:0048523	FALSE	2.81e-59	58.5507	371	33	33	25364	BO2G001000.1,BO4G173040.1,BO8G114360.1,BO4G058480.1,BO3G024580.1,BO9G135010.1,BO7G106290.1,BO3G157370.1,BO2G018260.1,BO9G152600.1,BO4G185940.1,BO2G028630.1,BO3G094230.1,BO7G010000.1,BO4G035130.1,BO3G048670.1,BO2G023780.1,BO9G106040.1,BO2G097360.1,BO1G057370.1,BO6G125790.1,BO9G179020.1,BO2G006730.1,BO8G115080.1,BO5G005590.1,BO4G185950.1,BO4G046160.1,BO4G035120.1,BO8G082020.1,BO8G082030.1,BO4G17303…
GO:BP	negative regulation of macromolecule metabolic process	GO:0010605	FALSE	4.17e-50	49.38	689	33	33	25364	BO2G001000.1,BO4G173040.1,BO8G114360.1,BO4G058480.1,BO3G024580.1,BO9G135010.1,BO7G106290.1,BO3G157370.1,BO2G018260.1,BO9G152600.1,BO4G185940.1,BO2G028630.1,BO3G094230.1,BO7G010000.1,BO4G035130.1,BO3G048670.1,BO2G023780.1,BO9G106040.1,BO2G097360.1,BO1G057370.1,BO6G125790.1,BO9G179020.1,BO2G006730.1,BO8G115080.1,BO5G005590.1,BO4G185950.1,BO4G046160.1,BO4G035120.1,BO8G082020.1,BO8G082030.1,BO4G17303…
GO:BP	negative regulation of metabolic process	GO:0009892	FALSE	9.05e-50	49.0432	705	33	33	25364	BO2G001000.1,BO4G173040.1,BO8G114360.1,BO4G058480.1,BO3G024580.1,BO9G135010.1,BO7G106290.1,BO3G157370.1,BO2G018260.1,BO9G152600.1,BO4G185940.1,BO2G028630.1,BO3G094230.1,BO7G010000.1,BO4G035130.1,BO3G048670.1,BO2G023780.1,BO9G106040.1,BO2G097360.1,BO1G057370.1,BO6G125790.1,BO9G179020.1,BO2G006730.1,BO8G115080.1,BO5G005590.1,BO4G185950.1,BO4G046160.1,BO4G035120.1,BO8G082020.1,BO8G082030.1,BO4G17303…
GO:BP	negative regulation of biological process	GO:0048519	FALSE	2.91e-46	45.536	896	33	33	25364	BO2G001000.1,BO4G173040.1,BO8G114360.1,BO4G058480.1,BO3G024580.1,BO9G135010.1,BO7G106290.1,BO3G157370.1,BO2G018260.1,BO9G152600.1,BO4G185940.1,BO2G028630.1,BO3G094230.1,BO7G010000.1,BO4G035130.1,BO3G048670.1,BO2G023780.1,BO9G106040.1,BO2G097360.1,BO1G057370.1,BO6G125790.1,BO9G179020.1,BO2G006730.1,BO8G115080.1,BO5G005590.1,BO4G185950.1,BO4G046160.1,BO4G035120.1,BO8G082020.1,BO8G082030.1,BO4G17303…
GO:BP	regulation of RNA biosynthetic process	GO:2001141	FALSE	1.04e-28	27.982	3011	33	33	25364	BO2G001000.1,BO4G173040.1,BO8G114360.1,BO4G058480.1,BO3G024580.1,BO9G135010.1,BO7G106290.1,BO3G157370.1,BO2G018260.1,BO9G152600.1,BO4G185940.1,BO2G028630.1,BO3G094230.1,BO7G010000.1,BO4G035130.1,BO3G048670.1,BO2G023780.1,BO9G106040.1,BO2G097360.1,BO1G057370.1,BO6G125790.1,BO9G179020.1,BO2G006730.1,BO8G115080.1,BO5G005590.1,BO4G185950.1,BO4G046160.1,BO4G035120.1,BO8G082020.1,BO8G082030.1,BO4G17303…
GO:BP	regulation of DNA-templated transcription	GO:0006355	FALSE	1.04e-28	27.982	3011	33	33	25364	BO2G001000.1,BO4G173040.1,BO8G114360.1,BO4G058480.1,BO3G024580.1,BO9G135010.1,BO7G106290.1,BO3G157370.1,BO2G018260.1,BO9G152600.1,BO4G185940.1,BO2G028630.1,BO3G094230.1,BO7G010000.1,BO4G035130.1,BO3G048670.1,BO2G023780.1,BO9G106040.1,BO2G097360.1,BO1G057370.1,BO6G125790.1,BO9G179020.1,BO2G006730.1,BO8G115080.1,BO5G005590.1,BO4G185950.1,BO4G046160.1,BO4G035120.1,BO8G082020.1,BO8G082030.1,BO4G17303…
GO:BP	regulation of nucleic acid-templated transcription	GO:1903506	FALSE	1.04e-28	27.982	3011	33	33	25364	BO2G001000.1,BO4G173040.1,BO8G114360.1,BO4G058480.1,BO3G024580.1,BO9G135010.1,BO7G106290.1,BO3G157370.1,BO2G018260.1,BO9G152600.1,BO4G185940.1,BO2G028630.1,BO3G094230.1,BO7G010000.1,BO4G035130.1,BO3G048670.1,BO2G023780.1,BO9G106040.1,BO2G097360.1,BO1G057370.1,BO6G125790.1,BO9G179020.1,BO2G006730.1,BO8G115080.1,BO5G005590.1,BO4G185950.1,BO4G046160.1,BO4G035120.1,BO8G082020.1,BO8G082030.1,BO4G17303…
GO:BP	regulation of RNA metabolic process	GO:0051252	FALSE	2.01e-28	27.6978	3071	33	33	25364	BO2G001000.1,BO4G173040.1,BO8G114360.1,BO4G058480.1,BO3G024580.1,BO9G135010.1,BO7G106290.1,BO3G157370.1,BO2G018260.1,BO9G152600.1,BO4G185940.1,BO2G028630.1,BO3G094230.1,BO7G010000.1,BO4G035130.1,BO3G048670.1,BO2G023780.1,BO9G106040.1,BO2G097360.1,BO1G057370.1,BO6G125790.1,BO9G179020.1,BO2G006730.1,BO8G115080.1,BO5G005590.1,BO4G185950.1,BO4G046160.1,BO4G035120.1,BO8G082020.1,BO8G082030.1,BO4G17303…
GO:BP	regulation of nucleobase-containing compound metabolic process	GO:0019219	FALSE	4.37e-28	27.3593	3144	33	33	25364	BO2G001000.1,BO4G173040.1,BO8G114360.1,BO4G058480.1,BO3G024580.1,BO9G135010.1,BO7G106290.1,BO3G157370.1,BO2G018260.1,BO9G152600.1,BO4G185940.1,BO2G028630.1,BO3G094230.1,BO7G010000.1,BO4G035130.1,BO3G048670.1,BO2G023780.1,BO9G106040.1,BO2G097360.1,BO1G057370.1,BO6G125790.1,BO9G179020.1,BO2G006730.1,BO8G115080.1,BO5G005590.1,BO4G185950.1,BO4G046160.1,BO4G035120.1,BO8G082020.1,BO8G082030.1,BO4G17303…
GO:BP	regulation of macromolecule biosynthetic process	GO:0010556	FALSE	5.28e-28	27.2771	3162	33	33	25364	BO2G001000.1,BO4G173040.1,BO8G114360.1,BO4G058480.1,BO3G024580.1,BO9G135010.1,BO7G106290.1,BO3G157370.1,BO2G018260.1,BO9G152600.1,BO4G185940.1,BO2G028630.1,BO3G094230.1,BO7G010000.1,BO4G035130.1,BO3G048670.1,BO2G023780.1,BO9G106040.1,BO2G097360.1,BO1G057370.1,BO6G125790.1,BO9G179020.1,BO2G006730.1,BO8G115080.1,BO5G005590.1,BO4G185950.1,BO4G046160.1,BO4G035120.1,BO8G082020.1,BO8G082030.1,BO4G17303…
GO:BP	regulation of cellular biosynthetic process	GO:0031326	FALSE	7e-28	27.1546	3189	33	33	25364	BO2G001000.1,BO4G173040.1,BO8G114360.1,BO4G058480.1,BO3G024580.1,BO9G135010.1,BO7G106290.1,BO3G157370.1,BO2G018260.1,BO9G152600.1,BO4G185940.1,BO2G028630.1,BO3G094230.1,BO7G010000.1,BO4G035130.1,BO3G048670.1,BO2G023780.1,BO9G106040.1,BO2G097360.1,BO1G057370.1,BO6G125790.1,BO9G179020.1,BO2G006730.1,BO8G115080.1,BO5G005590.1,BO4G185950.1,BO4G046160.1,BO4G035120.1,BO8G082020.1,BO8G082030.1,BO4G17303…
GO:BP	regulation of biosynthetic process	GO:0009889	FALSE	9.17e-28	27.0376	3215	33	33	25364	BO2G001000.1,BO4G173040.1,BO8G114360.1,BO4G058480.1,BO3G024580.1,BO9G135010.1,BO7G106290.1,BO3G157370.1,BO2G018260.1,BO9G152600.1,BO4G185940.1,BO2G028630.1,BO3G094230.1,BO7G010000.1,BO4G035130.1,BO3G048670.1,BO2G023780.1,BO9G106040.1,BO2G097360.1,BO1G057370.1,BO6G125790.1,BO9G179020.1,BO2G006730.1,BO8G115080.1,BO5G005590.1,BO4G185950.1,BO4G046160.1,BO4G035120.1,BO8G082020.1,BO8G082030.1,BO4G17303…
GO:BP	DNA-templated transcription	GO:0006351	FALSE	1.61e-27	26.7933	3270	33	33	25364	BO2G001000.1,BO4G173040.1,BO8G114360.1,BO4G058480.1,BO3G024580.1,BO9G135010.1,BO7G106290.1,BO3G157370.1,BO2G018260.1,BO9G152600.1,BO4G185940.1,BO2G028630.1,BO3G094230.1,BO7G010000.1,BO4G035130.1,BO3G048670.1,BO2G023780.1,BO9G106040.1,BO2G097360.1,BO1G057370.1,BO6G125790.1,BO9G179020.1,BO2G006730.1,BO8G115080.1,BO5G005590.1,BO4G185950.1,BO4G046160.1,BO4G035120.1,BO8G082020.1,BO8G082030.1,BO4G17303…
GO:BP	nucleic acid-templated transcription	GO:0097659	FALSE	1.97e-27	26.7055	3290	33	33	25364	BO2G001000.1,BO4G173040.1,BO8G114360.1,BO4G058480.1,BO3G024580.1,BO9G135010.1,BO7G106290.1,BO3G157370.1,BO2G018260.1,BO9G152600.1,BO4G185940.1,BO2G028630.1,BO3G094230.1,BO7G010000.1,BO4G035130.1,BO3G048670.1,BO2G023780.1,BO9G106040.1,BO2G097360.1,BO1G057370.1,BO6G125790.1,BO9G179020.1,BO2G006730.1,BO8G115080.1,BO5G005590.1,BO4G185950.1,BO4G046160.1,BO4G035120.1,BO8G082020.1,BO8G082030.1,BO4G17303…
GO:BP	RNA biosynthetic process	GO:0032774	FALSE	2.07e-27	26.6836	3295	33	33	25364	BO2G001000.1,BO4G173040.1,BO8G114360.1,BO4G058480.1,BO3G024580.1,BO9G135010.1,BO7G106290.1,BO3G157370.1,BO2G018260.1,BO9G152600.1,BO4G185940.1,BO2G028630.1,BO3G094230.1,BO7G010000.1,BO4G035130.1,BO3G048670.1,BO2G023780.1,BO9G106040.1,BO2G097360.1,BO1G057370.1,BO6G125790.1,BO9G179020.1,BO2G006730.1,BO8G115080.1,BO5G005590.1,BO4G185950.1,BO4G046160.1,BO4G035120.1,BO8G082020.1,BO8G082030.1,BO4G17303…
GO:BP	regulation of cellular metabolic process	GO:0031323	FALSE	7.47e-27	26.1264	3425	33	33	25364	BO2G001000.1,BO4G173040.1,BO8G114360.1,BO4G058480.1,BO3G024580.1,BO9G135010.1,BO7G106290.1,BO3G157370.1,BO2G018260.1,BO9G152600.1,BO4G185940.1,BO2G028630.1,BO3G094230.1,BO7G010000.1,BO4G035130.1,BO3G048670.1,BO2G023780.1,BO9G106040.1,BO2G097360.1,BO1G057370.1,BO6G125790.1,BO9G179020.1,BO2G006730.1,BO8G115080.1,BO5G005590.1,BO4G185950.1,BO4G046160.1,BO4G035120.1,BO8G082020.1,BO8G082030.1,BO4G17303…
GO:BP	regulation of gene expression	GO:0010468	FALSE	2.39e-26	25.6225	3547	33	33	25364	BO2G001000.1,BO4G173040.1,BO8G114360.1,BO4G058480.1,BO3G024580.1,BO9G135010.1,BO7G106290.1,BO3G157370.1,BO2G018260.1,BO9G152600.1,BO4G185940.1,BO2G028630.1,BO3G094230.1,BO7G010000.1,BO4G035130.1,BO3G048670.1,BO2G023780.1,BO9G106040.1,BO2G097360.1,BO1G057370.1,BO6G125790.1,BO9G179020.1,BO2G006730.1,BO8G115080.1,BO5G005590.1,BO4G185950.1,BO4G046160.1,BO4G035120.1,BO8G082020.1,BO8G082030.1,BO4G17303…
GO:BP	regulation of nitrogen compound metabolic process	GO:0051171	FALSE	2.45e-26	25.6103	3550	33	33	25364	BO2G001000.1,BO4G173040.1,BO8G114360.1,BO4G058480.1,BO3G024580.1,BO9G135010.1,BO7G106290.1,BO3G157370.1,BO2G018260.1,BO9G152600.1,BO4G185940.1,BO2G028630.1,BO3G094230.1,BO7G010000.1,BO4G035130.1,BO3G048670.1,BO2G023780.1,BO9G106040.1,BO2G097360.1,BO1G057370.1,BO6G125790.1,BO9G179020.1,BO2G006730.1,BO8G115080.1,BO5G005590.1,BO4G185950.1,BO4G046160.1,BO4G035120.1,BO8G082020.1,BO8G082030.1,BO4G17303…
GO:BP	regulation of primary metabolic process	GO:0080090	FALSE	3.66e-26	25.437	3593	33	33	25364	BO2G001000.1,BO4G173040.1,BO8G114360.1,BO4G058480.1,BO3G024580.1,BO9G135010.1,BO7G106290.1,BO3G157370.1,BO2G018260.1,BO9G152600.1,BO4G185940.1,BO2G028630.1,BO3G094230.1,BO7G010000.1,BO4G035130.1,BO3G048670.1,BO2G023780.1,BO9G106040.1,BO2G097360.1,BO1G057370.1,BO6G125790.1,BO9G179020.1,BO2G006730.1,BO8G115080.1,BO5G005590.1,BO4G185950.1,BO4G046160.1,BO4G035120.1,BO8G082020.1,BO8G082030.1,BO4G17303…
GO:BP	nucleobase-containing compound biosynthetic process	GO:0034654	FALSE	6.05e-26	25.2183	3648	33	33	25364	BO2G001000.1,BO4G173040.1,BO8G114360.1,BO4G058480.1,BO3G024580.1,BO9G135010.1,BO7G106290.1,BO3G157370.1,BO2G018260.1,BO9G152600.1,BO4G185940.1,BO2G028630.1,BO3G094230.1,BO7G010000.1,BO4G035130.1,BO3G048670.1,BO2G023780.1,BO9G106040.1,BO2G097360.1,BO1G057370.1,BO6G125790.1,BO9G179020.1,BO2G006730.1,BO8G115080.1,BO5G005590.1,BO4G185950.1,BO4G046160.1,BO4G035120.1,BO8G082020.1,BO8G082030.1,BO4G17303…
GO:BP	heterocycle biosynthetic process	GO:0018130	FALSE	4.55e-25	24.342	3877	33	33	25364	BO2G001000.1,BO4G173040.1,BO8G114360.1,BO4G058480.1,BO3G024580.1,BO9G135010.1,BO7G106290.1,BO3G157370.1,BO2G018260.1,BO9G152600.1,BO4G185940.1,BO2G028630.1,BO3G094230.1,BO7G010000.1,BO4G035130.1,BO3G048670.1,BO2G023780.1,BO9G106040.1,BO2G097360.1,BO1G057370.1,BO6G125790.1,BO9G179020.1,BO2G006730.1,BO8G115080.1,BO5G005590.1,BO4G185950.1,BO4G046160.1,BO4G035120.1,BO8G082020.1,BO8G082030.1,BO4G17303…
GO:BP	aromatic compound biosynthetic process	GO:0019438	FALSE	6.18e-25	24.209	3913	33	33	25364	BO2G001000.1,BO4G173040.1,BO8G114360.1,BO4G058480.1,BO3G024580.1,BO9G135010.1,BO7G106290.1,BO3G157370.1,BO2G018260.1,BO9G152600.1,BO4G185940.1,BO2G028630.1,BO3G094230.1,BO7G010000.1,BO4G035130.1,BO3G048670.1,BO2G023780.1,BO9G106040.1,BO2G097360.1,BO1G057370.1,BO6G125790.1,BO9G179020.1,BO2G006730.1,BO8G115080.1,BO5G005590.1,BO4G185950.1,BO4G046160.1,BO4G035120.1,BO8G082020.1,BO8G082030.1,BO4G17303…
GO:BP	regulation of macromolecule metabolic process	GO:0060255	FALSE	6.23e-25	24.2053	3914	33	33	25364	BO2G001000.1,BO4G173040.1,BO8G114360.1,BO4G058480.1,BO3G024580.1,BO9G135010.1,BO7G106290.1,BO3G157370.1,BO2G018260.1,BO9G152600.1,BO4G185940.1,BO2G028630.1,BO3G094230.1,BO7G010000.1,BO4G035130.1,BO3G048670.1,BO2G023780.1,BO9G106040.1,BO2G097360.1,BO1G057370.1,BO6G125790.1,BO9G179020.1,BO2G006730.1,BO8G115080.1,BO5G005590.1,BO4G185950.1,BO4G046160.1,BO4G035120.1,BO8G082020.1,BO8G082030.1,BO4G17303…
GO:BP	organic cyclic compound biosynthetic process	GO:1901362	FALSE	1.68e-24	23.7743	4033	33	33	25364	BO2G001000.1,BO4G173040.1,BO8G114360.1,BO4G058480.1,BO3G024580.1,BO9G135010.1,BO7G106290.1,BO3G157370.1,BO2G018260.1,BO9G152600.1,BO4G185940.1,BO2G028630.1,BO3G094230.1,BO7G010000.1,BO4G035130.1,BO3G048670.1,BO2G023780.1,BO9G106040.1,BO2G097360.1,BO1G057370.1,BO6G125790.1,BO9G179020.1,BO2G006730.1,BO8G115080.1,BO5G005590.1,BO4G185950.1,BO4G046160.1,BO4G035120.1,BO8G082020.1,BO8G082030.1,BO4G17303…
GO:BP	regulation of metabolic process	GO:0019222	FALSE	1.74e-24	23.7601	4037	33	33	25364	BO2G001000.1,BO4G173040.1,BO8G114360.1,BO4G058480.1,BO3G024580.1,BO9G135010.1,BO7G106290.1,BO3G157370.1,BO2G018260.1,BO9G152600.1,BO4G185940.1,BO2G028630.1,BO3G094230.1,BO7G010000.1,BO4G035130.1,BO3G048670.1,BO2G023780.1,BO9G106040.1,BO2G097360.1,BO1G057370.1,BO6G125790.1,BO9G179020.1,BO2G006730.1,BO8G115080.1,BO5G005590.1,BO4G185950.1,BO4G046160.1,BO4G035120.1,BO8G082020.1,BO8G082030.1,BO4G17303…
GO:BP	RNA metabolic process	GO:0016070	FALSE	7.12e-22	21.1477	4841	33	33	25364	BO2G001000.1,BO4G173040.1,BO8G114360.1,BO4G058480.1,BO3G024580.1,BO9G135010.1,BO7G106290.1,BO3G157370.1,BO2G018260.1,BO9G152600.1,BO4G185940.1,BO2G028630.1,BO3G094230.1,BO7G010000.1,BO4G035130.1,BO3G048670.1,BO2G023780.1,BO9G106040.1,BO2G097360.1,BO1G057370.1,BO6G125790.1,BO9G179020.1,BO2G006730.1,BO8G115080.1,BO5G005590.1,BO4G185950.1,BO4G046160.1,BO4G035120.1,BO8G082020.1,BO8G082030.1,BO4G17303…
GO:BP	macromolecule biosynthetic process	GO:0009059	FALSE	1.58e-21	20.8014	4959	33	33	25364	BO2G001000.1,BO4G173040.1,BO8G114360.1,BO4G058480.1,BO3G024580.1,BO9G135010.1,BO7G106290.1,BO3G157370.1,BO2G018260.1,BO9G152600.1,BO4G185940.1,BO2G028630.1,BO3G094230.1,BO7G010000.1,BO4G035130.1,BO3G048670.1,BO2G023780.1,BO9G106040.1,BO2G097360.1,BO1G057370.1,BO6G125790.1,BO9G179020.1,BO2G006730.1,BO8G115080.1,BO5G005590.1,BO4G185950.1,BO4G046160.1,BO4G035120.1,BO8G082020.1,BO8G082030.1,BO4G17303…
GO:BP	regulation of cellular process	GO:0050794	FALSE	1.92e-21	20.7176	4988	33	33	25364	BO2G001000.1,BO4G173040.1,BO8G114360.1,BO4G058480.1,BO3G024580.1,BO9G135010.1,BO7G106290.1,BO3G157370.1,BO2G018260.1,BO9G152600.1,BO4G185940.1,BO2G028630.1,BO3G094230.1,BO7G010000.1,BO4G035130.1,BO3G048670.1,BO2G023780.1,BO9G106040.1,BO2G097360.1,BO1G057370.1,BO6G125790.1,BO9G179020.1,BO2G006730.1,BO8G115080.1,BO5G005590.1,BO4G185950.1,BO4G046160.1,BO4G035120.1,BO8G082020.1,BO8G082030.1,BO4G17303…
GO:BP	cellular nitrogen compound biosynthetic process	GO:0044271	FALSE	2.74e-21	20.5627	5042	33	33	25364	BO2G001000.1,BO4G173040.1,BO8G114360.1,BO4G058480.1,BO3G024580.1,BO9G135010.1,BO7G106290.1,BO3G157370.1,BO2G018260.1,BO9G152600.1,BO4G185940.1,BO2G028630.1,BO3G094230.1,BO7G010000.1,BO4G035130.1,BO3G048670.1,BO2G023780.1,BO9G106040.1,BO2G097360.1,BO1G057370.1,BO6G125790.1,BO9G179020.1,BO2G006730.1,BO8G115080.1,BO5G005590.1,BO4G185950.1,BO4G046160.1,BO4G035120.1,BO8G082020.1,BO8G082030.1,BO4G17303…
GO:BP	gene expression	GO:0010467	FALSE	1.67e-19	18.7768	5709	33	33	25364	BO2G001000.1,BO4G173040.1,BO8G114360.1,BO4G058480.1,BO3G024580.1,BO9G135010.1,BO7G106290.1,BO3G157370.1,BO2G018260.1,BO9G152600.1,BO4G185940.1,BO2G028630.1,BO3G094230.1,BO7G010000.1,BO4G035130.1,BO3G048670.1,BO2G023780.1,BO9G106040.1,BO2G097360.1,BO1G057370.1,BO6G125790.1,BO9G179020.1,BO2G006730.1,BO8G115080.1,BO5G005590.1,BO4G185950.1,BO4G046160.1,BO4G035120.1,BO8G082020.1,BO8G082030.1,BO4G17303…
GO:BP	regulation of biological process	GO:0050789	FALSE	4.24e-19	18.3722	5872	33	33	25364	BO2G001000.1,BO4G173040.1,BO8G114360.1,BO4G058480.1,BO3G024580.1,BO9G135010.1,BO7G106290.1,BO3G157370.1,BO2G018260.1,BO9G152600.1,BO4G185940.1,BO2G028630.1,BO3G094230.1,BO7G010000.1,BO4G035130.1,BO3G048670.1,BO2G023780.1,BO9G106040.1,BO2G097360.1,BO1G057370.1,BO6G125790.1,BO9G179020.1,BO2G006730.1,BO8G115080.1,BO5G005590.1,BO4G185950.1,BO4G046160.1,BO4G035120.1,BO8G082020.1,BO8G082030.1,BO4G17303…
GO:BP	nucleic acid metabolic process	GO:0090304	FALSE	1.26e-18	17.9004	6068	33	33	25364	BO2G001000.1,BO4G173040.1,BO8G114360.1,BO4G058480.1,BO3G024580.1,BO9G135010.1,BO7G106290.1,BO3G157370.1,BO2G018260.1,BO9G152600.1,BO4G185940.1,BO2G028630.1,BO3G094230.1,BO7G010000.1,BO4G035130.1,BO3G048670.1,BO2G023780.1,BO9G106040.1,BO2G097360.1,BO1G057370.1,BO6G125790.1,BO9G179020.1,BO2G006730.1,BO8G115080.1,BO5G005590.1,BO4G185950.1,BO4G046160.1,BO4G035120.1,BO8G082020.1,BO8G082030.1,BO4G17303…
GO:BP	cellular biosynthetic process	GO:0044249	FALSE	1.92e-18	17.7169	6146	33	33	25364	BO2G001000.1,BO4G173040.1,BO8G114360.1,BO4G058480.1,BO3G024580.1,BO9G135010.1,BO7G106290.1,BO3G157370.1,BO2G018260.1,BO9G152600.1,BO4G185940.1,BO2G028630.1,BO3G094230.1,BO7G010000.1,BO4G035130.1,BO3G048670.1,BO2G023780.1,BO9G106040.1,BO2G097360.1,BO1G057370.1,BO6G125790.1,BO9G179020.1,BO2G006730.1,BO8G115080.1,BO5G005590.1,BO4G185950.1,BO4G046160.1,BO4G035120.1,BO8G082020.1,BO8G082030.1,BO4G17303…
GO:BP	biological regulation	GO:0065007	FALSE	6.11e-18	17.2138	6365	33	33	25364	BO2G001000.1,BO4G173040.1,BO8G114360.1,BO4G058480.1,BO3G024580.1,BO9G135010.1,BO7G106290.1,BO3G157370.1,BO2G018260.1,BO9G152600.1,BO4G185940.1,BO2G028630.1,BO3G094230.1,BO7G010000.1,BO4G035130.1,BO3G048670.1,BO2G023780.1,BO9G106040.1,BO2G097360.1,BO1G057370.1,BO6G125790.1,BO9G179020.1,BO2G006730.1,BO8G115080.1,BO5G005590.1,BO4G185950.1,BO4G046160.1,BO4G035120.1,BO8G082020.1,BO8G082030.1,BO4G17303…
GO:BP	nucleobase-containing compound metabolic process	GO:0006139	FALSE	1.68e-17	16.7759	6562	33	33	25364	BO2G001000.1,BO4G173040.1,BO8G114360.1,BO4G058480.1,BO3G024580.1,BO9G135010.1,BO7G106290.1,BO3G157370.1,BO2G018260.1,BO9G152600.1,BO4G185940.1,BO2G028630.1,BO3G094230.1,BO7G010000.1,BO4G035130.1,BO3G048670.1,BO2G023780.1,BO9G106040.1,BO2G097360.1,BO1G057370.1,BO6G125790.1,BO9G179020.1,BO2G006730.1,BO8G115080.1,BO5G005590.1,BO4G185950.1,BO4G046160.1,BO4G035120.1,BO8G082020.1,BO8G082030.1,BO4G17303…
GO:BP	organic substance biosynthetic process	GO:1901576	FALSE	3.39e-17	16.4704	6703	33	33	25364	BO2G001000.1,BO4G173040.1,BO8G114360.1,BO4G058480.1,BO3G024580.1,BO9G135010.1,BO7G106290.1,BO3G157370.1,BO2G018260.1,BO9G152600.1,BO4G185940.1,BO2G028630.1,BO3G094230.1,BO7G010000.1,BO4G035130.1,BO3G048670.1,BO2G023780.1,BO9G106040.1,BO2G097360.1,BO1G057370.1,BO6G125790.1,BO9G179020.1,BO2G006730.1,BO8G115080.1,BO5G005590.1,BO4G185950.1,BO4G046160.1,BO4G035120.1,BO8G082020.1,BO8G082030.1,BO4G17303…
GO:BP	heterocycle metabolic process	GO:0046483	FALSE	8.45e-17	16.0731	6891	33	33	25364	BO2G001000.1,BO4G173040.1,BO8G114360.1,BO4G058480.1,BO3G024580.1,BO9G135010.1,BO7G106290.1,BO3G157370.1,BO2G018260.1,BO9G152600.1,BO4G185940.1,BO2G028630.1,BO3G094230.1,BO7G010000.1,BO4G035130.1,BO3G048670.1,BO2G023780.1,BO9G106040.1,BO2G097360.1,BO1G057370.1,BO6G125790.1,BO9G179020.1,BO2G006730.1,BO8G115080.1,BO5G005590.1,BO4G185950.1,BO4G046160.1,BO4G035120.1,BO8G082020.1,BO8G082030.1,BO4G17303…
GO:BP	biosynthetic process	GO:0009058	FALSE	9.9e-17	16.0044	6924	33	33	25364	BO2G001000.1,BO4G173040.1,BO8G114360.1,BO4G058480.1,BO3G024580.1,BO9G135010.1,BO7G106290.1,BO3G157370.1,BO2G018260.1,BO9G152600.1,BO4G185940.1,BO2G028630.1,BO3G094230.1,BO7G010000.1,BO4G035130.1,BO3G048670.1,BO2G023780.1,BO9G106040.1,BO2G097360.1,BO1G057370.1,BO6G125790.1,BO9G179020.1,BO2G006730.1,BO8G115080.1,BO5G005590.1,BO4G185950.1,BO4G046160.1,BO4G035120.1,BO8G082020.1,BO8G082030.1,BO4G17303…
GO:BP	cellular aromatic compound metabolic process	GO:0006725	FALSE	1.35e-16	15.8682	6990	33	33	25364	BO2G001000.1,BO4G173040.1,BO8G114360.1,BO4G058480.1,BO3G024580.1,BO9G135010.1,BO7G106290.1,BO3G157370.1,BO2G018260.1,BO9G152600.1,BO4G185940.1,BO2G028630.1,BO3G094230.1,BO7G010000.1,BO4G035130.1,BO3G048670.1,BO2G023780.1,BO9G106040.1,BO2G097360.1,BO1G057370.1,BO6G125790.1,BO9G179020.1,BO2G006730.1,BO8G115080.1,BO5G005590.1,BO4G185950.1,BO4G046160.1,BO4G035120.1,BO8G082020.1,BO8G082030.1,BO4G17303…
GO:BP	organic cyclic compound metabolic process	GO:1901360	FALSE	1.84e-16	15.7352	7055	33	33	25364	BO2G001000.1,BO4G173040.1,BO8G114360.1,BO4G058480.1,BO3G024580.1,BO9G135010.1,BO7G106290.1,BO3G157370.1,BO2G018260.1,BO9G152600.1,BO4G185940.1,BO2G028630.1,BO3G094230.1,BO7G010000.1,BO4G035130.1,BO3G048670.1,BO2G023780.1,BO9G106040.1,BO2G097360.1,BO1G057370.1,BO6G125790.1,BO9G179020.1,BO2G006730.1,BO8G115080.1,BO5G005590.1,BO4G185950.1,BO4G046160.1,BO4G035120.1,BO8G082020.1,BO8G082030.1,BO4G17303…
GO:BP	cellular nitrogen compound metabolic process	GO:0034641	FALSE	5.18e-15	14.286	7804	33	33	25364	BO2G001000.1,BO4G173040.1,BO8G114360.1,BO4G058480.1,BO3G024580.1,BO9G135010.1,BO7G106290.1,BO3G157370.1,BO2G018260.1,BO9G152600.1,BO4G185940.1,BO2G028630.1,BO3G094230.1,BO7G010000.1,BO4G035130.1,BO3G048670.1,BO2G023780.1,BO9G106040.1,BO2G097360.1,BO1G057370.1,BO6G125790.1,BO9G179020.1,BO2G006730.1,BO8G115080.1,BO5G005590.1,BO4G185950.1,BO4G046160.1,BO4G035120.1,BO8G082020.1,BO8G082030.1,BO4G17303…
GO:BP	cellular metabolic process	GO:0044237	FALSE	3.29e-08	7.48326	12535	33	33	25364	BO2G001000.1,BO4G173040.1,BO8G114360.1,BO4G058480.1,BO3G024580.1,BO9G135010.1,BO7G106290.1,BO3G157370.1,BO2G018260.1,BO9G152600.1,BO4G185940.1,BO2G028630.1,BO3G094230.1,BO7G010000.1,BO4G035130.1,BO3G048670.1,BO2G023780.1,BO9G106040.1,BO2G097360.1,BO1G057370.1,BO6G125790.1,BO9G179020.1,BO2G006730.1,BO8G115080.1,BO5G005590.1,BO4G185950.1,BO4G046160.1,BO4G035120.1,BO8G082020.1,BO8G082030.1,BO4G17303…
GO:BP	macromolecule metabolic process	GO:0043170	FALSE	3.63e-08	7.43982	12573	33	33	25364	BO2G001000.1,BO4G173040.1,BO8G114360.1,BO4G058480.1,BO3G024580.1,BO9G135010.1,BO7G106290.1,BO3G157370.1,BO2G018260.1,BO9G152600.1,BO4G185940.1,BO2G028630.1,BO3G094230.1,BO7G010000.1,BO4G035130.1,BO3G048670.1,BO2G023780.1,BO9G106040.1,BO2G097360.1,BO1G057370.1,BO6G125790.1,BO9G179020.1,BO2G006730.1,BO8G115080.1,BO5G005590.1,BO4G185950.1,BO4G046160.1,BO4G035120.1,BO8G082020.1,BO8G082030.1,BO4G17303…
GO:BP	nitrogen compound metabolic process	GO:0006807	FALSE	1.86e-07	6.73063	13210	33	33	25364	BO2G001000.1,BO4G173040.1,BO8G114360.1,BO4G058480.1,BO3G024580.1,BO9G135010.1,BO7G106290.1,BO3G157370.1,BO2G018260.1,BO9G152600.1,BO4G185940.1,BO2G028630.1,BO3G094230.1,BO7G010000.1,BO4G035130.1,BO3G048670.1,BO2G023780.1,BO9G106040.1,BO2G097360.1,BO1G057370.1,BO6G125790.1,BO9G179020.1,BO2G006730.1,BO8G115080.1,BO5G005590.1,BO4G185950.1,BO4G046160.1,BO4G035120.1,BO8G082020.1,BO8G082030.1,BO4G17303…
GO:BP	primary metabolic process	GO:0044238	FALSE	2.94013e-05	4.53163	15398	33	33	25364	BO2G001000.1,BO4G173040.1,BO8G114360.1,BO4G058480.1,BO3G024580.1,BO9G135010.1,BO7G106290.1,BO3G157370.1,BO2G018260.1,BO9G152600.1,BO4G185940.1,BO2G028630.1,BO3G094230.1,BO7G010000.1,BO4G035130.1,BO3G048670.1,BO2G023780.1,BO9G106040.1,BO2G097360.1,BO1G057370.1,BO6G125790.1,BO9G179020.1,BO2G006730.1,BO8G115080.1,BO5G005590.1,BO4G185950.1,BO4G046160.1,BO4G035120.1,BO8G082020.1,BO8G082030.1,BO4G17303…
GO:BP	organic substance metabolic process	GO:0071704	FALSE	0.000234519	3.62982	16397	33	33	25364	BO2G001000.1,BO4G173040.1,BO8G114360.1,BO4G058480.1,BO3G024580.1,BO9G135010.1,BO7G106290.1,BO3G157370.1,BO2G018260.1,BO9G152600.1,BO4G185940.1,BO2G028630.1,BO3G094230.1,BO7G010000.1,BO4G035130.1,BO3G048670.1,BO2G023780.1,BO9G106040.1,BO2G097360.1,BO1G057370.1,BO6G125790.1,BO9G179020.1,BO2G006730.1,BO8G115080.1,BO5G005590.1,BO4G185950.1,BO4G046160.1,BO4G035120.1,BO8G082020.1,BO8G082030.1,BO4G17303…
GO:BP	metabolic process	GO:0008152	FALSE	0.0016891	2.77234	17407	33	33	25364	BO2G001000.1,BO4G173040.1,BO8G114360.1,BO4G058480.1,BO3G024580.1,BO9G135010.1,BO7G106290.1,BO3G157370.1,BO2G018260.1,BO9G152600.1,BO4G185940.1,BO2G028630.1,BO3G094230.1,BO7G010000.1,BO4G035130.1,BO3G048670.1,BO2G023780.1,BO9G106040.1,BO2G097360.1,BO1G057370.1,BO6G125790.1,BO9G179020.1,BO2G006730.1,BO8G115080.1,BO5G005590.1,BO4G185950.1,BO4G046160.1,BO4G035120.1,BO8G082020.1,BO8G082030.1,BO4G17303…
GO:BP	cellular process	GO:0009987	FALSE	0.0244512	1.6117	18874	33	33	25364	BO2G001000.1,BO4G173040.1,BO8G114360.1,BO4G058480.1,BO3G024580.1,BO9G135010.1,BO7G106290.1,BO3G157370.1,BO2G018260.1,BO9G152600.1,BO4G185940.1,BO2G028630.1,BO3G094230.1,BO7G010000.1,BO4G035130.1,BO3G048670.1,BO2G023780.1,BO9G106040.1,BO2G097360.1,BO1G057370.1,BO6G125790.1,BO9G179020.1,BO2G006730.1,BO8G115080.1,BO5G005590.1,BO4G185950.1,BO4G046160.1,BO4G035120.1,BO8G082020.1,BO8G082030.1,BO4G17303…
GO:CC	nucleus	GO:0005634	TRUE	1.95e-16	15.7097	5977	30	30	22885	BO2G001000.1,BO4G173040.1,BO8G114360.1,BO4G058480.1,BO3G024580.1,BO9G135010.1,BO7G106290.1,BO3G157370.1,BO2G018260.1,BO9G152600.1,BO4G185940.1,BO2G028630.1,BO3G094230.1,BO7G010000.1,BO4G035130.1,BO3G048670.1,BO2G023780.1,BO9G106040.1,BO2G097360.1,BO1G057370.1,BO6G125790.1,BO9G179020.1,BO2G006730.1,BO8G115080.1,BO5G005590.1,BO4G185950.1,BO4G046160.1,BO4G035120.1,BO8G082020.1,BO8G082030.1
GO:CC	intracellular membrane-bounded organelle	GO:0043231	FALSE	2.52e-09	8.59942	10305	30	30	22885	BO2G001000.1,BO4G173040.1,BO8G114360.1,BO4G058480.1,BO3G024580.1,BO9G135010.1,BO7G106290.1,BO3G157370.1,BO2G018260.1,BO9G152600.1,BO4G185940.1,BO2G028630.1,BO3G094230.1,BO7G010000.1,BO4G035130.1,BO3G048670.1,BO2G023780.1,BO9G106040.1,BO2G097360.1,BO1G057370.1,BO6G125790.1,BO9G179020.1,BO2G006730.1,BO8G115080.1,BO5G005590.1,BO4G185950.1,BO4G046160.1,BO4G035120.1,BO8G082020.1,BO8G082030.1
GO:CC	membrane-bounded organelle	GO:0043227	FALSE	2.62e-09	8.5817	10319	30	30	22885	BO2G001000.1,BO4G173040.1,BO8G114360.1,BO4G058480.1,BO3G024580.1,BO9G135010.1,BO7G106290.1,BO3G157370.1,BO2G018260.1,BO9G152600.1,BO4G185940.1,BO2G028630.1,BO3G094230.1,BO7G010000.1,BO4G035130.1,BO3G048670.1,BO2G023780.1,BO9G106040.1,BO2G097360.1,BO1G057370.1,BO6G125790.1,BO9G179020.1,BO2G006730.1,BO8G115080.1,BO5G005590.1,BO4G185950.1,BO4G046160.1,BO4G035120.1,BO8G082020.1,BO8G082030.1
GO:CC	intracellular organelle	GO:0043229	FALSE	6.9e-08	7.16121	11506	30	30	22885	BO2G001000.1,BO4G173040.1,BO8G114360.1,BO4G058480.1,BO3G024580.1,BO9G135010.1,BO7G106290.1,BO3G157370.1,BO2G018260.1,BO9G152600.1,BO4G185940.1,BO2G028630.1,BO3G094230.1,BO7G010000.1,BO4G035130.1,BO3G048670.1,BO2G023780.1,BO9G106040.1,BO2G097360.1,BO1G057370.1,BO6G125790.1,BO9G179020.1,BO2G006730.1,BO8G115080.1,BO5G005590.1,BO4G185950.1,BO4G046160.1,BO4G035120.1,BO8G082020.1,BO8G082030.1
GO:CC	organelle	GO:0043226	FALSE	7.16e-08	7.14534	11520	30	30	22885	BO2G001000.1,BO4G173040.1,BO8G114360.1,BO4G058480.1,BO3G024580.1,BO9G135010.1,BO7G106290.1,BO3G157370.1,BO2G018260.1,BO9G152600.1,BO4G185940.1,BO2G028630.1,BO3G094230.1,BO7G010000.1,BO4G035130.1,BO3G048670.1,BO2G023780.1,BO9G106040.1,BO2G097360.1,BO1G057370.1,BO6G125790.1,BO9G179020.1,BO2G006730.1,BO8G115080.1,BO5G005590.1,BO4G185950.1,BO4G046160.1,BO4G035120.1,BO8G082020.1,BO8G082030.1
GO:CC	intracellular anatomical structure	GO:0005622	FALSE	3.63115e-06	5.43996	13129	30	30	22885	BO2G001000.1,BO4G173040.1,BO8G114360.1,BO4G058480.1,BO3G024580.1,BO9G135010.1,BO7G106290.1,BO3G157370.1,BO2G018260.1,BO9G152600.1,BO4G185940.1,BO2G028630.1,BO3G094230.1,BO7G010000.1,BO4G035130.1,BO3G048670.1,BO2G023780.1,BO9G106040.1,BO2G097360.1,BO1G057370.1,BO6G125790.1,BO9G179020.1,BO2G006730.1,BO8G115080.1,BO5G005590.1,BO4G185950.1,BO4G046160.1,BO4G035120.1,BO8G082020.1,BO8G082030.1

## Sheet: Bra
Table S7 (d): GO terms and functional enrichment analysis datasets of Brassica rapa
source	term_name	term_id	highlighted	adjusted_p_value	negative_log10_of_adjusted_p_value	term_size	query_size	intersection_size	effective_domain_size	intersections
GO:MF	DNA binding	GO:0003677	TRUE	0.000268067	3.57176	2440	6	6	22484	BRA040948.1-P,BRA021632.1-P,BRA018316.1-P,BRA022796.1-P,BRA031546.1-P,BRA002657.1-P
GO:MF	nucleic acid binding	GO:0003676	FALSE	0.00640285	2.19363	4139	6	6	22484	BRA040948.1-P,BRA021632.1-P,BRA018316.1-P,BRA022796.1-P,BRA031546.1-P,BRA002657.1-P
GO:BP	negative regulation of nucleic acid-templated transcription	GO:1903507	TRUE	4.71e-81	80.3274	50	31	31	15872	BRA040948.1-P,BRA021632.1-P,BRA018316.1-P,BRA022796.1-P,BRA031546.1-P,BRA002657.1-P,BRA013354.1-P,BRA012575.1-P,BRA020989.1-P,BRA020055.1-P,BRA017266.1-P,BRA002252.1-P,BRA024464.1-P,BRA039604.1-P,BRA005303.1-P,BRA000786.1-P,BRA002399.1-P,BRA020178.1-P,BRA035202.1-P,BRA032464.1-P,BRA008500.1-P,BRA036908.1-P,BRA009428.1-P,BRA017265.1-P,BRA005302.1-P,BRA005611.1-P,BRA006930.1-P,BRA006932.1-P,BRA0216…
GO:BP	negative regulation of RNA biosynthetic process	GO:1902679	FALSE	4.71e-81	80.3274	50	31	31	15872	BRA040948.1-P,BRA021632.1-P,BRA018316.1-P,BRA022796.1-P,BRA031546.1-P,BRA002657.1-P,BRA013354.1-P,BRA012575.1-P,BRA020989.1-P,BRA020055.1-P,BRA017266.1-P,BRA002252.1-P,BRA024464.1-P,BRA039604.1-P,BRA005303.1-P,BRA000786.1-P,BRA002399.1-P,BRA020178.1-P,BRA035202.1-P,BRA032464.1-P,BRA008500.1-P,BRA036908.1-P,BRA009428.1-P,BRA017265.1-P,BRA005302.1-P,BRA005611.1-P,BRA006930.1-P,BRA006932.1-P,BRA0216…
GO:BP	negative regulation of DNA-templated transcription	GO:0045892	FALSE	4.71e-81	80.3274	50	31	31	15872	BRA040948.1-P,BRA021632.1-P,BRA018316.1-P,BRA022796.1-P,BRA031546.1-P,BRA002657.1-P,BRA013354.1-P,BRA012575.1-P,BRA020989.1-P,BRA020055.1-P,BRA017266.1-P,BRA002252.1-P,BRA024464.1-P,BRA039604.1-P,BRA005303.1-P,BRA000786.1-P,BRA002399.1-P,BRA020178.1-P,BRA035202.1-P,BRA032464.1-P,BRA008500.1-P,BRA036908.1-P,BRA009428.1-P,BRA017265.1-P,BRA005302.1-P,BRA005611.1-P,BRA006930.1-P,BRA006932.1-P,BRA0216…
GO:BP	negative regulation of RNA metabolic process	GO:0051253	FALSE	2.97e-80	79.5271	52	31	31	15872	BRA040948.1-P,BRA021632.1-P,BRA018316.1-P,BRA022796.1-P,BRA031546.1-P,BRA002657.1-P,BRA013354.1-P,BRA012575.1-P,BRA020989.1-P,BRA020055.1-P,BRA017266.1-P,BRA002252.1-P,BRA024464.1-P,BRA039604.1-P,BRA005303.1-P,BRA000786.1-P,BRA002399.1-P,BRA020178.1-P,BRA035202.1-P,BRA032464.1-P,BRA008500.1-P,BRA036908.1-P,BRA009428.1-P,BRA017265.1-P,BRA005302.1-P,BRA005611.1-P,BRA006930.1-P,BRA006932.1-P,BRA0216…
GO:BP	negative regulation of nucleobase-containing compound metabolic process	GO:0045934	FALSE	1.68e-79	78.7745	54	31	31	15872	BRA040948.1-P,BRA021632.1-P,BRA018316.1-P,BRA022796.1-P,BRA031546.1-P,BRA002657.1-P,BRA013354.1-P,BRA012575.1-P,BRA020989.1-P,BRA020055.1-P,BRA017266.1-P,BRA002252.1-P,BRA024464.1-P,BRA039604.1-P,BRA005303.1-P,BRA000786.1-P,BRA002399.1-P,BRA020178.1-P,BRA035202.1-P,BRA032464.1-P,BRA008500.1-P,BRA036908.1-P,BRA009428.1-P,BRA017265.1-P,BRA005302.1-P,BRA005611.1-P,BRA006930.1-P,BRA006932.1-P,BRA0216…
GO:BP	negative regulation of macromolecule biosynthetic process	GO:0010558	FALSE	3.45e-74	73.4628	72	31	31	15872	BRA040948.1-P,BRA021632.1-P,BRA018316.1-P,BRA022796.1-P,BRA031546.1-P,BRA002657.1-P,BRA013354.1-P,BRA012575.1-P,BRA020989.1-P,BRA020055.1-P,BRA017266.1-P,BRA002252.1-P,BRA024464.1-P,BRA039604.1-P,BRA005303.1-P,BRA000786.1-P,BRA002399.1-P,BRA020178.1-P,BRA035202.1-P,BRA032464.1-P,BRA008500.1-P,BRA036908.1-P,BRA009428.1-P,BRA017265.1-P,BRA005302.1-P,BRA005611.1-P,BRA006930.1-P,BRA006932.1-P,BRA0216…
GO:BP	negative regulation of cellular biosynthetic process	GO:0031327	FALSE	3.45e-74	73.4628	72	31	31	15872	BRA040948.1-P,BRA021632.1-P,BRA018316.1-P,BRA022796.1-P,BRA031546.1-P,BRA002657.1-P,BRA013354.1-P,BRA012575.1-P,BRA020989.1-P,BRA020055.1-P,BRA017266.1-P,BRA002252.1-P,BRA024464.1-P,BRA039604.1-P,BRA005303.1-P,BRA000786.1-P,BRA002399.1-P,BRA020178.1-P,BRA035202.1-P,BRA032464.1-P,BRA008500.1-P,BRA036908.1-P,BRA009428.1-P,BRA017265.1-P,BRA005302.1-P,BRA005611.1-P,BRA006930.1-P,BRA006932.1-P,BRA0216…
GO:BP	negative regulation of biosynthetic process	GO:0009890	FALSE	3.45e-74	73.4628	72	31	31	15872	BRA040948.1-P,BRA021632.1-P,BRA018316.1-P,BRA022796.1-P,BRA031546.1-P,BRA002657.1-P,BRA013354.1-P,BRA012575.1-P,BRA020989.1-P,BRA020055.1-P,BRA017266.1-P,BRA002252.1-P,BRA024464.1-P,BRA039604.1-P,BRA005303.1-P,BRA000786.1-P,BRA002399.1-P,BRA020178.1-P,BRA035202.1-P,BRA032464.1-P,BRA008500.1-P,BRA036908.1-P,BRA009428.1-P,BRA017265.1-P,BRA005302.1-P,BRA005611.1-P,BRA006930.1-P,BRA006932.1-P,BRA0216…
GO:BP	negative regulation of cellular metabolic process	GO:0031324	FALSE	1.03e-69	68.9862	94	31	31	15872	BRA040948.1-P,BRA021632.1-P,BRA018316.1-P,BRA022796.1-P,BRA031546.1-P,BRA002657.1-P,BRA013354.1-P,BRA012575.1-P,BRA020989.1-P,BRA020055.1-P,BRA017266.1-P,BRA002252.1-P,BRA024464.1-P,BRA039604.1-P,BRA005303.1-P,BRA000786.1-P,BRA002399.1-P,BRA020178.1-P,BRA035202.1-P,BRA032464.1-P,BRA008500.1-P,BRA036908.1-P,BRA009428.1-P,BRA017265.1-P,BRA005302.1-P,BRA005611.1-P,BRA006930.1-P,BRA006932.1-P,BRA0216…
GO:BP	negative regulation of nitrogen compound metabolic process	GO:0051172	FALSE	3.33e-69	68.4781	97	31	31	15872	BRA040948.1-P,BRA021632.1-P,BRA018316.1-P,BRA022796.1-P,BRA031546.1-P,BRA002657.1-P,BRA013354.1-P,BRA012575.1-P,BRA020989.1-P,BRA020055.1-P,BRA017266.1-P,BRA002252.1-P,BRA024464.1-P,BRA039604.1-P,BRA005303.1-P,BRA000786.1-P,BRA002399.1-P,BRA020178.1-P,BRA035202.1-P,BRA032464.1-P,BRA008500.1-P,BRA036908.1-P,BRA009428.1-P,BRA017265.1-P,BRA005302.1-P,BRA005611.1-P,BRA006930.1-P,BRA006932.1-P,BRA0216…
GO:BP	negative regulation of cellular process	GO:0048523	FALSE	1.53e-62	61.8152	149	31	31	15872	BRA040948.1-P,BRA021632.1-P,BRA018316.1-P,BRA022796.1-P,BRA031546.1-P,BRA002657.1-P,BRA013354.1-P,BRA012575.1-P,BRA020989.1-P,BRA020055.1-P,BRA017266.1-P,BRA002252.1-P,BRA024464.1-P,BRA039604.1-P,BRA005303.1-P,BRA000786.1-P,BRA002399.1-P,BRA020178.1-P,BRA035202.1-P,BRA032464.1-P,BRA008500.1-P,BRA036908.1-P,BRA009428.1-P,BRA017265.1-P,BRA005302.1-P,BRA005611.1-P,BRA006930.1-P,BRA006932.1-P,BRA0216…
GO:BP	negative regulation of macromolecule metabolic process	GO:0010605	FALSE	6.3e-61	60.2008	166	31	31	15872	BRA040948.1-P,BRA021632.1-P,BRA018316.1-P,BRA022796.1-P,BRA031546.1-P,BRA002657.1-P,BRA013354.1-P,BRA012575.1-P,BRA020989.1-P,BRA020055.1-P,BRA017266.1-P,BRA002252.1-P,BRA024464.1-P,BRA039604.1-P,BRA005303.1-P,BRA000786.1-P,BRA002399.1-P,BRA020178.1-P,BRA035202.1-P,BRA032464.1-P,BRA008500.1-P,BRA036908.1-P,BRA009428.1-P,BRA017265.1-P,BRA005302.1-P,BRA005611.1-P,BRA006930.1-P,BRA006932.1-P,BRA0216…
GO:BP	negative regulation of metabolic process	GO:0009892	FALSE	6.3e-61	60.2008	166	31	31	15872	BRA040948.1-P,BRA021632.1-P,BRA018316.1-P,BRA022796.1-P,BRA031546.1-P,BRA002657.1-P,BRA013354.1-P,BRA012575.1-P,BRA020989.1-P,BRA020055.1-P,BRA017266.1-P,BRA002252.1-P,BRA024464.1-P,BRA039604.1-P,BRA005303.1-P,BRA000786.1-P,BRA002399.1-P,BRA020178.1-P,BRA035202.1-P,BRA032464.1-P,BRA008500.1-P,BRA036908.1-P,BRA009428.1-P,BRA017265.1-P,BRA005302.1-P,BRA005611.1-P,BRA006930.1-P,BRA006932.1-P,BRA0216…
GO:BP	negative regulation of biological process	GO:0048519	FALSE	7.56e-56	55.1214	235	31	31	15872	BRA040948.1-P,BRA021632.1-P,BRA018316.1-P,BRA022796.1-P,BRA031546.1-P,BRA002657.1-P,BRA013354.1-P,BRA012575.1-P,BRA020989.1-P,BRA020055.1-P,BRA017266.1-P,BRA002252.1-P,BRA024464.1-P,BRA039604.1-P,BRA005303.1-P,BRA000786.1-P,BRA002399.1-P,BRA020178.1-P,BRA035202.1-P,BRA032464.1-P,BRA008500.1-P,BRA036908.1-P,BRA009428.1-P,BRA017265.1-P,BRA005302.1-P,BRA005611.1-P,BRA006930.1-P,BRA006932.1-P,BRA0216…
GO:BP	regulation of RNA biosynthetic process	GO:2001141	FALSE	5.09e-26	25.293	2030	31	31	15872	BRA040948.1-P,BRA021632.1-P,BRA018316.1-P,BRA022796.1-P,BRA031546.1-P,BRA002657.1-P,BRA013354.1-P,BRA012575.1-P,BRA020989.1-P,BRA020055.1-P,BRA017266.1-P,BRA002252.1-P,BRA024464.1-P,BRA039604.1-P,BRA005303.1-P,BRA000786.1-P,BRA002399.1-P,BRA020178.1-P,BRA035202.1-P,BRA032464.1-P,BRA008500.1-P,BRA036908.1-P,BRA009428.1-P,BRA017265.1-P,BRA005302.1-P,BRA005611.1-P,BRA006930.1-P,BRA006932.1-P,BRA0216…
GO:BP	regulation of nucleic acid-templated transcription	GO:1903506	FALSE	5.09e-26	25.293	2030	31	31	15872	BRA040948.1-P,BRA021632.1-P,BRA018316.1-P,BRA022796.1-P,BRA031546.1-P,BRA002657.1-P,BRA013354.1-P,BRA012575.1-P,BRA020989.1-P,BRA020055.1-P,BRA017266.1-P,BRA002252.1-P,BRA024464.1-P,BRA039604.1-P,BRA005303.1-P,BRA000786.1-P,BRA002399.1-P,BRA020178.1-P,BRA035202.1-P,BRA032464.1-P,BRA008500.1-P,BRA036908.1-P,BRA009428.1-P,BRA017265.1-P,BRA005302.1-P,BRA005611.1-P,BRA006930.1-P,BRA006932.1-P,BRA0216…
GO:BP	regulation of DNA-templated transcription	GO:0006355	FALSE	5.09e-26	25.293	2030	31	31	15872	BRA040948.1-P,BRA021632.1-P,BRA018316.1-P,BRA022796.1-P,BRA031546.1-P,BRA002657.1-P,BRA013354.1-P,BRA012575.1-P,BRA020989.1-P,BRA020055.1-P,BRA017266.1-P,BRA002252.1-P,BRA024464.1-P,BRA039604.1-P,BRA005303.1-P,BRA000786.1-P,BRA002399.1-P,BRA020178.1-P,BRA035202.1-P,BRA032464.1-P,BRA008500.1-P,BRA036908.1-P,BRA009428.1-P,BRA017265.1-P,BRA005302.1-P,BRA005611.1-P,BRA006930.1-P,BRA006932.1-P,BRA0216…
GO:BP	regulation of RNA metabolic process	GO:0051252	FALSE	7.47e-26	25.127	2055	31	31	15872	BRA040948.1-P,BRA021632.1-P,BRA018316.1-P,BRA022796.1-P,BRA031546.1-P,BRA002657.1-P,BRA013354.1-P,BRA012575.1-P,BRA020989.1-P,BRA020055.1-P,BRA017266.1-P,BRA002252.1-P,BRA024464.1-P,BRA039604.1-P,BRA005303.1-P,BRA000786.1-P,BRA002399.1-P,BRA020178.1-P,BRA035202.1-P,BRA032464.1-P,BRA008500.1-P,BRA036908.1-P,BRA009428.1-P,BRA017265.1-P,BRA005302.1-P,BRA005611.1-P,BRA006930.1-P,BRA006932.1-P,BRA0216…
GO:BP	regulation of macromolecule biosynthetic process	GO:0010556	FALSE	1.07e-25	24.9695	2079	31	31	15872	BRA040948.1-P,BRA021632.1-P,BRA018316.1-P,BRA022796.1-P,BRA031546.1-P,BRA002657.1-P,BRA013354.1-P,BRA012575.1-P,BRA020989.1-P,BRA020055.1-P,BRA017266.1-P,BRA002252.1-P,BRA024464.1-P,BRA039604.1-P,BRA005303.1-P,BRA000786.1-P,BRA002399.1-P,BRA020178.1-P,BRA035202.1-P,BRA032464.1-P,BRA008500.1-P,BRA036908.1-P,BRA009428.1-P,BRA017265.1-P,BRA005302.1-P,BRA005611.1-P,BRA006930.1-P,BRA006932.1-P,BRA0216…
GO:BP	regulation of cellular biosynthetic process	GO:0031326	FALSE	1.11e-25	24.9564	2081	31	31	15872	BRA040948.1-P,BRA021632.1-P,BRA018316.1-P,BRA022796.1-P,BRA031546.1-P,BRA002657.1-P,BRA013354.1-P,BRA012575.1-P,BRA020989.1-P,BRA020055.1-P,BRA017266.1-P,BRA002252.1-P,BRA024464.1-P,BRA039604.1-P,BRA005303.1-P,BRA000786.1-P,BRA002399.1-P,BRA020178.1-P,BRA035202.1-P,BRA032464.1-P,BRA008500.1-P,BRA036908.1-P,BRA009428.1-P,BRA017265.1-P,BRA005302.1-P,BRA005611.1-P,BRA006930.1-P,BRA006932.1-P,BRA0216…
GO:BP	regulation of biosynthetic process	GO:0009889	FALSE	1.17e-25	24.9304	2085	31	31	15872	BRA040948.1-P,BRA021632.1-P,BRA018316.1-P,BRA022796.1-P,BRA031546.1-P,BRA002657.1-P,BRA013354.1-P,BRA012575.1-P,BRA020989.1-P,BRA020055.1-P,BRA017266.1-P,BRA002252.1-P,BRA024464.1-P,BRA039604.1-P,BRA005303.1-P,BRA000786.1-P,BRA002399.1-P,BRA020178.1-P,BRA035202.1-P,BRA032464.1-P,BRA008500.1-P,BRA036908.1-P,BRA009428.1-P,BRA017265.1-P,BRA005302.1-P,BRA005611.1-P,BRA006930.1-P,BRA006932.1-P,BRA0216…
GO:BP	regulation of nucleobase-containing compound metabolic process	GO:0019219	FALSE	1.51e-25	24.8203	2102	31	31	15872	BRA040948.1-P,BRA021632.1-P,BRA018316.1-P,BRA022796.1-P,BRA031546.1-P,BRA002657.1-P,BRA013354.1-P,BRA012575.1-P,BRA020989.1-P,BRA020055.1-P,BRA017266.1-P,BRA002252.1-P,BRA024464.1-P,BRA039604.1-P,BRA005303.1-P,BRA000786.1-P,BRA002399.1-P,BRA020178.1-P,BRA035202.1-P,BRA032464.1-P,BRA008500.1-P,BRA036908.1-P,BRA009428.1-P,BRA017265.1-P,BRA005302.1-P,BRA005611.1-P,BRA006930.1-P,BRA006932.1-P,BRA0216…
GO:BP	regulation of cellular metabolic process	GO:0031323	FALSE	7.23e-25	24.141	2210	31	31	15872	BRA040948.1-P,BRA021632.1-P,BRA018316.1-P,BRA022796.1-P,BRA031546.1-P,BRA002657.1-P,BRA013354.1-P,BRA012575.1-P,BRA020989.1-P,BRA020055.1-P,BRA017266.1-P,BRA002252.1-P,BRA024464.1-P,BRA039604.1-P,BRA005303.1-P,BRA000786.1-P,BRA002399.1-P,BRA020178.1-P,BRA035202.1-P,BRA032464.1-P,BRA008500.1-P,BRA036908.1-P,BRA009428.1-P,BRA017265.1-P,BRA005302.1-P,BRA005611.1-P,BRA006930.1-P,BRA006932.1-P,BRA0216…
GO:BP	regulation of nitrogen compound metabolic process	GO:0051171	FALSE	7.87e-25	24.1043	2216	31	31	15872	BRA040948.1-P,BRA021632.1-P,BRA018316.1-P,BRA022796.1-P,BRA031546.1-P,BRA002657.1-P,BRA013354.1-P,BRA012575.1-P,BRA020989.1-P,BRA020055.1-P,BRA017266.1-P,BRA002252.1-P,BRA024464.1-P,BRA039604.1-P,BRA005303.1-P,BRA000786.1-P,BRA002399.1-P,BRA020178.1-P,BRA035202.1-P,BRA032464.1-P,BRA008500.1-P,BRA036908.1-P,BRA009428.1-P,BRA017265.1-P,BRA005302.1-P,BRA005611.1-P,BRA006930.1-P,BRA006932.1-P,BRA0216…
GO:BP	regulation of primary metabolic process	GO:0080090	FALSE	9.05e-25	24.0432	2226	31	31	15872	BRA040948.1-P,BRA021632.1-P,BRA018316.1-P,BRA022796.1-P,BRA031546.1-P,BRA002657.1-P,BRA013354.1-P,BRA012575.1-P,BRA020989.1-P,BRA020055.1-P,BRA017266.1-P,BRA002252.1-P,BRA024464.1-P,BRA039604.1-P,BRA005303.1-P,BRA000786.1-P,BRA002399.1-P,BRA020178.1-P,BRA035202.1-P,BRA032464.1-P,BRA008500.1-P,BRA036908.1-P,BRA009428.1-P,BRA017265.1-P,BRA005302.1-P,BRA005611.1-P,BRA006930.1-P,BRA006932.1-P,BRA0216…
GO:BP	regulation of gene expression	GO:0010468	FALSE	1.07e-24	23.9703	2238	31	31	15872	BRA040948.1-P,BRA021632.1-P,BRA018316.1-P,BRA022796.1-P,BRA031546.1-P,BRA002657.1-P,BRA013354.1-P,BRA012575.1-P,BRA020989.1-P,BRA020055.1-P,BRA017266.1-P,BRA002252.1-P,BRA024464.1-P,BRA039604.1-P,BRA005303.1-P,BRA000786.1-P,BRA002399.1-P,BRA020178.1-P,BRA035202.1-P,BRA032464.1-P,BRA008500.1-P,BRA036908.1-P,BRA009428.1-P,BRA017265.1-P,BRA005302.1-P,BRA005611.1-P,BRA006930.1-P,BRA006932.1-P,BRA0216…
GO:BP	DNA-templated transcription	GO:0006351	FALSE	1.71e-24	23.766	2272	31	31	15872	BRA040948.1-P,BRA021632.1-P,BRA018316.1-P,BRA022796.1-P,BRA031546.1-P,BRA002657.1-P,BRA013354.1-P,BRA012575.1-P,BRA020989.1-P,BRA020055.1-P,BRA017266.1-P,BRA002252.1-P,BRA024464.1-P,BRA039604.1-P,BRA005303.1-P,BRA000786.1-P,BRA002399.1-P,BRA020178.1-P,BRA035202.1-P,BRA032464.1-P,BRA008500.1-P,BRA036908.1-P,BRA009428.1-P,BRA017265.1-P,BRA005302.1-P,BRA005611.1-P,BRA006930.1-P,BRA006932.1-P,BRA0216…
GO:BP	nucleic acid-templated transcription	GO:0097659	FALSE	1.71e-24	23.766	2272	31	31	15872	BRA040948.1-P,BRA021632.1-P,BRA018316.1-P,BRA022796.1-P,BRA031546.1-P,BRA002657.1-P,BRA013354.1-P,BRA012575.1-P,BRA020989.1-P,BRA020055.1-P,BRA017266.1-P,BRA002252.1-P,BRA024464.1-P,BRA039604.1-P,BRA005303.1-P,BRA000786.1-P,BRA002399.1-P,BRA020178.1-P,BRA035202.1-P,BRA032464.1-P,BRA008500.1-P,BRA036908.1-P,BRA009428.1-P,BRA017265.1-P,BRA005302.1-P,BRA005611.1-P,BRA006930.1-P,BRA006932.1-P,BRA0216…
GO:BP	RNA biosynthetic process	GO:0032774	FALSE	1.81e-24	23.7422	2276	31	31	15872	BRA040948.1-P,BRA021632.1-P,BRA018316.1-P,BRA022796.1-P,BRA031546.1-P,BRA002657.1-P,BRA013354.1-P,BRA012575.1-P,BRA020989.1-P,BRA020055.1-P,BRA017266.1-P,BRA002252.1-P,BRA024464.1-P,BRA039604.1-P,BRA005303.1-P,BRA000786.1-P,BRA002399.1-P,BRA020178.1-P,BRA035202.1-P,BRA032464.1-P,BRA008500.1-P,BRA036908.1-P,BRA009428.1-P,BRA017265.1-P,BRA005302.1-P,BRA005611.1-P,BRA006930.1-P,BRA006932.1-P,BRA0216…
GO:BP	regulation of macromolecule metabolic process	GO:0060255	FALSE	7.02e-24	23.1538	2377	31	31	15872	BRA040948.1-P,BRA021632.1-P,BRA018316.1-P,BRA022796.1-P,BRA031546.1-P,BRA002657.1-P,BRA013354.1-P,BRA012575.1-P,BRA020989.1-P,BRA020055.1-P,BRA017266.1-P,BRA002252.1-P,BRA024464.1-P,BRA039604.1-P,BRA005303.1-P,BRA000786.1-P,BRA002399.1-P,BRA020178.1-P,BRA035202.1-P,BRA032464.1-P,BRA008500.1-P,BRA036908.1-P,BRA009428.1-P,BRA017265.1-P,BRA005302.1-P,BRA005611.1-P,BRA006930.1-P,BRA006932.1-P,BRA0216…
GO:BP	regulation of metabolic process	GO:0019222	FALSE	9.23e-24	23.0346	2398	31	31	15872	BRA040948.1-P,BRA021632.1-P,BRA018316.1-P,BRA022796.1-P,BRA031546.1-P,BRA002657.1-P,BRA013354.1-P,BRA012575.1-P,BRA020989.1-P,BRA020055.1-P,BRA017266.1-P,BRA002252.1-P,BRA024464.1-P,BRA039604.1-P,BRA005303.1-P,BRA000786.1-P,BRA002399.1-P,BRA020178.1-P,BRA035202.1-P,BRA032464.1-P,BRA008500.1-P,BRA036908.1-P,BRA009428.1-P,BRA017265.1-P,BRA005302.1-P,BRA005611.1-P,BRA006930.1-P,BRA006932.1-P,BRA0216…
GO:BP	nucleobase-containing compound biosynthetic process	GO:0034654	FALSE	2.15e-23	22.6668	2464	31	31	15872	BRA040948.1-P,BRA021632.1-P,BRA018316.1-P,BRA022796.1-P,BRA031546.1-P,BRA002657.1-P,BRA013354.1-P,BRA012575.1-P,BRA020989.1-P,BRA020055.1-P,BRA017266.1-P,BRA002252.1-P,BRA024464.1-P,BRA039604.1-P,BRA005303.1-P,BRA000786.1-P,BRA002399.1-P,BRA020178.1-P,BRA035202.1-P,BRA032464.1-P,BRA008500.1-P,BRA036908.1-P,BRA009428.1-P,BRA017265.1-P,BRA005302.1-P,BRA005611.1-P,BRA006930.1-P,BRA006932.1-P,BRA0216…
GO:BP	aromatic compound biosynthetic process	GO:0019438	FALSE	1.06e-22	21.9757	2593	31	31	15872	BRA040948.1-P,BRA021632.1-P,BRA018316.1-P,BRA022796.1-P,BRA031546.1-P,BRA002657.1-P,BRA013354.1-P,BRA012575.1-P,BRA020989.1-P,BRA020055.1-P,BRA017266.1-P,BRA002252.1-P,BRA024464.1-P,BRA039604.1-P,BRA005303.1-P,BRA000786.1-P,BRA002399.1-P,BRA020178.1-P,BRA035202.1-P,BRA032464.1-P,BRA008500.1-P,BRA036908.1-P,BRA009428.1-P,BRA017265.1-P,BRA005302.1-P,BRA005611.1-P,BRA006930.1-P,BRA006932.1-P,BRA0216…
GO:BP	heterocycle biosynthetic process	GO:0018130	FALSE	1.21e-22	21.9184	2604	31	31	15872	BRA040948.1-P,BRA021632.1-P,BRA018316.1-P,BRA022796.1-P,BRA031546.1-P,BRA002657.1-P,BRA013354.1-P,BRA012575.1-P,BRA020989.1-P,BRA020055.1-P,BRA017266.1-P,BRA002252.1-P,BRA024464.1-P,BRA039604.1-P,BRA005303.1-P,BRA000786.1-P,BRA002399.1-P,BRA020178.1-P,BRA035202.1-P,BRA032464.1-P,BRA008500.1-P,BRA036908.1-P,BRA009428.1-P,BRA017265.1-P,BRA005302.1-P,BRA005611.1-P,BRA006930.1-P,BRA006932.1-P,BRA0216…
GO:BP	organic cyclic compound biosynthetic process	GO:1901362	FALSE	2.29e-22	21.6404	2658	31	31	15872	BRA040948.1-P,BRA021632.1-P,BRA018316.1-P,BRA022796.1-P,BRA031546.1-P,BRA002657.1-P,BRA013354.1-P,BRA012575.1-P,BRA020989.1-P,BRA020055.1-P,BRA017266.1-P,BRA002252.1-P,BRA024464.1-P,BRA039604.1-P,BRA005303.1-P,BRA000786.1-P,BRA002399.1-P,BRA020178.1-P,BRA035202.1-P,BRA032464.1-P,BRA008500.1-P,BRA036908.1-P,BRA009428.1-P,BRA017265.1-P,BRA005302.1-P,BRA005611.1-P,BRA006930.1-P,BRA006932.1-P,BRA0216…
GO:BP	regulation of cellular process	GO:0050794	FALSE	1.34e-20	19.872	3029	31	31	15872	BRA040948.1-P,BRA021632.1-P,BRA018316.1-P,BRA022796.1-P,BRA031546.1-P,BRA002657.1-P,BRA013354.1-P,BRA012575.1-P,BRA020989.1-P,BRA020055.1-P,BRA017266.1-P,BRA002252.1-P,BRA024464.1-P,BRA039604.1-P,BRA005303.1-P,BRA000786.1-P,BRA002399.1-P,BRA020178.1-P,BRA035202.1-P,BRA032464.1-P,BRA008500.1-P,BRA036908.1-P,BRA009428.1-P,BRA017265.1-P,BRA005302.1-P,BRA005611.1-P,BRA006930.1-P,BRA006932.1-P,BRA0216…
GO:BP	RNA metabolic process	GO:0016070	FALSE	1.98e-20	19.7033	3067	31	31	15872	BRA040948.1-P,BRA021632.1-P,BRA018316.1-P,BRA022796.1-P,BRA031546.1-P,BRA002657.1-P,BRA013354.1-P,BRA012575.1-P,BRA020989.1-P,BRA020055.1-P,BRA017266.1-P,BRA002252.1-P,BRA024464.1-P,BRA039604.1-P,BRA005303.1-P,BRA000786.1-P,BRA002399.1-P,BRA020178.1-P,BRA035202.1-P,BRA032464.1-P,BRA008500.1-P,BRA036908.1-P,BRA009428.1-P,BRA017265.1-P,BRA005302.1-P,BRA005611.1-P,BRA006930.1-P,BRA006932.1-P,BRA0216…
GO:BP	regulation of biological process	GO:0050789	FALSE	3.12e-19	18.5054	3351	31	31	15872	BRA040948.1-P,BRA021632.1-P,BRA018316.1-P,BRA022796.1-P,BRA031546.1-P,BRA002657.1-P,BRA013354.1-P,BRA012575.1-P,BRA020989.1-P,BRA020055.1-P,BRA017266.1-P,BRA002252.1-P,BRA024464.1-P,BRA039604.1-P,BRA005303.1-P,BRA000786.1-P,BRA002399.1-P,BRA020178.1-P,BRA035202.1-P,BRA032464.1-P,BRA008500.1-P,BRA036908.1-P,BRA009428.1-P,BRA017265.1-P,BRA005302.1-P,BRA005611.1-P,BRA006930.1-P,BRA006932.1-P,BRA0216…
GO:BP	macromolecule biosynthetic process	GO:0009059	FALSE	5.63e-19	18.2496	3415	31	31	15872	BRA040948.1-P,BRA021632.1-P,BRA018316.1-P,BRA022796.1-P,BRA031546.1-P,BRA002657.1-P,BRA013354.1-P,BRA012575.1-P,BRA020989.1-P,BRA020055.1-P,BRA017266.1-P,BRA002252.1-P,BRA024464.1-P,BRA039604.1-P,BRA005303.1-P,BRA000786.1-P,BRA002399.1-P,BRA020178.1-P,BRA035202.1-P,BRA032464.1-P,BRA008500.1-P,BRA036908.1-P,BRA009428.1-P,BRA017265.1-P,BRA005302.1-P,BRA005611.1-P,BRA006930.1-P,BRA006932.1-P,BRA0216…
GO:BP	biological regulation	GO:0065007	FALSE	8.93e-19	18.0491	3466	31	31	15872	BRA040948.1-P,BRA021632.1-P,BRA018316.1-P,BRA022796.1-P,BRA031546.1-P,BRA002657.1-P,BRA013354.1-P,BRA012575.1-P,BRA020989.1-P,BRA020055.1-P,BRA017266.1-P,BRA002252.1-P,BRA024464.1-P,BRA039604.1-P,BRA005303.1-P,BRA000786.1-P,BRA002399.1-P,BRA020178.1-P,BRA035202.1-P,BRA032464.1-P,BRA008500.1-P,BRA036908.1-P,BRA009428.1-P,BRA017265.1-P,BRA005302.1-P,BRA005611.1-P,BRA006930.1-P,BRA006932.1-P,BRA0216…
GO:BP	cellular nitrogen compound biosynthetic process	GO:0044271	FALSE	9.95e-19	18.0024	3478	31	31	15872	BRA040948.1-P,BRA021632.1-P,BRA018316.1-P,BRA022796.1-P,BRA031546.1-P,BRA002657.1-P,BRA013354.1-P,BRA012575.1-P,BRA020989.1-P,BRA020055.1-P,BRA017266.1-P,BRA002252.1-P,BRA024464.1-P,BRA039604.1-P,BRA005303.1-P,BRA000786.1-P,BRA002399.1-P,BRA020178.1-P,BRA035202.1-P,BRA032464.1-P,BRA008500.1-P,BRA036908.1-P,BRA009428.1-P,BRA017265.1-P,BRA005302.1-P,BRA005611.1-P,BRA006930.1-P,BRA006932.1-P,BRA0216…
GO:BP	nucleic acid metabolic process	GO:0090304	FALSE	1.88e-18	17.7253	3550	31	31	15872	BRA040948.1-P,BRA021632.1-P,BRA018316.1-P,BRA022796.1-P,BRA031546.1-P,BRA002657.1-P,BRA013354.1-P,BRA012575.1-P,BRA020989.1-P,BRA020055.1-P,BRA017266.1-P,BRA002252.1-P,BRA024464.1-P,BRA039604.1-P,BRA005303.1-P,BRA000786.1-P,BRA002399.1-P,BRA020178.1-P,BRA035202.1-P,BRA032464.1-P,BRA008500.1-P,BRA036908.1-P,BRA009428.1-P,BRA017265.1-P,BRA005302.1-P,BRA005611.1-P,BRA006930.1-P,BRA006932.1-P,BRA0216…
GO:BP	nucleobase-containing compound metabolic process	GO:0006139	FALSE	2.47e-17	16.6076	3856	31	31	15872	BRA040948.1-P,BRA021632.1-P,BRA018316.1-P,BRA022796.1-P,BRA031546.1-P,BRA002657.1-P,BRA013354.1-P,BRA012575.1-P,BRA020989.1-P,BRA020055.1-P,BRA017266.1-P,BRA002252.1-P,BRA024464.1-P,BRA039604.1-P,BRA005303.1-P,BRA000786.1-P,BRA002399.1-P,BRA020178.1-P,BRA035202.1-P,BRA032464.1-P,BRA008500.1-P,BRA036908.1-P,BRA009428.1-P,BRA017265.1-P,BRA005302.1-P,BRA005611.1-P,BRA006930.1-P,BRA006932.1-P,BRA0216…
GO:BP	gene expression	GO:0010467	FALSE	2.53e-17	16.5971	3859	31	31	15872	BRA040948.1-P,BRA021632.1-P,BRA018316.1-P,BRA022796.1-P,BRA031546.1-P,BRA002657.1-P,BRA013354.1-P,BRA012575.1-P,BRA020989.1-P,BRA020055.1-P,BRA017266.1-P,BRA002252.1-P,BRA024464.1-P,BRA039604.1-P,BRA005303.1-P,BRA000786.1-P,BRA002399.1-P,BRA020178.1-P,BRA035202.1-P,BRA032464.1-P,BRA008500.1-P,BRA036908.1-P,BRA009428.1-P,BRA017265.1-P,BRA005302.1-P,BRA005611.1-P,BRA006930.1-P,BRA006932.1-P,BRA0216…
GO:BP	cellular biosynthetic process	GO:0044249	FALSE	8.68e-17	16.0615	4015	31	31	15872	BRA040948.1-P,BRA021632.1-P,BRA018316.1-P,BRA022796.1-P,BRA031546.1-P,BRA002657.1-P,BRA013354.1-P,BRA012575.1-P,BRA020989.1-P,BRA020055.1-P,BRA017266.1-P,BRA002252.1-P,BRA024464.1-P,BRA039604.1-P,BRA005303.1-P,BRA000786.1-P,BRA002399.1-P,BRA020178.1-P,BRA035202.1-P,BRA032464.1-P,BRA008500.1-P,BRA036908.1-P,BRA009428.1-P,BRA017265.1-P,BRA005302.1-P,BRA005611.1-P,BRA006930.1-P,BRA006932.1-P,BRA0216…
GO:BP	heterocycle metabolic process	GO:0046483	FALSE	1.25e-16	15.9043	4062	31	31	15872	BRA040948.1-P,BRA021632.1-P,BRA018316.1-P,BRA022796.1-P,BRA031546.1-P,BRA002657.1-P,BRA013354.1-P,BRA012575.1-P,BRA020989.1-P,BRA020055.1-P,BRA017266.1-P,BRA002252.1-P,BRA024464.1-P,BRA039604.1-P,BRA005303.1-P,BRA000786.1-P,BRA002399.1-P,BRA020178.1-P,BRA035202.1-P,BRA032464.1-P,BRA008500.1-P,BRA036908.1-P,BRA009428.1-P,BRA017265.1-P,BRA005302.1-P,BRA005611.1-P,BRA006930.1-P,BRA006932.1-P,BRA0216…
GO:BP	cellular aromatic compound metabolic process	GO:0006725	FALSE	1.67e-16	15.7784	4100	31	31	15872	BRA040948.1-P,BRA021632.1-P,BRA018316.1-P,BRA022796.1-P,BRA031546.1-P,BRA002657.1-P,BRA013354.1-P,BRA012575.1-P,BRA020989.1-P,BRA020055.1-P,BRA017266.1-P,BRA002252.1-P,BRA024464.1-P,BRA039604.1-P,BRA005303.1-P,BRA000786.1-P,BRA002399.1-P,BRA020178.1-P,BRA035202.1-P,BRA032464.1-P,BRA008500.1-P,BRA036908.1-P,BRA009428.1-P,BRA017265.1-P,BRA005302.1-P,BRA005611.1-P,BRA006930.1-P,BRA006932.1-P,BRA0216…
GO:BP	organic cyclic compound metabolic process	GO:1901360	FALSE	1.94e-16	15.7127	4120	31	31	15872	BRA040948.1-P,BRA021632.1-P,BRA018316.1-P,BRA022796.1-P,BRA031546.1-P,BRA002657.1-P,BRA013354.1-P,BRA012575.1-P,BRA020989.1-P,BRA020055.1-P,BRA017266.1-P,BRA002252.1-P,BRA024464.1-P,BRA039604.1-P,BRA005303.1-P,BRA000786.1-P,BRA002399.1-P,BRA020178.1-P,BRA035202.1-P,BRA032464.1-P,BRA008500.1-P,BRA036908.1-P,BRA009428.1-P,BRA017265.1-P,BRA005302.1-P,BRA005611.1-P,BRA006930.1-P,BRA006932.1-P,BRA0216…
GO:BP	organic substance biosynthetic process	GO:1901576	FALSE	1.5e-15	14.8243	4400	31	31	15872	BRA040948.1-P,BRA021632.1-P,BRA018316.1-P,BRA022796.1-P,BRA031546.1-P,BRA002657.1-P,BRA013354.1-P,BRA012575.1-P,BRA020989.1-P,BRA020055.1-P,BRA017266.1-P,BRA002252.1-P,BRA024464.1-P,BRA039604.1-P,BRA005303.1-P,BRA000786.1-P,BRA002399.1-P,BRA020178.1-P,BRA035202.1-P,BRA032464.1-P,BRA008500.1-P,BRA036908.1-P,BRA009428.1-P,BRA017265.1-P,BRA005302.1-P,BRA005611.1-P,BRA006930.1-P,BRA006932.1-P,BRA0216…
GO:BP	biosynthetic process	GO:0009058	FALSE	4.87e-15	14.3122	4570	31	31	15872	BRA040948.1-P,BRA021632.1-P,BRA018316.1-P,BRA022796.1-P,BRA031546.1-P,BRA002657.1-P,BRA013354.1-P,BRA012575.1-P,BRA020989.1-P,BRA020055.1-P,BRA017266.1-P,BRA002252.1-P,BRA024464.1-P,BRA039604.1-P,BRA005303.1-P,BRA000786.1-P,BRA002399.1-P,BRA020178.1-P,BRA035202.1-P,BRA032464.1-P,BRA008500.1-P,BRA036908.1-P,BRA009428.1-P,BRA017265.1-P,BRA005302.1-P,BRA005611.1-P,BRA006930.1-P,BRA006932.1-P,BRA0216…
GO:BP	cellular nitrogen compound metabolic process	GO:0034641	FALSE	1.71e-14	13.7677	4758	31	31	15872	BRA040948.1-P,BRA021632.1-P,BRA018316.1-P,BRA022796.1-P,BRA031546.1-P,BRA002657.1-P,BRA013354.1-P,BRA012575.1-P,BRA020989.1-P,BRA020055.1-P,BRA017266.1-P,BRA002252.1-P,BRA024464.1-P,BRA039604.1-P,BRA005303.1-P,BRA000786.1-P,BRA002399.1-P,BRA020178.1-P,BRA035202.1-P,BRA032464.1-P,BRA008500.1-P,BRA036908.1-P,BRA009428.1-P,BRA017265.1-P,BRA005302.1-P,BRA005611.1-P,BRA006930.1-P,BRA006932.1-P,BRA0216…
GO:BP	macromolecule metabolic process	GO:0043170	FALSE	1e-07	6.99986	7856	31	31	15872	BRA040948.1-P,BRA021632.1-P,BRA018316.1-P,BRA022796.1-P,BRA031546.1-P,BRA002657.1-P,BRA013354.1-P,BRA012575.1-P,BRA020989.1-P,BRA020055.1-P,BRA017266.1-P,BRA002252.1-P,BRA024464.1-P,BRA039604.1-P,BRA005303.1-P,BRA000786.1-P,BRA002399.1-P,BRA020178.1-P,BRA035202.1-P,BRA032464.1-P,BRA008500.1-P,BRA036908.1-P,BRA009428.1-P,BRA017265.1-P,BRA005302.1-P,BRA005611.1-P,BRA006930.1-P,BRA006932.1-P,BRA0216…
GO:BP	cellular metabolic process	GO:0044237	FALSE	2.8e-07	6.55237	8121	31	31	15872	BRA040948.1-P,BRA021632.1-P,BRA018316.1-P,BRA022796.1-P,BRA031546.1-P,BRA002657.1-P,BRA013354.1-P,BRA012575.1-P,BRA020989.1-P,BRA020055.1-P,BRA017266.1-P,BRA002252.1-P,BRA024464.1-P,BRA039604.1-P,BRA005303.1-P,BRA000786.1-P,BRA002399.1-P,BRA020178.1-P,BRA035202.1-P,BRA032464.1-P,BRA008500.1-P,BRA036908.1-P,BRA009428.1-P,BRA017265.1-P,BRA005302.1-P,BRA005611.1-P,BRA006930.1-P,BRA006932.1-P,BRA0216…
GO:BP	nitrogen compound metabolic process	GO:0006807	FALSE	9.17e-07	6.0375	8437	31	31	15872	BRA040948.1-P,BRA021632.1-P,BRA018316.1-P,BRA022796.1-P,BRA031546.1-P,BRA002657.1-P,BRA013354.1-P,BRA012575.1-P,BRA020989.1-P,BRA020055.1-P,BRA017266.1-P,BRA002252.1-P,BRA024464.1-P,BRA039604.1-P,BRA005303.1-P,BRA000786.1-P,BRA002399.1-P,BRA020178.1-P,BRA035202.1-P,BRA032464.1-P,BRA008500.1-P,BRA036908.1-P,BRA009428.1-P,BRA017265.1-P,BRA005302.1-P,BRA005611.1-P,BRA006930.1-P,BRA006932.1-P,BRA0216…
GO:BP	primary metabolic process	GO:0044238	FALSE	0.000126238	3.89881	9887	31	31	15872	BRA040948.1-P,BRA021632.1-P,BRA018316.1-P,BRA022796.1-P,BRA031546.1-P,BRA002657.1-P,BRA013354.1-P,BRA012575.1-P,BRA020989.1-P,BRA020055.1-P,BRA017266.1-P,BRA002252.1-P,BRA024464.1-P,BRA039604.1-P,BRA005303.1-P,BRA000786.1-P,BRA002399.1-P,BRA020178.1-P,BRA035202.1-P,BRA032464.1-P,BRA008500.1-P,BRA036908.1-P,BRA009428.1-P,BRA017265.1-P,BRA005302.1-P,BRA005611.1-P,BRA006930.1-P,BRA006932.1-P,BRA0216…
GO:BP	organic substance metabolic process	GO:0071704	FALSE	0.00085914	3.06594	10517	31	31	15872	BRA040948.1-P,BRA021632.1-P,BRA018316.1-P,BRA022796.1-P,BRA031546.1-P,BRA002657.1-P,BRA013354.1-P,BRA012575.1-P,BRA020989.1-P,BRA020055.1-P,BRA017266.1-P,BRA002252.1-P,BRA024464.1-P,BRA039604.1-P,BRA005303.1-P,BRA000786.1-P,BRA002399.1-P,BRA020178.1-P,BRA035202.1-P,BRA032464.1-P,BRA008500.1-P,BRA036908.1-P,BRA009428.1-P,BRA017265.1-P,BRA005302.1-P,BRA005611.1-P,BRA006930.1-P,BRA006932.1-P,BRA0216…
GO:BP	metabolic process	GO:0008152	FALSE	0.00403138	2.39455	11054	31	31	15872	BRA040948.1-P,BRA021632.1-P,BRA018316.1-P,BRA022796.1-P,BRA031546.1-P,BRA002657.1-P,BRA013354.1-P,BRA012575.1-P,BRA020989.1-P,BRA020055.1-P,BRA017266.1-P,BRA002252.1-P,BRA024464.1-P,BRA039604.1-P,BRA005303.1-P,BRA000786.1-P,BRA002399.1-P,BRA020178.1-P,BRA035202.1-P,BRA032464.1-P,BRA008500.1-P,BRA036908.1-P,BRA009428.1-P,BRA017265.1-P,BRA005302.1-P,BRA005611.1-P,BRA006930.1-P,BRA006932.1-P,BRA0216…
GO:BP	cellular process	GO:0009987	FALSE	0.0411458	1.38567	11913	31	31	15872	BRA040948.1-P,BRA021632.1-P,BRA018316.1-P,BRA022796.1-P,BRA031546.1-P,BRA002657.1-P,BRA013354.1-P,BRA012575.1-P,BRA020989.1-P,BRA020055.1-P,BRA017266.1-P,BRA002252.1-P,BRA024464.1-P,BRA039604.1-P,BRA005303.1-P,BRA000786.1-P,BRA002399.1-P,BRA020178.1-P,BRA035202.1-P,BRA032464.1-P,BRA008500.1-P,BRA036908.1-P,BRA009428.1-P,BRA017265.1-P,BRA005302.1-P,BRA005611.1-P,BRA006930.1-P,BRA006932.1-P,BRA0216…
