# Supplementary material for: Phylogenomic curation of Ovate Family Proteins (OFPs) in the U’s Triangle of Brassica L. indicates stress-induced growth modulation
Source: PLoS One. 2024 Jan 26;19(1):e0297473. doi: 10.1371/journal.pone.0297473 (PMC10817133; doi:10.1371/journal.pone.0297473)
Supplement: S8 Table — (XLSX) [file pone.0297473.s008.xlsx]

## Sheet: Tabelle1
Table S8: Developed primers of Brassica napus for qRT-PCR, the calculated 2-ΔΔCT values, and the RNA quantification profile
Sr. No.	Primer	Sequence	Length	Product Length
1	BnaActin1-F	GAAAACAGCCCTGGGAGCAT	20	220
2	BnaActin1-R	ATCGTGGTTCATTTGTGCAGC	21	220
3	BnaOFP12-F	CTCTTCAGCCTCTCATTTC	19	267
4	BnaOFP12-R	AGTTCATCACTCTCCTCTT	19	267
5	BnaOFP13-F	AACGACCACAACAACTATC	19	268
6	BnaOFP13-R	CGTACTTCGTCTTCTTTGG	19	268
7	BnaOFP16-F	CTCCTTCTCCTTCAAACAC	19	224
8	BnaOFP16-R	CATCACTGTCGTCTTCATC	19	224
9	BnaOFP26-F	ATTCGTCGATCTCCTCTC	18	167
10	BnaOFP26-R	AGCTTCGTCTCTCTTCTT	18	167
11	BnaOFP27-F	GTCTCTTTCTCCCATCAAG	19	203
12	BnaOFP27-R	CCTCAGGGATGAGTAGTT	18	203
13	BnaOFP28-F	GAGGGTACTGAGTCGATAG	19	171
14	BnaOFP28-R	GTCTGATTCCAAGGACAAG	19	171
15	BnaOFP29-F	GCCGCTACTCTTCTAACT	18	290
16	BnaOFP29-R	GATGATGCCGTGGTAGTA	18	290
17	BnaOFP31-F	CGTTAGAGGAGTCGTTAGA	19	288
18	BnaOFP31-R	GAGACGAGATCAACGAAAG	19	288
19	BnaOFP37-F	AACAACTTCAACCTACTCTAC	21	284
20	BnaOFP37-R	GTCTTCTTTGTTGTCTTGATAC	22	284
21	BnaOFP50-F	CGAAGAAGAAGAGAGTGATG	20	226
22	BnaOFP50-R	GTGGTGTTGAAGAGAGTTTA	20	226
23	BnaOFP51-F	CGAGCTTTCCAAGGATTG	18	252
24	BnaOFP51-R	CTCCGTCTCTCTTCTTCTT	19	252
	Control	Salinity (2h)	Salinity (4h)	Salinity (6h)	Cadmium (2h)	Cadmium (4h)	Cadmium (6h)	Copper (2h)	Copper (4h)	Copper (6h)	Drought (2h)	Drought (4h)	Drought (6h)	Heat (2h)	Heat (4h)	Heat (6h)	Cold (2h)	Cold (4h)	Cold (6h)
BnaOFP12	1	0.347973	1.23804	2.43008	0.318211	2.23359	3.83189	0.873153	0.123113	0.161327	0.804639	1.221	0.0368564	0.174108	28.9762	2.63547	0.290184	0.557892	0.128336
BnaOFP13	1	0.254286	0.725046	5.95013	2.38568	1.91769	2.46885	1.74164	0.0354514	0.486477	0.711244	0.586598	1.13323	1.35989	15.2378	0.122151	0.438466	0.247421	1.50633
BnaOFP16	1	0.0945347	2.16665	11.0436	8.81524	3.97946	2.67583	1.86633	1.37571	0.235054	0.927462	0.824066	0.459475	1.93989	38.0033	0.371859	1.0071	1.51594	3.80408
BnaOFP26	1	0.802641	1.12506	34.1918	28.0734	7.83528	12.2197	2.40837	4.84734	2.67327	3.45904	0.678086	1.16473	1.77857	107.001	0.604455	2.50648	2.55921	14.1232
BnaOFP27	1	0.46085	2.58972	12.231	11.986	6.21948	5.33578	4.2404	1.83603	0.82171	2.67693	1.11044	0.0510386	3.11842	0.681947	0.0632729	0.964419	1.35135	5.48948
BnaOFP28	1	1.293	4.01782	26.8683	19.207	6.66588	6.44186	9.09873	3.86063	1.45202	3.41224	2.13659	0.286239	3.35304	73.1432	0.87563	1.0214	1.88956	8.34389
BnaOFP29	1	2.95244	0.428326	0.522636	2.76296	0.475246	0.094541	0.21186	4.13529	1.63212	0.93489	0.0999931	0.468318	0.995835	0.721215	0.483796	0.6326	0.244909	0.284896
BnaOFP31	1	0.375011	1.03311	5.48684	4.77336	1.21619	0.322525	1.22305	0.520376	0.057313	0.211446	0.218541	0.036584	0.253506	5.25979	0.180465	0.101884	0.0665411	0.652933
BnaOFP37	1	0.296642	0.68914	7.87169	4.55046	3.90295	3.38793	3.63216	2.02858	0.32832	1.73471	0.862504	0.430945	1.58207	1.59458	0.138041	0.311312	0.157178	4.43001
BnaOFP50	1	0.438062	1.57603	12.8338	8.56072	3.28993	2.98989	3.74386	1.46001	0.779477	2.11556	0.594828	0.43544	1.0214	28.4537	0.271786	0.651947	0.604796	2.49761
BnaOFP51	1	0.447633	2.11006	12.7039	9.56091	3.74396	2.31211	3.38892	1.5806	0.882218	2.48506	0.909189	0.562429	1.28239	44.7083	0.14032	0.852071	0.638898	4.24194
Sr. No.	cDNA Sample	RNA Concentration (ng/μL)	A260/A280	A260/A230	A260	A280
1	Control	417.6	1.63	2.06	10.44	6.4
2	Salinity (2h)	625.2	1.61	2.05	15.63	9.73
3	Salinity (4h)	830.1	1.66	2.12	20.75	12.53
4	Salinity (6h)	804.4	1.64	2.12	20.11	12.28
5	Cadmium (2h)	744.3	1.63	2.1	18.61	11.42
6	Cadmium (4h)	751	1.63	2.09	18.78	11.49
7	Cadmium (6h)	528	1.63	2.12	13.2	8.1
8	Copper (2h)	844.7	1.63	2.09	21.12	12.92
9	Copper (4h)	623.4	1.63	2.1	15.58	9.53
10	Copper (6h)	894.9	1.67	2.13	22.37	13.38
11	Drought (2h)	419.7	1.65	2.09	10.49	6.35
12	Drought (4h)	476.3	1.67	2.1	11.91	7.12
13	Drought (6h)	443.6	1.68	2.12	11.09	6.6
14	Heat (2h)	671	1.64	2.1	16.77	10.22
15	Heat (4h)	521.8	1.62	2.1	13.05	8.03
16	Heat (6h)	570.5	1.64	2.12	14.26	8.7
17	Cold (2h)	489.3	1.64	2.05	12.23	7.47
18	Cold (4h)	541.2	1.63	2.12	13.53	8.28
19	Cold (6h)	516	1.64	2.11	12.9	7.86
