# Supplementary material for: Phylogenomic curation of Ovate Family Proteins (OFPs) in the U’s Triangle of Brassica L. indicates stress-induced growth modulation
Source: PLoS One. 2024 Jan 26;19(1):e0297473. doi: 10.1371/journal.pone.0297473 (PMC10817133; doi:10.1371/journal.pone.0297473)
Supplement: S1 Dataset — (ZIP) [file pone.0297473.s009.zip]

Archive with 39 entries (29 files):
- S1 Dataset/
- S1 Dataset/cis-ARE/
- S1 Dataset/cis-ARE/Freq. Distribution_cis-ARE.svg
- S1 Dataset/GO & KEGG/
- S1 Dataset/GO & KEGG/B. juncea/
- S1 Dataset/GO & KEGG/B. juncea/Bju.png
- S1 Dataset/GO & KEGG/B. juncea/Bju.xlsx
- S1 Dataset/GO & KEGG/B. juncea/Bju_1.png
- S1 Dataset/GO & KEGG/B. juncea/Bju_BP.svg
- S1 Dataset/GO & KEGG/B. juncea/Bju_MF.svg
- S1 Dataset/GO & KEGG/B. napus/
- S1 Dataset/GO & KEGG/B. napus/Bna.png
- S1 Dataset/GO & KEGG/B. napus/Bna.xlsx
- S1 Dataset/GO & KEGG/B. napus/Bna_1.png
- S1 Dataset/GO & KEGG/B. napus/Bna_BP.svg
- S1 Dataset/GO & KEGG/B. napus/Bna_CC.svg
- S1 Dataset/GO & KEGG/B. napus/Bna_MF.svg
- S1 Dataset/GO & KEGG/B. oleracea/
- S1 Dataset/GO & KEGG/B. oleracea/Bol.png
- S1 Dataset/GO & KEGG/B. oleracea/Bol.xlsx
- S1 Dataset/GO & KEGG/B. oleracea/Bol_1.png
- S1 Dataset/GO & KEGG/B. oleracea/Bol_BP.svg
- S1 Dataset/GO & KEGG/B. oleracea/Bol_CC.svg
- S1 Dataset/GO & KEGG/B. oleracea/Bol_MF.svg
- S1 Dataset/GO & KEGG/B. rapa/
- S1 Dataset/GO & KEGG/B. rapa/Bra.png
- S1 Dataset/GO & KEGG/B. rapa/Bra.xlsx
- S1 Dataset/GO & KEGG/B. rapa/Bra_1.png
- S1 Dataset/GO & KEGG/B. rapa/Bra_BP.svg
- S1 Dataset/GO & KEGG/B. rapa/Bra_MF.svg
- S1 Dataset/Orthology/
- S1 Dataset/Orthology/OthoVenn_Info_U's Triangle.png
- S1 Dataset/Orthology/Parents_At_Os.png
- S1 Dataset/Orthology/Progeny_At_Os.png
- S1 Dataset/Phylogeny/
- S1 Dataset/Phylogeny/Groupwise_Phylogenetic_Graph.svg
- S1 Dataset/Sequence Logos/
- S1 Dataset/Sequence Logos/OVATE_Domain_Sequence_Logo.pdf
- S1 Dataset/Sequence Logos/OVATE_Domain_Sequence_Logo_Frquency Plot.pdf
