# Supplementary material for: Phylogenomic curation of Ovate Family Proteins (OFPs) in the U’s Triangle of Brassica L. indicates stress-induced growth modulation
Source: PLoS One. 2024 Jan 26;19(1):e0297473. doi: 10.1371/journal.pone.0297473 (PMC10817133; doi:10.1371/journal.pone.0297473)
Supplement: S1 Dataset — (ZIP) [file pone.0297473.s009.zip › S1 Dataset/GO & KEGG/B. juncea/Bju.xlsx]

## Sheet: Bju
source	term_name	term_id	highlighted	adjusted_p_value	negative_log10_of_adjusted_p_value	term_size	query_size	intersection_size	effective_domain_size	intersections
GO:MF	DNA binding	GO:0003677	TRUE	5.00564e-09	8.30054	3848	11	11	34595	CDS.BJUA02G40530S,CDS.BJUB06G40010S,CDS.BJUA05G12490S,CDS.BJUB02G02860S,CDS.BJUB08G46830S,CDS.BJUB01G39380S,CDS.BJUA09G02500S,CDS.BJUA02G32460S,CDS.BJUB02G31310S,CDS.BJUA10G13570S,CDS.BJUA03G43580S
GO:MF	nucleic acid binding	GO:0003676	FALSE	2.91185e-06	5.53583	6860	11	11	34595	CDS.BJUA02G40530S,CDS.BJUB06G40010S,CDS.BJUA05G12490S,CDS.BJUB02G02860S,CDS.BJUB08G46830S,CDS.BJUB01G39380S,CDS.BJUA09G02500S,CDS.BJUA02G32460S,CDS.BJUB02G31310S,CDS.BJUA10G13570S,CDS.BJUA03G43580S
GO:MF	heterocyclic compound binding	GO:1901363	FALSE	0.00294942	2.53026	12865	11	11	34595	CDS.BJUA02G40530S,CDS.BJUB06G40010S,CDS.BJUA05G12490S,CDS.BJUB02G02860S,CDS.BJUB08G46830S,CDS.BJUB01G39380S,CDS.BJUA09G02500S,CDS.BJUA02G32460S,CDS.BJUB02G31310S,CDS.BJUA10G13570S,CDS.BJUA03G43580S
GO:MF	organic cyclic compound binding	GO:0097159	FALSE	0.00295195	2.52989	12866	11	11	34595	CDS.BJUA02G40530S,CDS.BJUB06G40010S,CDS.BJUA05G12490S,CDS.BJUB02G02860S,CDS.BJUB08G46830S,CDS.BJUB01G39380S,CDS.BJUA09G02500S,CDS.BJUA02G32460S,CDS.BJUB02G31310S,CDS.BJUA10G13570S,CDS.BJUA03G43580S
GO:BP	negative regulation of RNA biosynthetic process	GO:1902679	FALSE	1.74281e-163	162.759	106	65	65	25111	CDS.BJUA02G40530S,CDS.BJUB06G40010S,CDS.BJUA05G12490S,CDS.BJUB02G02860S,CDS.BJUB08G46830S,CDS.BJUB01G39380S,CDS.BJUA09G02500S,CDS.BJUA02G32460S,CDS.BJUB02G31310S,CDS.BJUA10G13570S,CDS.BJUB05G48010S,CDS.BJUA03G43580S,CDS.BJUA01G34930S,CDS.BJUB07G19380S,CDS.BJUA03G14000S,CDS.BJUA08G11960S,CDS.BJUA02G35520S,CDS.BJUB05G26680S,CDS.BJUB01G43690S,CDS.BJUB02G35430S,CDS.BJUA04G22940S,CDS.BJUB02G12300S,CDS…
GO:BP	negative regulation of nucleic acid-templated transcription	GO:1903507	TRUE	1.74281e-163	162.759	106	65	65	25111	CDS.BJUA02G40530S,CDS.BJUB06G40010S,CDS.BJUA05G12490S,CDS.BJUB02G02860S,CDS.BJUB08G46830S,CDS.BJUB01G39380S,CDS.BJUA09G02500S,CDS.BJUA02G32460S,CDS.BJUB02G31310S,CDS.BJUA10G13570S,CDS.BJUB05G48010S,CDS.BJUA03G43580S,CDS.BJUA01G34930S,CDS.BJUB07G19380S,CDS.BJUA03G14000S,CDS.BJUA08G11960S,CDS.BJUA02G35520S,CDS.BJUB05G26680S,CDS.BJUB01G43690S,CDS.BJUB02G35430S,CDS.BJUA04G22940S,CDS.BJUB02G12300S,CDS…
GO:BP	negative regulation of DNA-templated transcription	GO:0045892	FALSE	1.74281e-163	162.759	106	65	65	25111	CDS.BJUA02G40530S,CDS.BJUB06G40010S,CDS.BJUA05G12490S,CDS.BJUB02G02860S,CDS.BJUB08G46830S,CDS.BJUB01G39380S,CDS.BJUA09G02500S,CDS.BJUA02G32460S,CDS.BJUB02G31310S,CDS.BJUA10G13570S,CDS.BJUB05G48010S,CDS.BJUA03G43580S,CDS.BJUA01G34930S,CDS.BJUB07G19380S,CDS.BJUA03G14000S,CDS.BJUA08G11960S,CDS.BJUA02G35520S,CDS.BJUB05G26680S,CDS.BJUB01G43690S,CDS.BJUB02G35430S,CDS.BJUA04G22940S,CDS.BJUB02G12300S,CDS…
GO:BP	negative regulation of RNA metabolic process	GO:0051253	FALSE	2.12679e-160	159.672	114	65	65	25111	CDS.BJUA02G40530S,CDS.BJUB06G40010S,CDS.BJUA05G12490S,CDS.BJUB02G02860S,CDS.BJUB08G46830S,CDS.BJUB01G39380S,CDS.BJUA09G02500S,CDS.BJUA02G32460S,CDS.BJUB02G31310S,CDS.BJUA10G13570S,CDS.BJUB05G48010S,CDS.BJUA03G43580S,CDS.BJUA01G34930S,CDS.BJUB07G19380S,CDS.BJUA03G14000S,CDS.BJUA08G11960S,CDS.BJUA02G35520S,CDS.BJUB05G26680S,CDS.BJUB01G43690S,CDS.BJUB02G35430S,CDS.BJUA04G22940S,CDS.BJUB02G12300S,CDS…
GO:BP	negative regulation of nucleobase-containing compound metabolic process	GO:0045934	FALSE	5.57351e-159	158.254	118	65	65	25111	CDS.BJUA02G40530S,CDS.BJUB06G40010S,CDS.BJUA05G12490S,CDS.BJUB02G02860S,CDS.BJUB08G46830S,CDS.BJUB01G39380S,CDS.BJUA09G02500S,CDS.BJUA02G32460S,CDS.BJUB02G31310S,CDS.BJUA10G13570S,CDS.BJUB05G48010S,CDS.BJUA03G43580S,CDS.BJUA01G34930S,CDS.BJUB07G19380S,CDS.BJUA03G14000S,CDS.BJUA08G11960S,CDS.BJUA02G35520S,CDS.BJUB05G26680S,CDS.BJUB01G43690S,CDS.BJUB02G35430S,CDS.BJUA04G22940S,CDS.BJUB02G12300S,CDS…
GO:BP	negative regulation of macromolecule biosynthetic process	GO:0010558	FALSE	5.84528e-150	149.233	149	65	65	25111	CDS.BJUA02G40530S,CDS.BJUB06G40010S,CDS.BJUA05G12490S,CDS.BJUB02G02860S,CDS.BJUB08G46830S,CDS.BJUB01G39380S,CDS.BJUA09G02500S,CDS.BJUA02G32460S,CDS.BJUB02G31310S,CDS.BJUA10G13570S,CDS.BJUB05G48010S,CDS.BJUA03G43580S,CDS.BJUA01G34930S,CDS.BJUB07G19380S,CDS.BJUA03G14000S,CDS.BJUA08G11960S,CDS.BJUA02G35520S,CDS.BJUB05G26680S,CDS.BJUB01G43690S,CDS.BJUB02G35430S,CDS.BJUA04G22940S,CDS.BJUB02G12300S,CDS…
GO:BP	negative regulation of biosynthetic process	GO:0009890	FALSE	1.03152e-149	148.987	150	65	65	25111	CDS.BJUA02G40530S,CDS.BJUB06G40010S,CDS.BJUA05G12490S,CDS.BJUB02G02860S,CDS.BJUB08G46830S,CDS.BJUB01G39380S,CDS.BJUA09G02500S,CDS.BJUA02G32460S,CDS.BJUB02G31310S,CDS.BJUA10G13570S,CDS.BJUB05G48010S,CDS.BJUA03G43580S,CDS.BJUA01G34930S,CDS.BJUB07G19380S,CDS.BJUA03G14000S,CDS.BJUA08G11960S,CDS.BJUA02G35520S,CDS.BJUB05G26680S,CDS.BJUB01G43690S,CDS.BJUB02G35430S,CDS.BJUA04G22940S,CDS.BJUB02G12300S,CDS…
GO:BP	negative regulation of cellular biosynthetic process	GO:0031327	FALSE	1.03152e-149	148.987	150	65	65	25111	CDS.BJUA02G40530S,CDS.BJUB06G40010S,CDS.BJUA05G12490S,CDS.BJUB02G02860S,CDS.BJUB08G46830S,CDS.BJUB01G39380S,CDS.BJUA09G02500S,CDS.BJUA02G32460S,CDS.BJUB02G31310S,CDS.BJUA10G13570S,CDS.BJUB05G48010S,CDS.BJUA03G43580S,CDS.BJUA01G34930S,CDS.BJUB07G19380S,CDS.BJUA03G14000S,CDS.BJUA08G11960S,CDS.BJUA02G35520S,CDS.BJUB05G26680S,CDS.BJUB01G43690S,CDS.BJUB02G35430S,CDS.BJUA04G22940S,CDS.BJUB02G12300S,CDS…
GO:BP	negative regulation of cellular metabolic process	GO:0031324	FALSE	1.1288e-141	140.947	188	65	65	25111	CDS.BJUA02G40530S,CDS.BJUB06G40010S,CDS.BJUA05G12490S,CDS.BJUB02G02860S,CDS.BJUB08G46830S,CDS.BJUB01G39380S,CDS.BJUA09G02500S,CDS.BJUA02G32460S,CDS.BJUB02G31310S,CDS.BJUA10G13570S,CDS.BJUB05G48010S,CDS.BJUA03G43580S,CDS.BJUA01G34930S,CDS.BJUB07G19380S,CDS.BJUA03G14000S,CDS.BJUA08G11960S,CDS.BJUA02G35520S,CDS.BJUB05G26680S,CDS.BJUB01G43690S,CDS.BJUB02G35430S,CDS.BJUA04G22940S,CDS.BJUB02G12300S,CDS…
GO:BP	negative regulation of nitrogen compound metabolic process	GO:0051172	FALSE	2.61518e-141	140.582	190	65	65	25111	CDS.BJUA02G40530S,CDS.BJUB06G40010S,CDS.BJUA05G12490S,CDS.BJUB02G02860S,CDS.BJUB08G46830S,CDS.BJUB01G39380S,CDS.BJUA09G02500S,CDS.BJUA02G32460S,CDS.BJUB02G31310S,CDS.BJUA10G13570S,CDS.BJUB05G48010S,CDS.BJUA03G43580S,CDS.BJUA01G34930S,CDS.BJUB07G19380S,CDS.BJUA03G14000S,CDS.BJUA08G11960S,CDS.BJUA02G35520S,CDS.BJUB05G26680S,CDS.BJUB01G43690S,CDS.BJUB02G35430S,CDS.BJUA04G22940S,CDS.BJUB02G12300S,CDS…
GO:BP	negative regulation of macromolecule metabolic process	GO:0010605	FALSE	1.53999e-123	122.812	327	65	65	25111	CDS.BJUA02G40530S,CDS.BJUB06G40010S,CDS.BJUA05G12490S,CDS.BJUB02G02860S,CDS.BJUB08G46830S,CDS.BJUB01G39380S,CDS.BJUA09G02500S,CDS.BJUA02G32460S,CDS.BJUB02G31310S,CDS.BJUA10G13570S,CDS.BJUB05G48010S,CDS.BJUA03G43580S,CDS.BJUA01G34930S,CDS.BJUB07G19380S,CDS.BJUA03G14000S,CDS.BJUA08G11960S,CDS.BJUA02G35520S,CDS.BJUB05G26680S,CDS.BJUB01G43690S,CDS.BJUB02G35430S,CDS.BJUA04G22940S,CDS.BJUB02G12300S,CDS…
GO:BP	negative regulation of cellular process	GO:0048523	FALSE	3.70888e-123	122.431	331	65	65	25111	CDS.BJUA02G40530S,CDS.BJUB06G40010S,CDS.BJUA05G12490S,CDS.BJUB02G02860S,CDS.BJUB08G46830S,CDS.BJUB01G39380S,CDS.BJUA09G02500S,CDS.BJUA02G32460S,CDS.BJUB02G31310S,CDS.BJUA10G13570S,CDS.BJUB05G48010S,CDS.BJUA03G43580S,CDS.BJUA01G34930S,CDS.BJUB07G19380S,CDS.BJUA03G14000S,CDS.BJUA08G11960S,CDS.BJUA02G35520S,CDS.BJUB05G26680S,CDS.BJUB01G43690S,CDS.BJUB02G35430S,CDS.BJUA04G22940S,CDS.BJUB02G12300S,CDS…
GO:BP	negative regulation of metabolic process	GO:0009892	FALSE	7.11498e-123	122.148	334	65	65	25111	CDS.BJUA02G40530S,CDS.BJUB06G40010S,CDS.BJUA05G12490S,CDS.BJUB02G02860S,CDS.BJUB08G46830S,CDS.BJUB01G39380S,CDS.BJUA09G02500S,CDS.BJUA02G32460S,CDS.BJUB02G31310S,CDS.BJUA10G13570S,CDS.BJUB05G48010S,CDS.BJUA03G43580S,CDS.BJUA01G34930S,CDS.BJUB07G19380S,CDS.BJUA03G14000S,CDS.BJUA08G11960S,CDS.BJUA02G35520S,CDS.BJUB05G26680S,CDS.BJUB01G43690S,CDS.BJUB02G35430S,CDS.BJUA04G22940S,CDS.BJUB02G12300S,CDS…
GO:BP	negative regulation of biological process	GO:0048519	FALSE	2.04175e-110	109.69	501	65	65	25111	CDS.BJUA02G40530S,CDS.BJUB06G40010S,CDS.BJUA05G12490S,CDS.BJUB02G02860S,CDS.BJUB08G46830S,CDS.BJUB01G39380S,CDS.BJUA09G02500S,CDS.BJUA02G32460S,CDS.BJUB02G31310S,CDS.BJUA10G13570S,CDS.BJUB05G48010S,CDS.BJUA03G43580S,CDS.BJUA01G34930S,CDS.BJUB07G19380S,CDS.BJUA03G14000S,CDS.BJUA08G11960S,CDS.BJUA02G35520S,CDS.BJUB05G26680S,CDS.BJUB01G43690S,CDS.BJUB02G35430S,CDS.BJUA04G22940S,CDS.BJUB02G12300S,CDS…
GO:BP	regulation of nucleic acid-templated transcription	GO:1903506	FALSE	3.14992e-57	56.5017	3116	65	65	25111	CDS.BJUA02G40530S,CDS.BJUB06G40010S,CDS.BJUA05G12490S,CDS.BJUB02G02860S,CDS.BJUB08G46830S,CDS.BJUB01G39380S,CDS.BJUA09G02500S,CDS.BJUA02G32460S,CDS.BJUB02G31310S,CDS.BJUA10G13570S,CDS.BJUB05G48010S,CDS.BJUA03G43580S,CDS.BJUA01G34930S,CDS.BJUB07G19380S,CDS.BJUA03G14000S,CDS.BJUA08G11960S,CDS.BJUA02G35520S,CDS.BJUB05G26680S,CDS.BJUB01G43690S,CDS.BJUB02G35430S,CDS.BJUA04G22940S,CDS.BJUB02G12300S,CDS…
GO:BP	regulation of DNA-templated transcription	GO:0006355	FALSE	3.14992e-57	56.5017	3116	65	65	25111	CDS.BJUA02G40530S,CDS.BJUB06G40010S,CDS.BJUA05G12490S,CDS.BJUB02G02860S,CDS.BJUB08G46830S,CDS.BJUB01G39380S,CDS.BJUA09G02500S,CDS.BJUA02G32460S,CDS.BJUB02G31310S,CDS.BJUA10G13570S,CDS.BJUB05G48010S,CDS.BJUA03G43580S,CDS.BJUA01G34930S,CDS.BJUB07G19380S,CDS.BJUA03G14000S,CDS.BJUA08G11960S,CDS.BJUA02G35520S,CDS.BJUB05G26680S,CDS.BJUB01G43690S,CDS.BJUB02G35430S,CDS.BJUA04G22940S,CDS.BJUB02G12300S,CDS…
GO:BP	regulation of RNA biosynthetic process	GO:2001141	FALSE	3.14992e-57	56.5017	3116	65	65	25111	CDS.BJUA02G40530S,CDS.BJUB06G40010S,CDS.BJUA05G12490S,CDS.BJUB02G02860S,CDS.BJUB08G46830S,CDS.BJUB01G39380S,CDS.BJUA09G02500S,CDS.BJUA02G32460S,CDS.BJUB02G31310S,CDS.BJUA10G13570S,CDS.BJUB05G48010S,CDS.BJUA03G43580S,CDS.BJUA01G34930S,CDS.BJUB07G19380S,CDS.BJUA03G14000S,CDS.BJUA08G11960S,CDS.BJUA02G35520S,CDS.BJUB05G26680S,CDS.BJUB01G43690S,CDS.BJUB02G35430S,CDS.BJUA04G22940S,CDS.BJUB02G12300S,CDS…
GO:BP	regulation of RNA metabolic process	GO:0051252	FALSE	9.73473e-57	56.0117	3170	65	65	25111	CDS.BJUA02G40530S,CDS.BJUB06G40010S,CDS.BJUA05G12490S,CDS.BJUB02G02860S,CDS.BJUB08G46830S,CDS.BJUB01G39380S,CDS.BJUA09G02500S,CDS.BJUA02G32460S,CDS.BJUB02G31310S,CDS.BJUA10G13570S,CDS.BJUB05G48010S,CDS.BJUA03G43580S,CDS.BJUA01G34930S,CDS.BJUB07G19380S,CDS.BJUA03G14000S,CDS.BJUA08G11960S,CDS.BJUA02G35520S,CDS.BJUB05G26680S,CDS.BJUB01G43690S,CDS.BJUB02G35430S,CDS.BJUA04G22940S,CDS.BJUB02G12300S,CDS…
GO:BP	regulation of macromolecule biosynthetic process	GO:0010556	FALSE	2.12876e-56	55.6719	3208	65	65	25111	CDS.BJUA02G40530S,CDS.BJUB06G40010S,CDS.BJUA05G12490S,CDS.BJUB02G02860S,CDS.BJUB08G46830S,CDS.BJUB01G39380S,CDS.BJUA09G02500S,CDS.BJUA02G32460S,CDS.BJUB02G31310S,CDS.BJUA10G13570S,CDS.BJUB05G48010S,CDS.BJUA03G43580S,CDS.BJUA01G34930S,CDS.BJUB07G19380S,CDS.BJUA03G14000S,CDS.BJUA08G11960S,CDS.BJUA02G35520S,CDS.BJUB05G26680S,CDS.BJUB01G43690S,CDS.BJUB02G35430S,CDS.BJUA04G22940S,CDS.BJUB02G12300S,CDS…
GO:BP	regulation of cellular biosynthetic process	GO:0031326	FALSE	2.50695e-56	55.6009	3216	65	65	25111	CDS.BJUA02G40530S,CDS.BJUB06G40010S,CDS.BJUA05G12490S,CDS.BJUB02G02860S,CDS.BJUB08G46830S,CDS.BJUB01G39380S,CDS.BJUA09G02500S,CDS.BJUA02G32460S,CDS.BJUB02G31310S,CDS.BJUA10G13570S,CDS.BJUB05G48010S,CDS.BJUA03G43580S,CDS.BJUA01G34930S,CDS.BJUB07G19380S,CDS.BJUA03G14000S,CDS.BJUA08G11960S,CDS.BJUA02G35520S,CDS.BJUB05G26680S,CDS.BJUB01G43690S,CDS.BJUB02G35430S,CDS.BJUA04G22940S,CDS.BJUB02G12300S,CDS…
GO:BP	regulation of biosynthetic process	GO:0009889	FALSE	3.26718e-56	55.4858	3229	65	65	25111	CDS.BJUA02G40530S,CDS.BJUB06G40010S,CDS.BJUA05G12490S,CDS.BJUB02G02860S,CDS.BJUB08G46830S,CDS.BJUB01G39380S,CDS.BJUA09G02500S,CDS.BJUA02G32460S,CDS.BJUB02G31310S,CDS.BJUA10G13570S,CDS.BJUB05G48010S,CDS.BJUA03G43580S,CDS.BJUA01G34930S,CDS.BJUB07G19380S,CDS.BJUA03G14000S,CDS.BJUA08G11960S,CDS.BJUA02G35520S,CDS.BJUB05G26680S,CDS.BJUB01G43690S,CDS.BJUB02G35430S,CDS.BJUA04G22940S,CDS.BJUB02G12300S,CDS…
GO:BP	regulation of nucleobase-containing compound metabolic process	GO:0019219	FALSE	5.99574e-56	55.2222	3259	65	65	25111	CDS.BJUA02G40530S,CDS.BJUB06G40010S,CDS.BJUA05G12490S,CDS.BJUB02G02860S,CDS.BJUB08G46830S,CDS.BJUB01G39380S,CDS.BJUA09G02500S,CDS.BJUA02G32460S,CDS.BJUB02G31310S,CDS.BJUA10G13570S,CDS.BJUB05G48010S,CDS.BJUA03G43580S,CDS.BJUA01G34930S,CDS.BJUB07G19380S,CDS.BJUA03G14000S,CDS.BJUA08G11960S,CDS.BJUA02G35520S,CDS.BJUB05G26680S,CDS.BJUB01G43690S,CDS.BJUB02G35430S,CDS.BJUA04G22940S,CDS.BJUB02G12300S,CDS…
GO:BP	regulation of nitrogen compound metabolic process	GO:0051171	FALSE	1.753e-54	53.7562	3431	65	65	25111	CDS.BJUA02G40530S,CDS.BJUB06G40010S,CDS.BJUA05G12490S,CDS.BJUB02G02860S,CDS.BJUB08G46830S,CDS.BJUB01G39380S,CDS.BJUA09G02500S,CDS.BJUA02G32460S,CDS.BJUB02G31310S,CDS.BJUA10G13570S,CDS.BJUB05G48010S,CDS.BJUA03G43580S,CDS.BJUA01G34930S,CDS.BJUB07G19380S,CDS.BJUA03G14000S,CDS.BJUA08G11960S,CDS.BJUA02G35520S,CDS.BJUB05G26680S,CDS.BJUB01G43690S,CDS.BJUB02G35430S,CDS.BJUA04G22940S,CDS.BJUB02G12300S,CDS…
GO:BP	regulation of cellular metabolic process	GO:0031323	FALSE	2.93185e-54	53.5329	3458	65	65	25111	CDS.BJUA02G40530S,CDS.BJUB06G40010S,CDS.BJUA05G12490S,CDS.BJUB02G02860S,CDS.BJUB08G46830S,CDS.BJUB01G39380S,CDS.BJUA09G02500S,CDS.BJUA02G32460S,CDS.BJUB02G31310S,CDS.BJUA10G13570S,CDS.BJUB05G48010S,CDS.BJUA03G43580S,CDS.BJUA01G34930S,CDS.BJUB07G19380S,CDS.BJUA03G14000S,CDS.BJUA08G11960S,CDS.BJUA02G35520S,CDS.BJUB05G26680S,CDS.BJUB01G43690S,CDS.BJUB02G35430S,CDS.BJUA04G22940S,CDS.BJUB02G12300S,CDS…
GO:BP	regulation of primary metabolic process	GO:0080090	FALSE	3.61107e-54	53.4424	3469	65	65	25111	CDS.BJUA02G40530S,CDS.BJUB06G40010S,CDS.BJUA05G12490S,CDS.BJUB02G02860S,CDS.BJUB08G46830S,CDS.BJUB01G39380S,CDS.BJUA09G02500S,CDS.BJUA02G32460S,CDS.BJUB02G31310S,CDS.BJUA10G13570S,CDS.BJUB05G48010S,CDS.BJUA03G43580S,CDS.BJUA01G34930S,CDS.BJUB07G19380S,CDS.BJUA03G14000S,CDS.BJUA08G11960S,CDS.BJUA02G35520S,CDS.BJUB05G26680S,CDS.BJUB01G43690S,CDS.BJUB02G35430S,CDS.BJUA04G22940S,CDS.BJUB02G12300S,CDS…
GO:BP	regulation of gene expression	GO:0010468	FALSE	4.36167e-54	53.3603	3479	65	65	25111	CDS.BJUA02G40530S,CDS.BJUB06G40010S,CDS.BJUA05G12490S,CDS.BJUB02G02860S,CDS.BJUB08G46830S,CDS.BJUB01G39380S,CDS.BJUA09G02500S,CDS.BJUA02G32460S,CDS.BJUB02G31310S,CDS.BJUA10G13570S,CDS.BJUB05G48010S,CDS.BJUA03G43580S,CDS.BJUA01G34930S,CDS.BJUB07G19380S,CDS.BJUA03G14000S,CDS.BJUA08G11960S,CDS.BJUA02G35520S,CDS.BJUB05G26680S,CDS.BJUB01G43690S,CDS.BJUB02G35430S,CDS.BJUA04G22940S,CDS.BJUB02G12300S,CDS…
GO:BP	DNA-templated transcription	GO:0006351	FALSE	9.40697e-54	53.0266	3520	65	65	25111	CDS.BJUA02G40530S,CDS.BJUB06G40010S,CDS.BJUA05G12490S,CDS.BJUB02G02860S,CDS.BJUB08G46830S,CDS.BJUB01G39380S,CDS.BJUA09G02500S,CDS.BJUA02G32460S,CDS.BJUB02G31310S,CDS.BJUA10G13570S,CDS.BJUB05G48010S,CDS.BJUA03G43580S,CDS.BJUA01G34930S,CDS.BJUB07G19380S,CDS.BJUA03G14000S,CDS.BJUA08G11960S,CDS.BJUA02G35520S,CDS.BJUB05G26680S,CDS.BJUB01G43690S,CDS.BJUB02G35430S,CDS.BJUA04G22940S,CDS.BJUB02G12300S,CDS…
GO:BP	nucleic acid-templated transcription	GO:0097659	FALSE	9.40697e-54	53.0266	3520	65	65	25111	CDS.BJUA02G40530S,CDS.BJUB06G40010S,CDS.BJUA05G12490S,CDS.BJUB02G02860S,CDS.BJUB08G46830S,CDS.BJUB01G39380S,CDS.BJUA09G02500S,CDS.BJUA02G32460S,CDS.BJUB02G31310S,CDS.BJUA10G13570S,CDS.BJUB05G48010S,CDS.BJUA03G43580S,CDS.BJUA01G34930S,CDS.BJUB07G19380S,CDS.BJUA03G14000S,CDS.BJUA08G11960S,CDS.BJUA02G35520S,CDS.BJUB05G26680S,CDS.BJUB01G43690S,CDS.BJUB02G35430S,CDS.BJUA04G22940S,CDS.BJUB02G12300S,CDS…
GO:BP	RNA biosynthetic process	GO:0032774	FALSE	1.07164e-53	52.97	3527	65	65	25111	CDS.BJUA02G40530S,CDS.BJUB06G40010S,CDS.BJUA05G12490S,CDS.BJUB02G02860S,CDS.BJUB08G46830S,CDS.BJUB01G39380S,CDS.BJUA09G02500S,CDS.BJUA02G32460S,CDS.BJUB02G31310S,CDS.BJUA10G13570S,CDS.BJUB05G48010S,CDS.BJUA03G43580S,CDS.BJUA01G34930S,CDS.BJUB07G19380S,CDS.BJUA03G14000S,CDS.BJUA08G11960S,CDS.BJUA02G35520S,CDS.BJUB05G26680S,CDS.BJUB01G43690S,CDS.BJUB02G35430S,CDS.BJUA04G22940S,CDS.BJUB02G12300S,CDS…
GO:BP	regulation of macromolecule metabolic process	GO:0060255	FALSE	2.61218e-52	51.583	3703	65	65	25111	CDS.BJUA02G40530S,CDS.BJUB06G40010S,CDS.BJUA05G12490S,CDS.BJUB02G02860S,CDS.BJUB08G46830S,CDS.BJUB01G39380S,CDS.BJUA09G02500S,CDS.BJUA02G32460S,CDS.BJUB02G31310S,CDS.BJUA10G13570S,CDS.BJUB05G48010S,CDS.BJUA03G43580S,CDS.BJUA01G34930S,CDS.BJUB07G19380S,CDS.BJUA03G14000S,CDS.BJUA08G11960S,CDS.BJUA02G35520S,CDS.BJUB05G26680S,CDS.BJUB01G43690S,CDS.BJUB02G35430S,CDS.BJUA04G22940S,CDS.BJUB02G12300S,CDS…
GO:BP	regulation of metabolic process	GO:0019222	FALSE	9.89632e-52	51.0045	3779	65	65	25111	CDS.BJUA02G40530S,CDS.BJUB06G40010S,CDS.BJUA05G12490S,CDS.BJUB02G02860S,CDS.BJUB08G46830S,CDS.BJUB01G39380S,CDS.BJUA09G02500S,CDS.BJUA02G32460S,CDS.BJUB02G31310S,CDS.BJUA10G13570S,CDS.BJUB05G48010S,CDS.BJUA03G43580S,CDS.BJUA01G34930S,CDS.BJUB07G19380S,CDS.BJUA03G14000S,CDS.BJUA08G11960S,CDS.BJUA02G35520S,CDS.BJUB05G26680S,CDS.BJUB01G43690S,CDS.BJUB02G35430S,CDS.BJUA04G22940S,CDS.BJUB02G12300S,CDS…
GO:BP	nucleobase-containing compound biosynthetic process	GO:0034654	FALSE	2.30274e-51	50.6378	3828	65	65	25111	CDS.BJUA02G40530S,CDS.BJUB06G40010S,CDS.BJUA05G12490S,CDS.BJUB02G02860S,CDS.BJUB08G46830S,CDS.BJUB01G39380S,CDS.BJUA09G02500S,CDS.BJUA02G32460S,CDS.BJUB02G31310S,CDS.BJUA10G13570S,CDS.BJUB05G48010S,CDS.BJUA03G43580S,CDS.BJUA01G34930S,CDS.BJUB07G19380S,CDS.BJUA03G14000S,CDS.BJUA08G11960S,CDS.BJUA02G35520S,CDS.BJUB05G26680S,CDS.BJUB01G43690S,CDS.BJUB02G35430S,CDS.BJUA04G22940S,CDS.BJUB02G12300S,CDS…
GO:BP	aromatic compound biosynthetic process	GO:0019438	FALSE	1.12437e-49	48.9491	4062	65	65	25111	CDS.BJUA02G40530S,CDS.BJUB06G40010S,CDS.BJUA05G12490S,CDS.BJUB02G02860S,CDS.BJUB08G46830S,CDS.BJUB01G39380S,CDS.BJUA09G02500S,CDS.BJUA02G32460S,CDS.BJUB02G31310S,CDS.BJUA10G13570S,CDS.BJUB05G48010S,CDS.BJUA03G43580S,CDS.BJUA01G34930S,CDS.BJUB07G19380S,CDS.BJUA03G14000S,CDS.BJUA08G11960S,CDS.BJUA02G35520S,CDS.BJUB05G26680S,CDS.BJUB01G43690S,CDS.BJUB02G35430S,CDS.BJUA04G22940S,CDS.BJUB02G12300S,CDS…
GO:BP	heterocycle biosynthetic process	GO:0018130	FALSE	1.55118e-49	48.8093	4082	65	65	25111	CDS.BJUA02G40530S,CDS.BJUB06G40010S,CDS.BJUA05G12490S,CDS.BJUB02G02860S,CDS.BJUB08G46830S,CDS.BJUB01G39380S,CDS.BJUA09G02500S,CDS.BJUA02G32460S,CDS.BJUB02G31310S,CDS.BJUA10G13570S,CDS.BJUB05G48010S,CDS.BJUA03G43580S,CDS.BJUA01G34930S,CDS.BJUB07G19380S,CDS.BJUA03G14000S,CDS.BJUA08G11960S,CDS.BJUA02G35520S,CDS.BJUB05G26680S,CDS.BJUB01G43690S,CDS.BJUB02G35430S,CDS.BJUA04G22940S,CDS.BJUB02G12300S,CDS…
GO:BP	organic cyclic compound biosynthetic process	GO:1901362	FALSE	7.22455e-49	48.1412	4179	65	65	25111	CDS.BJUA02G40530S,CDS.BJUB06G40010S,CDS.BJUA05G12490S,CDS.BJUB02G02860S,CDS.BJUB08G46830S,CDS.BJUB01G39380S,CDS.BJUA09G02500S,CDS.BJUA02G32460S,CDS.BJUB02G31310S,CDS.BJUA10G13570S,CDS.BJUB05G48010S,CDS.BJUA03G43580S,CDS.BJUA01G34930S,CDS.BJUB07G19380S,CDS.BJUA03G14000S,CDS.BJUA08G11960S,CDS.BJUA02G35520S,CDS.BJUB05G26680S,CDS.BJUB01G43690S,CDS.BJUB02G35430S,CDS.BJUA04G22940S,CDS.BJUB02G12300S,CDS…
GO:BP	regulation of cellular process	GO:0050794	FALSE	5.94747e-45	44.2257	4796	65	65	25111	CDS.BJUA02G40530S,CDS.BJUB06G40010S,CDS.BJUA05G12490S,CDS.BJUB02G02860S,CDS.BJUB08G46830S,CDS.BJUB01G39380S,CDS.BJUA09G02500S,CDS.BJUA02G32460S,CDS.BJUB02G31310S,CDS.BJUA10G13570S,CDS.BJUB05G48010S,CDS.BJUA03G43580S,CDS.BJUA01G34930S,CDS.BJUB07G19380S,CDS.BJUA03G14000S,CDS.BJUA08G11960S,CDS.BJUA02G35520S,CDS.BJUB05G26680S,CDS.BJUB01G43690S,CDS.BJUB02G35430S,CDS.BJUA04G22940S,CDS.BJUB02G12300S,CDS…
GO:BP	RNA metabolic process	GO:0016070	FALSE	9.96809e-45	44.0014	4834	65	65	25111	CDS.BJUA02G40530S,CDS.BJUB06G40010S,CDS.BJUA05G12490S,CDS.BJUB02G02860S,CDS.BJUB08G46830S,CDS.BJUB01G39380S,CDS.BJUA09G02500S,CDS.BJUA02G32460S,CDS.BJUB02G31310S,CDS.BJUA10G13570S,CDS.BJUB05G48010S,CDS.BJUA03G43580S,CDS.BJUA01G34930S,CDS.BJUB07G19380S,CDS.BJUA03G14000S,CDS.BJUA08G11960S,CDS.BJUA02G35520S,CDS.BJUB05G26680S,CDS.BJUB01G43690S,CDS.BJUB02G35430S,CDS.BJUA04G22940S,CDS.BJUB02G12300S,CDS…
GO:BP	macromolecule biosynthetic process	GO:0009059	FALSE	5.12242e-42	41.2905	5318	65	65	25111	CDS.BJUA02G40530S,CDS.BJUB06G40010S,CDS.BJUA05G12490S,CDS.BJUB02G02860S,CDS.BJUB08G46830S,CDS.BJUB01G39380S,CDS.BJUA09G02500S,CDS.BJUA02G32460S,CDS.BJUB02G31310S,CDS.BJUA10G13570S,CDS.BJUB05G48010S,CDS.BJUA03G43580S,CDS.BJUA01G34930S,CDS.BJUB07G19380S,CDS.BJUA03G14000S,CDS.BJUA08G11960S,CDS.BJUA02G35520S,CDS.BJUB05G26680S,CDS.BJUB01G43690S,CDS.BJUB02G35430S,CDS.BJUA04G22940S,CDS.BJUB02G12300S,CDS…
GO:BP	regulation of biological process	GO:0050789	FALSE	9.1068e-42	41.0406	5365	65	65	25111	CDS.BJUA02G40530S,CDS.BJUB06G40010S,CDS.BJUA05G12490S,CDS.BJUB02G02860S,CDS.BJUB08G46830S,CDS.BJUB01G39380S,CDS.BJUA09G02500S,CDS.BJUA02G32460S,CDS.BJUB02G31310S,CDS.BJUA10G13570S,CDS.BJUB05G48010S,CDS.BJUA03G43580S,CDS.BJUA01G34930S,CDS.BJUB07G19380S,CDS.BJUA03G14000S,CDS.BJUA08G11960S,CDS.BJUA02G35520S,CDS.BJUB05G26680S,CDS.BJUB01G43690S,CDS.BJUB02G35430S,CDS.BJUA04G22940S,CDS.BJUB02G12300S,CDS…
GO:BP	cellular nitrogen compound biosynthetic process	GO:0044271	FALSE	3.19577e-41	40.4954	5469	65	65	25111	CDS.BJUA02G40530S,CDS.BJUB06G40010S,CDS.BJUA05G12490S,CDS.BJUB02G02860S,CDS.BJUB08G46830S,CDS.BJUB01G39380S,CDS.BJUA09G02500S,CDS.BJUA02G32460S,CDS.BJUB02G31310S,CDS.BJUA10G13570S,CDS.BJUB05G48010S,CDS.BJUA03G43580S,CDS.BJUA01G34930S,CDS.BJUB07G19380S,CDS.BJUA03G14000S,CDS.BJUA08G11960S,CDS.BJUA02G35520S,CDS.BJUB05G26680S,CDS.BJUB01G43690S,CDS.BJUB02G35430S,CDS.BJUA04G22940S,CDS.BJUB02G12300S,CDS…
GO:BP	biological regulation	GO:0065007	FALSE	1.51966e-40	39.8183	5601	65	65	25111	CDS.BJUA02G40530S,CDS.BJUB06G40010S,CDS.BJUA05G12490S,CDS.BJUB02G02860S,CDS.BJUB08G46830S,CDS.BJUB01G39380S,CDS.BJUA09G02500S,CDS.BJUA02G32460S,CDS.BJUB02G31310S,CDS.BJUA10G13570S,CDS.BJUB05G48010S,CDS.BJUA03G43580S,CDS.BJUA01G34930S,CDS.BJUB07G19380S,CDS.BJUA03G14000S,CDS.BJUA08G11960S,CDS.BJUA02G35520S,CDS.BJUB05G26680S,CDS.BJUB01G43690S,CDS.BJUB02G35430S,CDS.BJUA04G22940S,CDS.BJUB02G12300S,CDS…
GO:BP	nucleic acid metabolic process	GO:0090304	FALSE	2.44008e-39	38.6126	5844	65	65	25111	CDS.BJUA02G40530S,CDS.BJUB06G40010S,CDS.BJUA05G12490S,CDS.BJUB02G02860S,CDS.BJUB08G46830S,CDS.BJUB01G39380S,CDS.BJUA09G02500S,CDS.BJUA02G32460S,CDS.BJUB02G31310S,CDS.BJUA10G13570S,CDS.BJUB05G48010S,CDS.BJUA03G43580S,CDS.BJUA01G34930S,CDS.BJUB07G19380S,CDS.BJUA03G14000S,CDS.BJUA08G11960S,CDS.BJUA02G35520S,CDS.BJUB05G26680S,CDS.BJUB01G43690S,CDS.BJUB02G35430S,CDS.BJUA04G22940S,CDS.BJUB02G12300S,CDS…
GO:BP	gene expression	GO:0010467	FALSE	2.91275e-38	37.5357	6070	65	65	25111	CDS.BJUA02G40530S,CDS.BJUB06G40010S,CDS.BJUA05G12490S,CDS.BJUB02G02860S,CDS.BJUB08G46830S,CDS.BJUB01G39380S,CDS.BJUA09G02500S,CDS.BJUA02G32460S,CDS.BJUB02G31310S,CDS.BJUA10G13570S,CDS.BJUB05G48010S,CDS.BJUA03G43580S,CDS.BJUA01G34930S,CDS.BJUB07G19380S,CDS.BJUA03G14000S,CDS.BJUA08G11960S,CDS.BJUA02G35520S,CDS.BJUB05G26680S,CDS.BJUB01G43690S,CDS.BJUB02G35430S,CDS.BJUA04G22940S,CDS.BJUB02G12300S,CDS…
GO:BP	nucleobase-containing compound metabolic process	GO:0006139	FALSE	4.70282e-37	36.3276	6334	65	65	25111	CDS.BJUA02G40530S,CDS.BJUB06G40010S,CDS.BJUA05G12490S,CDS.BJUB02G02860S,CDS.BJUB08G46830S,CDS.BJUB01G39380S,CDS.BJUA09G02500S,CDS.BJUA02G32460S,CDS.BJUB02G31310S,CDS.BJUA10G13570S,CDS.BJUB05G48010S,CDS.BJUA03G43580S,CDS.BJUA01G34930S,CDS.BJUB07G19380S,CDS.BJUA03G14000S,CDS.BJUA08G11960S,CDS.BJUA02G35520S,CDS.BJUB05G26680S,CDS.BJUB01G43690S,CDS.BJUB02G35430S,CDS.BJUA04G22940S,CDS.BJUB02G12300S,CDS…
GO:BP	cellular biosynthetic process	GO:0044249	FALSE	1.30853e-36	35.8832	6434	65	65	25111	CDS.BJUA02G40530S,CDS.BJUB06G40010S,CDS.BJUA05G12490S,CDS.BJUB02G02860S,CDS.BJUB08G46830S,CDS.BJUB01G39380S,CDS.BJUA09G02500S,CDS.BJUA02G32460S,CDS.BJUB02G31310S,CDS.BJUA10G13570S,CDS.BJUB05G48010S,CDS.BJUA03G43580S,CDS.BJUA01G34930S,CDS.BJUB07G19380S,CDS.BJUA03G14000S,CDS.BJUA08G11960S,CDS.BJUA02G35520S,CDS.BJUB05G26680S,CDS.BJUB01G43690S,CDS.BJUB02G35430S,CDS.BJUA04G22940S,CDS.BJUB02G12300S,CDS…
GO:BP	heterocycle metabolic process	GO:0046483	FALSE	2.05362e-35	34.6875	6711	65	65	25111	CDS.BJUA02G40530S,CDS.BJUB06G40010S,CDS.BJUA05G12490S,CDS.BJUB02G02860S,CDS.BJUB08G46830S,CDS.BJUB01G39380S,CDS.BJUA09G02500S,CDS.BJUA02G32460S,CDS.BJUB02G31310S,CDS.BJUA10G13570S,CDS.BJUB05G48010S,CDS.BJUA03G43580S,CDS.BJUA01G34930S,CDS.BJUB07G19380S,CDS.BJUA03G14000S,CDS.BJUA08G11960S,CDS.BJUA02G35520S,CDS.BJUB05G26680S,CDS.BJUB01G43690S,CDS.BJUB02G35430S,CDS.BJUA04G22940S,CDS.BJUB02G12300S,CDS…
GO:BP	cellular aromatic compound metabolic process	GO:0006725	FALSE	4.20308e-35	34.3764	6785	65	65	25111	CDS.BJUA02G40530S,CDS.BJUB06G40010S,CDS.BJUA05G12490S,CDS.BJUB02G02860S,CDS.BJUB08G46830S,CDS.BJUB01G39380S,CDS.BJUA09G02500S,CDS.BJUA02G32460S,CDS.BJUB02G31310S,CDS.BJUA10G13570S,CDS.BJUB05G48010S,CDS.BJUA03G43580S,CDS.BJUA01G34930S,CDS.BJUB07G19380S,CDS.BJUA03G14000S,CDS.BJUA08G11960S,CDS.BJUA02G35520S,CDS.BJUB05G26680S,CDS.BJUB01G43690S,CDS.BJUB02G35430S,CDS.BJUA04G22940S,CDS.BJUB02G12300S,CDS…
GO:BP	organic cyclic compound metabolic process	GO:1901360	FALSE	6.28919e-35	34.2014	6827	65	65	25111	CDS.BJUA02G40530S,CDS.BJUB06G40010S,CDS.BJUA05G12490S,CDS.BJUB02G02860S,CDS.BJUB08G46830S,CDS.BJUB01G39380S,CDS.BJUA09G02500S,CDS.BJUA02G32460S,CDS.BJUB02G31310S,CDS.BJUA10G13570S,CDS.BJUB05G48010S,CDS.BJUA03G43580S,CDS.BJUA01G34930S,CDS.BJUB07G19380S,CDS.BJUA03G14000S,CDS.BJUA08G11960S,CDS.BJUA02G35520S,CDS.BJUB05G26680S,CDS.BJUB01G43690S,CDS.BJUB02G35430S,CDS.BJUA04G22940S,CDS.BJUB02G12300S,CDS…
GO:BP	organic substance biosynthetic process	GO:1901576	FALSE	3.88351e-34	33.4108	7020	65	65	25111	CDS.BJUA02G40530S,CDS.BJUB06G40010S,CDS.BJUA05G12490S,CDS.BJUB02G02860S,CDS.BJUB08G46830S,CDS.BJUB01G39380S,CDS.BJUA09G02500S,CDS.BJUA02G32460S,CDS.BJUB02G31310S,CDS.BJUA10G13570S,CDS.BJUB05G48010S,CDS.BJUA03G43580S,CDS.BJUA01G34930S,CDS.BJUB07G19380S,CDS.BJUA03G14000S,CDS.BJUA08G11960S,CDS.BJUA02G35520S,CDS.BJUB05G26680S,CDS.BJUB01G43690S,CDS.BJUB02G35430S,CDS.BJUA04G22940S,CDS.BJUB02G12300S,CDS…
GO:BP	biosynthetic process	GO:0009058	FALSE	5.22007e-33	32.2823	7305	65	65	25111	CDS.BJUA02G40530S,CDS.BJUB06G40010S,CDS.BJUA05G12490S,CDS.BJUB02G02860S,CDS.BJUB08G46830S,CDS.BJUB01G39380S,CDS.BJUA09G02500S,CDS.BJUA02G32460S,CDS.BJUB02G31310S,CDS.BJUA10G13570S,CDS.BJUB05G48010S,CDS.BJUA03G43580S,CDS.BJUA01G34930S,CDS.BJUB07G19380S,CDS.BJUA03G14000S,CDS.BJUA08G11960S,CDS.BJUA02G35520S,CDS.BJUB05G26680S,CDS.BJUB01G43690S,CDS.BJUB02G35430S,CDS.BJUA04G22940S,CDS.BJUB02G12300S,CDS…
GO:BP	cellular nitrogen compound metabolic process	GO:0034641	FALSE	4.20346e-31	30.3764	7813	65	65	25111	CDS.BJUA02G40530S,CDS.BJUB06G40010S,CDS.BJUA05G12490S,CDS.BJUB02G02860S,CDS.BJUB08G46830S,CDS.BJUB01G39380S,CDS.BJUA09G02500S,CDS.BJUA02G32460S,CDS.BJUB02G31310S,CDS.BJUA10G13570S,CDS.BJUB05G48010S,CDS.BJUA03G43580S,CDS.BJUA01G34930S,CDS.BJUB07G19380S,CDS.BJUA03G14000S,CDS.BJUA08G11960S,CDS.BJUA02G35520S,CDS.BJUB05G26680S,CDS.BJUB01G43690S,CDS.BJUB02G35430S,CDS.BJUA04G22940S,CDS.BJUB02G12300S,CDS…
GO:BP	macromolecule metabolic process	GO:0043170	FALSE	1.93789e-18	17.7127	12218	65	65	25111	CDS.BJUA02G40530S,CDS.BJUB06G40010S,CDS.BJUA05G12490S,CDS.BJUB02G02860S,CDS.BJUB08G46830S,CDS.BJUB01G39380S,CDS.BJUA09G02500S,CDS.BJUA02G32460S,CDS.BJUB02G31310S,CDS.BJUA10G13570S,CDS.BJUB05G48010S,CDS.BJUA03G43580S,CDS.BJUA01G34930S,CDS.BJUB07G19380S,CDS.BJUA03G14000S,CDS.BJUA08G11960S,CDS.BJUA02G35520S,CDS.BJUB05G26680S,CDS.BJUB01G43690S,CDS.BJUB02G35430S,CDS.BJUA04G22940S,CDS.BJUB02G12300S,CDS…
GO:BP	cellular metabolic process	GO:0044237	FALSE	2.61825e-17	16.582	12716	65	65	25111	CDS.BJUA02G40530S,CDS.BJUB06G40010S,CDS.BJUA05G12490S,CDS.BJUB02G02860S,CDS.BJUB08G46830S,CDS.BJUB01G39380S,CDS.BJUA09G02500S,CDS.BJUA02G32460S,CDS.BJUB02G31310S,CDS.BJUA10G13570S,CDS.BJUB05G48010S,CDS.BJUA03G43580S,CDS.BJUA01G34930S,CDS.BJUB07G19380S,CDS.BJUA03G14000S,CDS.BJUA08G11960S,CDS.BJUA02G35520S,CDS.BJUB05G26680S,CDS.BJUB01G43690S,CDS.BJUB02G35430S,CDS.BJUA04G22940S,CDS.BJUB02G12300S,CDS…
GO:BP	nitrogen compound metabolic process	GO:0006807	FALSE	2.78688e-16	15.5549	13186	65	65	25111	CDS.BJUA02G40530S,CDS.BJUB06G40010S,CDS.BJUA05G12490S,CDS.BJUB02G02860S,CDS.BJUB08G46830S,CDS.BJUB01G39380S,CDS.BJUA09G02500S,CDS.BJUA02G32460S,CDS.BJUB02G31310S,CDS.BJUA10G13570S,CDS.BJUB05G48010S,CDS.BJUA03G43580S,CDS.BJUA01G34930S,CDS.BJUB07G19380S,CDS.BJUA03G14000S,CDS.BJUA08G11960S,CDS.BJUA02G35520S,CDS.BJUB05G26680S,CDS.BJUB01G43690S,CDS.BJUB02G35430S,CDS.BJUA04G22940S,CDS.BJUB02G12300S,CDS…
GO:BP	primary metabolic process	GO:0044238	FALSE	7.5953e-12	11.1195	15424	65	65	25111	CDS.BJUA02G40530S,CDS.BJUB06G40010S,CDS.BJUA05G12490S,CDS.BJUB02G02860S,CDS.BJUB08G46830S,CDS.BJUB01G39380S,CDS.BJUA09G02500S,CDS.BJUA02G32460S,CDS.BJUB02G31310S,CDS.BJUA10G13570S,CDS.BJUB05G48010S,CDS.BJUA03G43580S,CDS.BJUA01G34930S,CDS.BJUB07G19380S,CDS.BJUA03G14000S,CDS.BJUA08G11960S,CDS.BJUA02G35520S,CDS.BJUB05G26680S,CDS.BJUB01G43690S,CDS.BJUB02G35430S,CDS.BJUA04G22940S,CDS.BJUB02G12300S,CDS…
GO:BP	organic substance metabolic process	GO:0071704	FALSE	5.62714e-10	9.24971	16478	65	65	25111	CDS.BJUA02G40530S,CDS.BJUB06G40010S,CDS.BJUA05G12490S,CDS.BJUB02G02860S,CDS.BJUB08G46830S,CDS.BJUB01G39380S,CDS.BJUA09G02500S,CDS.BJUA02G32460S,CDS.BJUB02G31310S,CDS.BJUA10G13570S,CDS.BJUB05G48010S,CDS.BJUA03G43580S,CDS.BJUA01G34930S,CDS.BJUB07G19380S,CDS.BJUA03G14000S,CDS.BJUA08G11960S,CDS.BJUA02G35520S,CDS.BJUB05G26680S,CDS.BJUB01G43690S,CDS.BJUB02G35430S,CDS.BJUA04G22940S,CDS.BJUB02G12300S,CDS…
GO:BP	metabolic process	GO:0008152	FALSE	1.38616e-08	7.85819	17309	65	65	25111	CDS.BJUA02G40530S,CDS.BJUB06G40010S,CDS.BJUA05G12490S,CDS.BJUB02G02860S,CDS.BJUB08G46830S,CDS.BJUB01G39380S,CDS.BJUA09G02500S,CDS.BJUA02G32460S,CDS.BJUB02G31310S,CDS.BJUA10G13570S,CDS.BJUB05G48010S,CDS.BJUA03G43580S,CDS.BJUA01G34930S,CDS.BJUB07G19380S,CDS.BJUA03G14000S,CDS.BJUA08G11960S,CDS.BJUA02G35520S,CDS.BJUB05G26680S,CDS.BJUB01G43690S,CDS.BJUB02G35430S,CDS.BJUA04G22940S,CDS.BJUB02G12300S,CDS…
GO:BP	cellular process	GO:0009987	FALSE	1.73129e-06	5.76163	18641	65	65	25111	CDS.BJUA02G40530S,CDS.BJUB06G40010S,CDS.BJUA05G12490S,CDS.BJUB02G02860S,CDS.BJUB08G46830S,CDS.BJUB01G39380S,CDS.BJUA09G02500S,CDS.BJUA02G32460S,CDS.BJUB02G31310S,CDS.BJUA10G13570S,CDS.BJUB05G48010S,CDS.BJUA03G43580S,CDS.BJUA01G34930S,CDS.BJUB07G19380S,CDS.BJUA03G14000S,CDS.BJUA08G11960S,CDS.BJUA02G35520S,CDS.BJUB05G26680S,CDS.BJUB01G43690S,CDS.BJUB02G35430S,CDS.BJUA04G22940S,CDS.BJUB02G12300S,CDS…
