# Supplementary material for: Phylogenomic curation of Ovate Family Proteins (OFPs) in the U’s Triangle of Brassica L. indicates stress-induced growth modulation
Source: PLoS One. 2024 Jan 26;19(1):e0297473. doi: 10.1371/journal.pone.0297473 (PMC10817133; doi:10.1371/journal.pone.0297473)
Supplement: S1 Dataset — (ZIP) [file pone.0297473.s009.zip › S1 Dataset/GO & KEGG/B. napus/Bna.xlsx]

## Sheet: Bna
source	term_name	term_id	highlighted	adjusted_p_value	negative_log10_of_adjusted_p_value	term_size	query_size	intersection_size	effective_domain_size	intersections
GO:MF	DNA binding	GO:0003677	TRUE	5.20919e-10	9.28323	7127	13	13	55705	BNAA02G07670D,BNAA03G13930D,BNAA04G17530D,BNAA05G12010D,BNAA09G49620D,BNAA10G11960D,BNAANNG00090D,BNAC04G14380D,BNAC04G41090D,BNAC08G45060D,BNAC09G33830D,BNACNNG39640D,BNACNNG55350D
GO:MF	nucleic acid binding	GO:0003676	FALSE	4.71449e-07	6.32656	12028	13	13	55705	BNAA02G07670D,BNAA03G13930D,BNAA04G17530D,BNAA05G12010D,BNAA09G49620D,BNAA10G11960D,BNAANNG00090D,BNAC04G14380D,BNAC04G41090D,BNAC08G45060D,BNAC09G33830D,BNACNNG39640D,BNACNNG55350D
GO:MF	heterocyclic compound binding	GO:1901363	FALSE	0.00131062	2.88252	22132	13	13	55705	BNAA02G07670D,BNAA03G13930D,BNAA04G17530D,BNAA05G12010D,BNAA09G49620D,BNAA10G11960D,BNAANNG00090D,BNAC04G14380D,BNAC04G41090D,BNAC08G45060D,BNAC09G33830D,BNACNNG39640D,BNACNNG55350D
GO:MF	organic cyclic compound binding	GO:0097159	FALSE	0.00134412	2.87156	22175	13	13	55705	BNAA02G07670D,BNAA03G13930D,BNAA04G17530D,BNAA05G12010D,BNAA09G49620D,BNAA10G11960D,BNAANNG00090D,BNAC04G14380D,BNAC04G41090D,BNAC08G45060D,BNAC09G33830D,BNACNNG39640D,BNACNNG55350D
GO:BP	negative regulation of RNA biosynthetic process	GO:1902679	FALSE	7.99302e-124	123.097	267	55	55	46510	BNAA01G09660D,BNAA01G18900D,BNAA02G04380D,BNAA02G05500D,BNAA02G20060D,BNAA03G13930D,BNAA03G25310D,BNAA04G17530D,BNAA05G08210D,BNAA05G08220D,BNAA05G12010D,BNAA05G35230D,BNAA06G25190D,BNAA07G01700D,BNAA07G35860D,BNAA09G32960D,BNAA09G32970D,BNAA09G32980D,BNAA09G49620D,BNAA09G50350D,BNAA10G03570D,BNAA10G11960D,BNAA10G14110D,BNAA10G15510D,BNAA10G25490D,BNAANNG00090D,BNAANNG07670D,BNAANNG07680D,BNAC01G…
GO:BP	negative regulation of DNA-templated transcription	GO:0045892	FALSE	7.99302e-124	123.097	267	55	55	46510	BNAA01G09660D,BNAA01G18900D,BNAA02G04380D,BNAA02G05500D,BNAA02G20060D,BNAA03G13930D,BNAA03G25310D,BNAA04G17530D,BNAA05G08210D,BNAA05G08220D,BNAA05G12010D,BNAA05G35230D,BNAA06G25190D,BNAA07G01700D,BNAA07G35860D,BNAA09G32960D,BNAA09G32970D,BNAA09G32980D,BNAA09G49620D,BNAA09G50350D,BNAA10G03570D,BNAA10G11960D,BNAA10G14110D,BNAA10G15510D,BNAA10G25490D,BNAANNG00090D,BNAANNG07670D,BNAANNG07680D,BNAC01G…
GO:BP	negative regulation of nucleic acid-templated transcription	GO:1903507	TRUE	7.99302e-124	123.097	267	55	55	46510	BNAA01G09660D,BNAA01G18900D,BNAA02G04380D,BNAA02G05500D,BNAA02G20060D,BNAA03G13930D,BNAA03G25310D,BNAA04G17530D,BNAA05G08210D,BNAA05G08220D,BNAA05G12010D,BNAA05G35230D,BNAA06G25190D,BNAA07G01700D,BNAA07G35860D,BNAA09G32960D,BNAA09G32970D,BNAA09G32980D,BNAA09G49620D,BNAA09G50350D,BNAA10G03570D,BNAA10G11960D,BNAA10G14110D,BNAA10G15510D,BNAA10G25490D,BNAANNG00090D,BNAANNG07670D,BNAANNG07680D,BNAC01G…
GO:BP	negative regulation of RNA metabolic process	GO:0051253	FALSE	6.10652e-123	122.214	276	55	55	46510	BNAA01G09660D,BNAA01G18900D,BNAA02G04380D,BNAA02G05500D,BNAA02G20060D,BNAA03G13930D,BNAA03G25310D,BNAA04G17530D,BNAA05G08210D,BNAA05G08220D,BNAA05G12010D,BNAA05G35230D,BNAA06G25190D,BNAA07G01700D,BNAA07G35860D,BNAA09G32960D,BNAA09G32970D,BNAA09G32980D,BNAA09G49620D,BNAA09G50350D,BNAA10G03570D,BNAA10G11960D,BNAA10G14110D,BNAA10G15510D,BNAA10G25490D,BNAANNG00090D,BNAANNG07670D,BNAANNG07680D,BNAC01G…
GO:BP	negative regulation of nucleobase-containing compound metabolic process	GO:0045934	FALSE	1.5503e-119	118.81	314	55	55	46510	BNAA01G09660D,BNAA01G18900D,BNAA02G04380D,BNAA02G05500D,BNAA02G20060D,BNAA03G13930D,BNAA03G25310D,BNAA04G17530D,BNAA05G08210D,BNAA05G08220D,BNAA05G12010D,BNAA05G35230D,BNAA06G25190D,BNAA07G01700D,BNAA07G35860D,BNAA09G32960D,BNAA09G32970D,BNAA09G32980D,BNAA09G49620D,BNAA09G50350D,BNAA10G03570D,BNAA10G11960D,BNAA10G14110D,BNAA10G15510D,BNAA10G25490D,BNAANNG00090D,BNAANNG07670D,BNAANNG07680D,BNAC01G…
GO:BP	negative regulation of macromolecule biosynthetic process	GO:0010558	FALSE	9.14085e-111	110.039	441	55	55	46510	BNAA01G09660D,BNAA01G18900D,BNAA02G04380D,BNAA02G05500D,BNAA02G20060D,BNAA03G13930D,BNAA03G25310D,BNAA04G17530D,BNAA05G08210D,BNAA05G08220D,BNAA05G12010D,BNAA05G35230D,BNAA06G25190D,BNAA07G01700D,BNAA07G35860D,BNAA09G32960D,BNAA09G32970D,BNAA09G32980D,BNAA09G49620D,BNAA09G50350D,BNAA10G03570D,BNAA10G11960D,BNAA10G14110D,BNAA10G15510D,BNAA10G25490D,BNAANNG00090D,BNAANNG07670D,BNAANNG07680D,BNAC01G…
GO:BP	negative regulation of cellular biosynthetic process	GO:0031327	FALSE	2.01919e-110	109.695	447	55	55	46510	BNAA01G09660D,BNAA01G18900D,BNAA02G04380D,BNAA02G05500D,BNAA02G20060D,BNAA03G13930D,BNAA03G25310D,BNAA04G17530D,BNAA05G08210D,BNAA05G08220D,BNAA05G12010D,BNAA05G35230D,BNAA06G25190D,BNAA07G01700D,BNAA07G35860D,BNAA09G32960D,BNAA09G32970D,BNAA09G32980D,BNAA09G49620D,BNAA09G50350D,BNAA10G03570D,BNAA10G11960D,BNAA10G14110D,BNAA10G15510D,BNAA10G25490D,BNAANNG00090D,BNAANNG07670D,BNAANNG07680D,BNAC01G…
GO:BP	negative regulation of biosynthetic process	GO:0009890	FALSE	3.87488e-110	109.412	452	55	55	46510	BNAA01G09660D,BNAA01G18900D,BNAA02G04380D,BNAA02G05500D,BNAA02G20060D,BNAA03G13930D,BNAA03G25310D,BNAA04G17530D,BNAA05G08210D,BNAA05G08220D,BNAA05G12010D,BNAA05G35230D,BNAA06G25190D,BNAA07G01700D,BNAA07G35860D,BNAA09G32960D,BNAA09G32970D,BNAA09G32980D,BNAA09G49620D,BNAA09G50350D,BNAA10G03570D,BNAA10G11960D,BNAA10G14110D,BNAA10G15510D,BNAA10G25490D,BNAANNG00090D,BNAANNG07670D,BNAANNG07680D,BNAC01G…
GO:BP	negative regulation of cellular metabolic process	GO:0031324	FALSE	1.51912e-105	104.818	542	55	55	46510	BNAA01G09660D,BNAA01G18900D,BNAA02G04380D,BNAA02G05500D,BNAA02G20060D,BNAA03G13930D,BNAA03G25310D,BNAA04G17530D,BNAA05G08210D,BNAA05G08220D,BNAA05G12010D,BNAA05G35230D,BNAA06G25190D,BNAA07G01700D,BNAA07G35860D,BNAA09G32960D,BNAA09G32970D,BNAA09G32980D,BNAA09G49620D,BNAA09G50350D,BNAA10G03570D,BNAA10G11960D,BNAA10G14110D,BNAA10G15510D,BNAA10G25490D,BNAANNG00090D,BNAANNG07670D,BNAANNG07680D,BNAC01G…
GO:BP	negative regulation of nitrogen compound metabolic process	GO:0051172	FALSE	1.83568e-100	99.7362	664	55	55	46510	BNAA01G09660D,BNAA01G18900D,BNAA02G04380D,BNAA02G05500D,BNAA02G20060D,BNAA03G13930D,BNAA03G25310D,BNAA04G17530D,BNAA05G08210D,BNAA05G08220D,BNAA05G12010D,BNAA05G35230D,BNAA06G25190D,BNAA07G01700D,BNAA07G35860D,BNAA09G32960D,BNAA09G32970D,BNAA09G32980D,BNAA09G49620D,BNAA09G50350D,BNAA10G03570D,BNAA10G11960D,BNAA10G14110D,BNAA10G15510D,BNAA10G25490D,BNAANNG00090D,BNAANNG07670D,BNAANNG07680D,BNAC01G…
GO:BP	negative regulation of cellular process	GO:0048523	FALSE	1.27e-95	94.8962	807	55	55	46510	BNAA01G09660D,BNAA01G18900D,BNAA02G04380D,BNAA02G05500D,BNAA02G20060D,BNAA03G13930D,BNAA03G25310D,BNAA04G17530D,BNAA05G08210D,BNAA05G08220D,BNAA05G12010D,BNAA05G35230D,BNAA06G25190D,BNAA07G01700D,BNAA07G35860D,BNAA09G32960D,BNAA09G32970D,BNAA09G32980D,BNAA09G49620D,BNAA09G50350D,BNAA10G03570D,BNAA10G11960D,BNAA10G14110D,BNAA10G15510D,BNAA10G25490D,BNAANNG00090D,BNAANNG07670D,BNAANNG07680D,BNAC01G…
GO:BP	negative regulation of macromolecule metabolic process	GO:0010605	FALSE	4.50605e-89	88.3462	1053	55	55	46510	BNAA01G09660D,BNAA01G18900D,BNAA02G04380D,BNAA02G05500D,BNAA02G20060D,BNAA03G13930D,BNAA03G25310D,BNAA04G17530D,BNAA05G08210D,BNAA05G08220D,BNAA05G12010D,BNAA05G35230D,BNAA06G25190D,BNAA07G01700D,BNAA07G35860D,BNAA09G32960D,BNAA09G32970D,BNAA09G32980D,BNAA09G49620D,BNAA09G50350D,BNAA10G03570D,BNAA10G11960D,BNAA10G14110D,BNAA10G15510D,BNAA10G25490D,BNAANNG00090D,BNAANNG07670D,BNAANNG07680D,BNAC01G…
GO:BP	negative regulation of metabolic process	GO:0009892	FALSE	9.00777e-89	88.0454	1066	55	55	46510	BNAA01G09660D,BNAA01G18900D,BNAA02G04380D,BNAA02G05500D,BNAA02G20060D,BNAA03G13930D,BNAA03G25310D,BNAA04G17530D,BNAA05G08210D,BNAA05G08220D,BNAA05G12010D,BNAA05G35230D,BNAA06G25190D,BNAA07G01700D,BNAA07G35860D,BNAA09G32960D,BNAA09G32970D,BNAA09G32980D,BNAA09G49620D,BNAA09G50350D,BNAA10G03570D,BNAA10G11960D,BNAA10G14110D,BNAA10G15510D,BNAA10G25490D,BNAANNG00090D,BNAANNG07670D,BNAANNG07680D,BNAC01G…
GO:BP	negative regulation of biological process	GO:0048519	FALSE	1.17022e-82	81.9317	1369	55	55	46510	BNAA01G09660D,BNAA01G18900D,BNAA02G04380D,BNAA02G05500D,BNAA02G20060D,BNAA03G13930D,BNAA03G25310D,BNAA04G17530D,BNAA05G08210D,BNAA05G08220D,BNAA05G12010D,BNAA05G35230D,BNAA06G25190D,BNAA07G01700D,BNAA07G35860D,BNAA09G32960D,BNAA09G32970D,BNAA09G32980D,BNAA09G49620D,BNAA09G50350D,BNAA10G03570D,BNAA10G11960D,BNAA10G14110D,BNAA10G15510D,BNAA10G25490D,BNAANNG00090D,BNAANNG07670D,BNAANNG07680D,BNAC01G…
GO:BP	regulation of nucleic acid-templated transcription	GO:1903506	FALSE	1.61598e-47	46.7916	5870	55	55	46510	BNAA01G09660D,BNAA01G18900D,BNAA02G04380D,BNAA02G05500D,BNAA02G20060D,BNAA03G13930D,BNAA03G25310D,BNAA04G17530D,BNAA05G08210D,BNAA05G08220D,BNAA05G12010D,BNAA05G35230D,BNAA06G25190D,BNAA07G01700D,BNAA07G35860D,BNAA09G32960D,BNAA09G32970D,BNAA09G32980D,BNAA09G49620D,BNAA09G50350D,BNAA10G03570D,BNAA10G11960D,BNAA10G14110D,BNAA10G15510D,BNAA10G25490D,BNAANNG00090D,BNAANNG07670D,BNAANNG07680D,BNAC01G…
GO:BP	regulation of RNA biosynthetic process	GO:2001141	FALSE	1.61598e-47	46.7916	5870	55	55	46510	BNAA01G09660D,BNAA01G18900D,BNAA02G04380D,BNAA02G05500D,BNAA02G20060D,BNAA03G13930D,BNAA03G25310D,BNAA04G17530D,BNAA05G08210D,BNAA05G08220D,BNAA05G12010D,BNAA05G35230D,BNAA06G25190D,BNAA07G01700D,BNAA07G35860D,BNAA09G32960D,BNAA09G32970D,BNAA09G32980D,BNAA09G49620D,BNAA09G50350D,BNAA10G03570D,BNAA10G11960D,BNAA10G14110D,BNAA10G15510D,BNAA10G25490D,BNAANNG00090D,BNAANNG07670D,BNAANNG07680D,BNAC01G…
GO:BP	regulation of DNA-templated transcription	GO:0006355	FALSE	1.61598e-47	46.7916	5870	55	55	46510	BNAA01G09660D,BNAA01G18900D,BNAA02G04380D,BNAA02G05500D,BNAA02G20060D,BNAA03G13930D,BNAA03G25310D,BNAA04G17530D,BNAA05G08210D,BNAA05G08220D,BNAA05G12010D,BNAA05G35230D,BNAA06G25190D,BNAA07G01700D,BNAA07G35860D,BNAA09G32960D,BNAA09G32970D,BNAA09G32980D,BNAA09G49620D,BNAA09G50350D,BNAA10G03570D,BNAA10G11960D,BNAA10G14110D,BNAA10G15510D,BNAA10G25490D,BNAANNG00090D,BNAANNG07670D,BNAANNG07680D,BNAC01G…
GO:BP	regulation of RNA metabolic process	GO:0051252	FALSE	9.92076e-47	46.0035	6066	55	55	46510	BNAA01G09660D,BNAA01G18900D,BNAA02G04380D,BNAA02G05500D,BNAA02G20060D,BNAA03G13930D,BNAA03G25310D,BNAA04G17530D,BNAA05G08210D,BNAA05G08220D,BNAA05G12010D,BNAA05G35230D,BNAA06G25190D,BNAA07G01700D,BNAA07G35860D,BNAA09G32960D,BNAA09G32970D,BNAA09G32980D,BNAA09G49620D,BNAA09G50350D,BNAA10G03570D,BNAA10G11960D,BNAA10G14110D,BNAA10G15510D,BNAA10G25490D,BNAANNG00090D,BNAANNG07670D,BNAANNG07680D,BNAC01G…
GO:BP	regulation of macromolecule biosynthetic process	GO:0010556	FALSE	2.65359e-46	45.5762	6175	55	55	46510	BNAA01G09660D,BNAA01G18900D,BNAA02G04380D,BNAA02G05500D,BNAA02G20060D,BNAA03G13930D,BNAA03G25310D,BNAA04G17530D,BNAA05G08210D,BNAA05G08220D,BNAA05G12010D,BNAA05G35230D,BNAA06G25190D,BNAA07G01700D,BNAA07G35860D,BNAA09G32960D,BNAA09G32970D,BNAA09G32980D,BNAA09G49620D,BNAA09G50350D,BNAA10G03570D,BNAA10G11960D,BNAA10G14110D,BNAA10G15510D,BNAA10G25490D,BNAANNG00090D,BNAANNG07670D,BNAANNG07680D,BNAC01G…
GO:BP	regulation of cellular biosynthetic process	GO:0031326	FALSE	2.79984e-46	45.5529	6181	55	55	46510	BNAA01G09660D,BNAA01G18900D,BNAA02G04380D,BNAA02G05500D,BNAA02G20060D,BNAA03G13930D,BNAA03G25310D,BNAA04G17530D,BNAA05G08210D,BNAA05G08220D,BNAA05G12010D,BNAA05G35230D,BNAA06G25190D,BNAA07G01700D,BNAA07G35860D,BNAA09G32960D,BNAA09G32970D,BNAA09G32980D,BNAA09G49620D,BNAA09G50350D,BNAA10G03570D,BNAA10G11960D,BNAA10G14110D,BNAA10G15510D,BNAA10G25490D,BNAANNG00090D,BNAANNG07670D,BNAANNG07680D,BNAC01G…
GO:BP	regulation of biosynthetic process	GO:0009889	FALSE	3.17257e-46	45.4986	6195	55	55	46510	BNAA01G09660D,BNAA01G18900D,BNAA02G04380D,BNAA02G05500D,BNAA02G20060D,BNAA03G13930D,BNAA03G25310D,BNAA04G17530D,BNAA05G08210D,BNAA05G08220D,BNAA05G12010D,BNAA05G35230D,BNAA06G25190D,BNAA07G01700D,BNAA07G35860D,BNAA09G32960D,BNAA09G32970D,BNAA09G32980D,BNAA09G49620D,BNAA09G50350D,BNAA10G03570D,BNAA10G11960D,BNAA10G14110D,BNAA10G15510D,BNAA10G25490D,BNAANNG00090D,BNAANNG07670D,BNAANNG07680D,BNAC01G…
GO:BP	regulation of nucleobase-containing compound metabolic process	GO:0019219	FALSE	4.52706e-46	45.3442	6235	55	55	46510	BNAA01G09660D,BNAA01G18900D,BNAA02G04380D,BNAA02G05500D,BNAA02G20060D,BNAA03G13930D,BNAA03G25310D,BNAA04G17530D,BNAA05G08210D,BNAA05G08220D,BNAA05G12010D,BNAA05G35230D,BNAA06G25190D,BNAA07G01700D,BNAA07G35860D,BNAA09G32960D,BNAA09G32970D,BNAA09G32980D,BNAA09G49620D,BNAA09G50350D,BNAA10G03570D,BNAA10G11960D,BNAA10G14110D,BNAA10G15510D,BNAA10G25490D,BNAANNG00090D,BNAANNG07670D,BNAANNG07680D,BNAC01G…
GO:BP	DNA-templated transcription	GO:0006351	FALSE	2.35601e-45	44.6278	6424	55	55	46510	BNAA01G09660D,BNAA01G18900D,BNAA02G04380D,BNAA02G05500D,BNAA02G20060D,BNAA03G13930D,BNAA03G25310D,BNAA04G17530D,BNAA05G08210D,BNAA05G08220D,BNAA05G12010D,BNAA05G35230D,BNAA06G25190D,BNAA07G01700D,BNAA07G35860D,BNAA09G32960D,BNAA09G32970D,BNAA09G32980D,BNAA09G49620D,BNAA09G50350D,BNAA10G03570D,BNAA10G11960D,BNAA10G14110D,BNAA10G15510D,BNAA10G25490D,BNAANNG00090D,BNAANNG07670D,BNAANNG07680D,BNAC01G…
GO:BP	nucleic acid-templated transcription	GO:0097659	FALSE	2.77343e-45	44.557	6443	55	55	46510	BNAA01G09660D,BNAA01G18900D,BNAA02G04380D,BNAA02G05500D,BNAA02G20060D,BNAA03G13930D,BNAA03G25310D,BNAA04G17530D,BNAA05G08210D,BNAA05G08220D,BNAA05G12010D,BNAA05G35230D,BNAA06G25190D,BNAA07G01700D,BNAA07G35860D,BNAA09G32960D,BNAA09G32970D,BNAA09G32980D,BNAA09G49620D,BNAA09G50350D,BNAA10G03570D,BNAA10G11960D,BNAA10G14110D,BNAA10G15510D,BNAA10G25490D,BNAANNG00090D,BNAANNG07670D,BNAANNG07680D,BNAC01G…
GO:BP	RNA biosynthetic process	GO:0032774	FALSE	3.02146e-45	44.5198	6453	55	55	46510	BNAA01G09660D,BNAA01G18900D,BNAA02G04380D,BNAA02G05500D,BNAA02G20060D,BNAA03G13930D,BNAA03G25310D,BNAA04G17530D,BNAA05G08210D,BNAA05G08220D,BNAA05G12010D,BNAA05G35230D,BNAA06G25190D,BNAA07G01700D,BNAA07G35860D,BNAA09G32960D,BNAA09G32970D,BNAA09G32980D,BNAA09G49620D,BNAA09G50350D,BNAA10G03570D,BNAA10G11960D,BNAA10G14110D,BNAA10G15510D,BNAA10G25490D,BNAANNG00090D,BNAANNG07670D,BNAANNG07680D,BNAC01G…
GO:BP	regulation of gene expression	GO:0010468	FALSE	4.48387e-44	43.3483	6776	55	55	46510	BNAA01G09660D,BNAA01G18900D,BNAA02G04380D,BNAA02G05500D,BNAA02G20060D,BNAA03G13930D,BNAA03G25310D,BNAA04G17530D,BNAA05G08210D,BNAA05G08220D,BNAA05G12010D,BNAA05G35230D,BNAA06G25190D,BNAA07G01700D,BNAA07G35860D,BNAA09G32960D,BNAA09G32970D,BNAA09G32980D,BNAA09G49620D,BNAA09G50350D,BNAA10G03570D,BNAA10G11960D,BNAA10G14110D,BNAA10G15510D,BNAA10G25490D,BNAANNG00090D,BNAANNG07670D,BNAANNG07680D,BNAC01G…
GO:BP	regulation of cellular metabolic process	GO:0031323	FALSE	5.19128e-44	43.2847	6794	55	55	46510	BNAA01G09660D,BNAA01G18900D,BNAA02G04380D,BNAA02G05500D,BNAA02G20060D,BNAA03G13930D,BNAA03G25310D,BNAA04G17530D,BNAA05G08210D,BNAA05G08220D,BNAA05G12010D,BNAA05G35230D,BNAA06G25190D,BNAA07G01700D,BNAA07G35860D,BNAA09G32960D,BNAA09G32970D,BNAA09G32980D,BNAA09G49620D,BNAA09G50350D,BNAA10G03570D,BNAA10G11960D,BNAA10G14110D,BNAA10G15510D,BNAA10G25490D,BNAANNG00090D,BNAANNG07670D,BNAANNG07680D,BNAC01G…
GO:BP	regulation of nitrogen compound metabolic process	GO:0051171	FALSE	2.99268e-43	42.5239	7013	55	55	46510	BNAA01G09660D,BNAA01G18900D,BNAA02G04380D,BNAA02G05500D,BNAA02G20060D,BNAA03G13930D,BNAA03G25310D,BNAA04G17530D,BNAA05G08210D,BNAA05G08220D,BNAA05G12010D,BNAA05G35230D,BNAA06G25190D,BNAA07G01700D,BNAA07G35860D,BNAA09G32960D,BNAA09G32970D,BNAA09G32980D,BNAA09G49620D,BNAA09G50350D,BNAA10G03570D,BNAA10G11960D,BNAA10G14110D,BNAA10G15510D,BNAA10G25490D,BNAANNG00090D,BNAANNG07670D,BNAANNG07680D,BNAC01G…
GO:BP	regulation of primary metabolic process	GO:0080090	FALSE	3.97041e-43	42.4012	7049	55	55	46510	BNAA01G09660D,BNAA01G18900D,BNAA02G04380D,BNAA02G05500D,BNAA02G20060D,BNAA03G13930D,BNAA03G25310D,BNAA04G17530D,BNAA05G08210D,BNAA05G08220D,BNAA05G12010D,BNAA05G35230D,BNAA06G25190D,BNAA07G01700D,BNAA07G35860D,BNAA09G32960D,BNAA09G32970D,BNAA09G32980D,BNAA09G49620D,BNAA09G50350D,BNAA10G03570D,BNAA10G11960D,BNAA10G14110D,BNAA10G15510D,BNAA10G25490D,BNAANNG00090D,BNAANNG07670D,BNAANNG07680D,BNAC01G…
GO:BP	nucleobase-containing compound biosynthetic process	GO:0034654	FALSE	9.05137e-43	42.0433	7155	55	55	46510	BNAA01G09660D,BNAA01G18900D,BNAA02G04380D,BNAA02G05500D,BNAA02G20060D,BNAA03G13930D,BNAA03G25310D,BNAA04G17530D,BNAA05G08210D,BNAA05G08220D,BNAA05G12010D,BNAA05G35230D,BNAA06G25190D,BNAA07G01700D,BNAA07G35860D,BNAA09G32960D,BNAA09G32970D,BNAA09G32980D,BNAA09G49620D,BNAA09G50350D,BNAA10G03570D,BNAA10G11960D,BNAA10G14110D,BNAA10G15510D,BNAA10G25490D,BNAANNG00090D,BNAANNG07670D,BNAANNG07680D,BNAC01G…
GO:BP	heterocycle biosynthetic process	GO:0018130	FALSE	1.74514e-41	40.7582	7549	55	55	46510	BNAA01G09660D,BNAA01G18900D,BNAA02G04380D,BNAA02G05500D,BNAA02G20060D,BNAA03G13930D,BNAA03G25310D,BNAA04G17530D,BNAA05G08210D,BNAA05G08220D,BNAA05G12010D,BNAA05G35230D,BNAA06G25190D,BNAA07G01700D,BNAA07G35860D,BNAA09G32960D,BNAA09G32970D,BNAA09G32980D,BNAA09G49620D,BNAA09G50350D,BNAA10G03570D,BNAA10G11960D,BNAA10G14110D,BNAA10G15510D,BNAA10G25490D,BNAANNG00090D,BNAANNG07670D,BNAANNG07680D,BNAC01G…
GO:BP	regulation of macromolecule metabolic process	GO:0060255	FALSE	2.33623e-41	40.6315	7589	55	55	46510	BNAA01G09660D,BNAA01G18900D,BNAA02G04380D,BNAA02G05500D,BNAA02G20060D,BNAA03G13930D,BNAA03G25310D,BNAA04G17530D,BNAA05G08210D,BNAA05G08220D,BNAA05G12010D,BNAA05G35230D,BNAA06G25190D,BNAA07G01700D,BNAA07G35860D,BNAA09G32960D,BNAA09G32970D,BNAA09G32980D,BNAA09G49620D,BNAA09G50350D,BNAA10G03570D,BNAA10G11960D,BNAA10G14110D,BNAA10G15510D,BNAA10G25490D,BNAANNG00090D,BNAANNG07670D,BNAANNG07680D,BNAC01G…
GO:BP	aromatic compound biosynthetic process	GO:0019438	FALSE	2.40517e-41	40.6189	7593	55	55	46510	BNAA01G09660D,BNAA01G18900D,BNAA02G04380D,BNAA02G05500D,BNAA02G20060D,BNAA03G13930D,BNAA03G25310D,BNAA04G17530D,BNAA05G08210D,BNAA05G08220D,BNAA05G12010D,BNAA05G35230D,BNAA06G25190D,BNAA07G01700D,BNAA07G35860D,BNAA09G32960D,BNAA09G32970D,BNAA09G32980D,BNAA09G49620D,BNAA09G50350D,BNAA10G03570D,BNAA10G11960D,BNAA10G14110D,BNAA10G15510D,BNAA10G25490D,BNAANNG00090D,BNAANNG07670D,BNAANNG07680D,BNAC01G…
GO:BP	regulation of metabolic process	GO:0019222	FALSE	4.57599e-41	40.3395	7682	55	55	46510	BNAA01G09660D,BNAA01G18900D,BNAA02G04380D,BNAA02G05500D,BNAA02G20060D,BNAA03G13930D,BNAA03G25310D,BNAA04G17530D,BNAA05G08210D,BNAA05G08220D,BNAA05G12010D,BNAA05G35230D,BNAA06G25190D,BNAA07G01700D,BNAA07G35860D,BNAA09G32960D,BNAA09G32970D,BNAA09G32980D,BNAA09G49620D,BNAA09G50350D,BNAA10G03570D,BNAA10G11960D,BNAA10G14110D,BNAA10G15510D,BNAA10G25490D,BNAANNG00090D,BNAANNG07670D,BNAANNG07680D,BNAC01G…
GO:BP	organic cyclic compound biosynthetic process	GO:1901362	FALSE	1.45802e-40	39.8362	7845	55	55	46510	BNAA01G09660D,BNAA01G18900D,BNAA02G04380D,BNAA02G05500D,BNAA02G20060D,BNAA03G13930D,BNAA03G25310D,BNAA04G17530D,BNAA05G08210D,BNAA05G08220D,BNAA05G12010D,BNAA05G35230D,BNAA06G25190D,BNAA07G01700D,BNAA07G35860D,BNAA09G32960D,BNAA09G32970D,BNAA09G32980D,BNAA09G49620D,BNAA09G50350D,BNAA10G03570D,BNAA10G11960D,BNAA10G14110D,BNAA10G15510D,BNAA10G25490D,BNAANNG00090D,BNAANNG07670D,BNAANNG07680D,BNAC01G…
GO:BP	RNA metabolic process	GO:0016070	FALSE	1.00569e-36	35.9975	9208	55	55	46510	BNAA01G09660D,BNAA01G18900D,BNAA02G04380D,BNAA02G05500D,BNAA02G20060D,BNAA03G13930D,BNAA03G25310D,BNAA04G17530D,BNAA05G08210D,BNAA05G08220D,BNAA05G12010D,BNAA05G35230D,BNAA06G25190D,BNAA07G01700D,BNAA07G35860D,BNAA09G32960D,BNAA09G32970D,BNAA09G32980D,BNAA09G49620D,BNAA09G50350D,BNAA10G03570D,BNAA10G11960D,BNAA10G14110D,BNAA10G15510D,BNAA10G25490D,BNAANNG00090D,BNAANNG07670D,BNAANNG07680D,BNAC01G…
GO:BP	macromolecule biosynthetic process	GO:0009059	FALSE	4.16274e-35	34.3806	9851	55	55	46510	BNAA01G09660D,BNAA01G18900D,BNAA02G04380D,BNAA02G05500D,BNAA02G20060D,BNAA03G13930D,BNAA03G25310D,BNAA04G17530D,BNAA05G08210D,BNAA05G08220D,BNAA05G12010D,BNAA05G35230D,BNAA06G25190D,BNAA07G01700D,BNAA07G35860D,BNAA09G32960D,BNAA09G32970D,BNAA09G32980D,BNAA09G49620D,BNAA09G50350D,BNAA10G03570D,BNAA10G11960D,BNAA10G14110D,BNAA10G15510D,BNAA10G25490D,BNAANNG00090D,BNAANNG07670D,BNAANNG07680D,BNAC01G…
GO:BP	cellular nitrogen compound biosynthetic process	GO:0044271	FALSE	6.11731e-35	34.2134	9920	55	55	46510	BNAA01G09660D,BNAA01G18900D,BNAA02G04380D,BNAA02G05500D,BNAA02G20060D,BNAA03G13930D,BNAA03G25310D,BNAA04G17530D,BNAA05G08210D,BNAA05G08220D,BNAA05G12010D,BNAA05G35230D,BNAA06G25190D,BNAA07G01700D,BNAA07G35860D,BNAA09G32960D,BNAA09G32970D,BNAA09G32980D,BNAA09G49620D,BNAA09G50350D,BNAA10G03570D,BNAA10G11960D,BNAA10G14110D,BNAA10G15510D,BNAA10G25490D,BNAANNG00090D,BNAANNG07670D,BNAANNG07680D,BNAC01G…
GO:BP	regulation of cellular process	GO:0050794	FALSE	8.02744e-35	34.0954	9969	55	55	46510	BNAA01G09660D,BNAA01G18900D,BNAA02G04380D,BNAA02G05500D,BNAA02G20060D,BNAA03G13930D,BNAA03G25310D,BNAA04G17530D,BNAA05G08210D,BNAA05G08220D,BNAA05G12010D,BNAA05G35230D,BNAA06G25190D,BNAA07G01700D,BNAA07G35860D,BNAA09G32960D,BNAA09G32970D,BNAA09G32980D,BNAA09G49620D,BNAA09G50350D,BNAA10G03570D,BNAA10G11960D,BNAA10G14110D,BNAA10G15510D,BNAA10G25490D,BNAANNG00090D,BNAANNG07670D,BNAANNG07680D,BNAC01G…
GO:BP	regulation of biological process	GO:0050789	FALSE	4.64727e-32	31.3328	11188	55	55	46510	BNAA01G09660D,BNAA01G18900D,BNAA02G04380D,BNAA02G05500D,BNAA02G20060D,BNAA03G13930D,BNAA03G25310D,BNAA04G17530D,BNAA05G08210D,BNAA05G08220D,BNAA05G12010D,BNAA05G35230D,BNAA06G25190D,BNAA07G01700D,BNAA07G35860D,BNAA09G32960D,BNAA09G32970D,BNAA09G32980D,BNAA09G49620D,BNAA09G50350D,BNAA10G03570D,BNAA10G11960D,BNAA10G14110D,BNAA10G15510D,BNAA10G25490D,BNAANNG00090D,BNAANNG07670D,BNAANNG07680D,BNAC01G…
GO:BP	gene expression	GO:0010467	FALSE	4.83407e-32	31.3157	11196	55	55	46510	BNAA01G09660D,BNAA01G18900D,BNAA02G04380D,BNAA02G05500D,BNAA02G20060D,BNAA03G13930D,BNAA03G25310D,BNAA04G17530D,BNAA05G08210D,BNAA05G08220D,BNAA05G12010D,BNAA05G35230D,BNAA06G25190D,BNAA07G01700D,BNAA07G35860D,BNAA09G32960D,BNAA09G32970D,BNAA09G32980D,BNAA09G49620D,BNAA09G50350D,BNAA10G03570D,BNAA10G11960D,BNAA10G14110D,BNAA10G15510D,BNAA10G25490D,BNAANNG00090D,BNAANNG07670D,BNAANNG07680D,BNAC01G…
GO:BP	nucleic acid metabolic process	GO:0090304	FALSE	5.05304e-32	31.2964	11205	55	55	46510	BNAA01G09660D,BNAA01G18900D,BNAA02G04380D,BNAA02G05500D,BNAA02G20060D,BNAA03G13930D,BNAA03G25310D,BNAA04G17530D,BNAA05G08210D,BNAA05G08220D,BNAA05G12010D,BNAA05G35230D,BNAA06G25190D,BNAA07G01700D,BNAA07G35860D,BNAA09G32960D,BNAA09G32970D,BNAA09G32980D,BNAA09G49620D,BNAA09G50350D,BNAA10G03570D,BNAA10G11960D,BNAA10G14110D,BNAA10G15510D,BNAA10G25490D,BNAANNG00090D,BNAANNG07670D,BNAANNG07680D,BNAC01G…
GO:BP	cellular biosynthetic process	GO:0044249	FALSE	1.12102e-30	29.9504	11853	55	55	46510	BNAA01G09660D,BNAA01G18900D,BNAA02G04380D,BNAA02G05500D,BNAA02G20060D,BNAA03G13930D,BNAA03G25310D,BNAA04G17530D,BNAA05G08210D,BNAA05G08220D,BNAA05G12010D,BNAA05G35230D,BNAA06G25190D,BNAA07G01700D,BNAA07G35860D,BNAA09G32960D,BNAA09G32970D,BNAA09G32980D,BNAA09G49620D,BNAA09G50350D,BNAA10G03570D,BNAA10G11960D,BNAA10G14110D,BNAA10G15510D,BNAA10G25490D,BNAANNG00090D,BNAANNG07670D,BNAANNG07680D,BNAC01G…
GO:BP	nucleobase-containing compound metabolic process	GO:0006139	FALSE	4.67363e-30	29.3303	12164	55	55	46510	BNAA01G09660D,BNAA01G18900D,BNAA02G04380D,BNAA02G05500D,BNAA02G20060D,BNAA03G13930D,BNAA03G25310D,BNAA04G17530D,BNAA05G08210D,BNAA05G08220D,BNAA05G12010D,BNAA05G35230D,BNAA06G25190D,BNAA07G01700D,BNAA07G35860D,BNAA09G32960D,BNAA09G32970D,BNAA09G32980D,BNAA09G49620D,BNAA09G50350D,BNAA10G03570D,BNAA10G11960D,BNAA10G14110D,BNAA10G15510D,BNAA10G25490D,BNAANNG00090D,BNAANNG07670D,BNAANNG07680D,BNAC01G…
GO:BP	biological regulation	GO:0065007	FALSE	6.79903e-30	29.1676	12247	55	55	46510	BNAA01G09660D,BNAA01G18900D,BNAA02G04380D,BNAA02G05500D,BNAA02G20060D,BNAA03G13930D,BNAA03G25310D,BNAA04G17530D,BNAA05G08210D,BNAA05G08220D,BNAA05G12010D,BNAA05G35230D,BNAA06G25190D,BNAA07G01700D,BNAA07G35860D,BNAA09G32960D,BNAA09G32970D,BNAA09G32980D,BNAA09G49620D,BNAA09G50350D,BNAA10G03570D,BNAA10G11960D,BNAA10G14110D,BNAA10G15510D,BNAA10G25490D,BNAANNG00090D,BNAANNG07670D,BNAANNG07680D,BNAC01G…
GO:BP	heterocycle metabolic process	GO:0046483	FALSE	5.78281e-29	28.2379	12732	55	55	46510	BNAA01G09660D,BNAA01G18900D,BNAA02G04380D,BNAA02G05500D,BNAA02G20060D,BNAA03G13930D,BNAA03G25310D,BNAA04G17530D,BNAA05G08210D,BNAA05G08220D,BNAA05G12010D,BNAA05G35230D,BNAA06G25190D,BNAA07G01700D,BNAA07G35860D,BNAA09G32960D,BNAA09G32970D,BNAA09G32980D,BNAA09G49620D,BNAA09G50350D,BNAA10G03570D,BNAA10G11960D,BNAA10G14110D,BNAA10G15510D,BNAA10G25490D,BNAANNG00090D,BNAANNG07670D,BNAANNG07680D,BNAC01G…
GO:BP	cellular aromatic compound metabolic process	GO:0006725	FALSE	1.34794e-28	27.8703	12929	55	55	46510	BNAA01G09660D,BNAA01G18900D,BNAA02G04380D,BNAA02G05500D,BNAA02G20060D,BNAA03G13930D,BNAA03G25310D,BNAA04G17530D,BNAA05G08210D,BNAA05G08220D,BNAA05G12010D,BNAA05G35230D,BNAA06G25190D,BNAA07G01700D,BNAA07G35860D,BNAA09G32960D,BNAA09G32970D,BNAA09G32980D,BNAA09G49620D,BNAA09G50350D,BNAA10G03570D,BNAA10G11960D,BNAA10G14110D,BNAA10G15510D,BNAA10G25490D,BNAANNG00090D,BNAANNG07670D,BNAANNG07680D,BNAC01G…
GO:BP	organic substance biosynthetic process	GO:1901576	FALSE	2.07858e-28	27.6822	13031	55	55	46510	BNAA01G09660D,BNAA01G18900D,BNAA02G04380D,BNAA02G05500D,BNAA02G20060D,BNAA03G13930D,BNAA03G25310D,BNAA04G17530D,BNAA05G08210D,BNAA05G08220D,BNAA05G12010D,BNAA05G35230D,BNAA06G25190D,BNAA07G01700D,BNAA07G35860D,BNAA09G32960D,BNAA09G32970D,BNAA09G32980D,BNAA09G49620D,BNAA09G50350D,BNAA10G03570D,BNAA10G11960D,BNAA10G14110D,BNAA10G15510D,BNAA10G25490D,BNAANNG00090D,BNAANNG07670D,BNAANNG07680D,BNAC01G…
GO:BP	organic cyclic compound metabolic process	GO:1901360	FALSE	2.68875e-28	27.5704	13092	55	55	46510	BNAA01G09660D,BNAA01G18900D,BNAA02G04380D,BNAA02G05500D,BNAA02G20060D,BNAA03G13930D,BNAA03G25310D,BNAA04G17530D,BNAA05G08210D,BNAA05G08220D,BNAA05G12010D,BNAA05G35230D,BNAA06G25190D,BNAA07G01700D,BNAA07G35860D,BNAA09G32960D,BNAA09G32970D,BNAA09G32980D,BNAA09G49620D,BNAA09G50350D,BNAA10G03570D,BNAA10G11960D,BNAA10G14110D,BNAA10G15510D,BNAA10G25490D,BNAANNG00090D,BNAANNG07670D,BNAANNG07680D,BNAC01G…
GO:BP	biosynthetic process	GO:0009058	FALSE	1.1275e-27	26.9479	13437	55	55	46510	BNAA01G09660D,BNAA01G18900D,BNAA02G04380D,BNAA02G05500D,BNAA02G20060D,BNAA03G13930D,BNAA03G25310D,BNAA04G17530D,BNAA05G08210D,BNAA05G08220D,BNAA05G12010D,BNAA05G35230D,BNAA06G25190D,BNAA07G01700D,BNAA07G35860D,BNAA09G32960D,BNAA09G32970D,BNAA09G32980D,BNAA09G49620D,BNAA09G50350D,BNAA10G03570D,BNAA10G11960D,BNAA10G14110D,BNAA10G15510D,BNAA10G25490D,BNAANNG00090D,BNAANNG07670D,BNAANNG07680D,BNAC01G…
GO:BP	cellular nitrogen compound metabolic process	GO:0034641	FALSE	8.01578e-26	25.0961	14518	55	55	46510	BNAA01G09660D,BNAA01G18900D,BNAA02G04380D,BNAA02G05500D,BNAA02G20060D,BNAA03G13930D,BNAA03G25310D,BNAA04G17530D,BNAA05G08210D,BNAA05G08220D,BNAA05G12010D,BNAA05G35230D,BNAA06G25190D,BNAA07G01700D,BNAA07G35860D,BNAA09G32960D,BNAA09G32970D,BNAA09G32980D,BNAA09G49620D,BNAA09G50350D,BNAA10G03570D,BNAA10G11960D,BNAA10G14110D,BNAA10G15510D,BNAA10G25490D,BNAANNG00090D,BNAANNG07670D,BNAANNG07680D,BNAC01G…
GO:BP	macromolecule metabolic process	GO:0043170	FALSE	3.31346e-14	13.4797	23594	55	55	46510	BNAA01G09660D,BNAA01G18900D,BNAA02G04380D,BNAA02G05500D,BNAA02G20060D,BNAA03G13930D,BNAA03G25310D,BNAA04G17530D,BNAA05G08210D,BNAA05G08220D,BNAA05G12010D,BNAA05G35230D,BNAA06G25190D,BNAA07G01700D,BNAA07G35860D,BNAA09G32960D,BNAA09G32970D,BNAA09G32980D,BNAA09G49620D,BNAA09G50350D,BNAA10G03570D,BNAA10G11960D,BNAA10G14110D,BNAA10G15510D,BNAA10G25490D,BNAANNG00090D,BNAANNG07670D,BNAANNG07680D,BNAC01G…
GO:BP	cellular metabolic process	GO:0044237	FALSE	4.44271e-14	13.3524	23720	55	55	46510	BNAA01G09660D,BNAA01G18900D,BNAA02G04380D,BNAA02G05500D,BNAA02G20060D,BNAA03G13930D,BNAA03G25310D,BNAA04G17530D,BNAA05G08210D,BNAA05G08220D,BNAA05G12010D,BNAA05G35230D,BNAA06G25190D,BNAA07G01700D,BNAA07G35860D,BNAA09G32960D,BNAA09G32970D,BNAA09G32980D,BNAA09G49620D,BNAA09G50350D,BNAA10G03570D,BNAA10G11960D,BNAA10G14110D,BNAA10G15510D,BNAA10G25490D,BNAANNG00090D,BNAANNG07670D,BNAANNG07680D,BNAC01G…
GO:BP	nitrogen compound metabolic process	GO:0006807	FALSE	7.235e-13	12.1406	24953	55	55	46510	BNAA01G09660D,BNAA01G18900D,BNAA02G04380D,BNAA02G05500D,BNAA02G20060D,BNAA03G13930D,BNAA03G25310D,BNAA04G17530D,BNAA05G08210D,BNAA05G08220D,BNAA05G12010D,BNAA05G35230D,BNAA06G25190D,BNAA07G01700D,BNAA07G35860D,BNAA09G32960D,BNAA09G32970D,BNAA09G32980D,BNAA09G49620D,BNAA09G50350D,BNAA10G03570D,BNAA10G11960D,BNAA10G14110D,BNAA10G15510D,BNAA10G25490D,BNAANNG00090D,BNAANNG07670D,BNAANNG07680D,BNAC01G…
GO:BP	primary metabolic process	GO:0044238	FALSE	2.72297e-09	8.56496	28978	55	55	46510	BNAA01G09660D,BNAA01G18900D,BNAA02G04380D,BNAA02G05500D,BNAA02G20060D,BNAA03G13930D,BNAA03G25310D,BNAA04G17530D,BNAA05G08210D,BNAA05G08220D,BNAA05G12010D,BNAA05G35230D,BNAA06G25190D,BNAA07G01700D,BNAA07G35860D,BNAA09G32960D,BNAA09G32970D,BNAA09G32980D,BNAA09G49620D,BNAA09G50350D,BNAA10G03570D,BNAA10G11960D,BNAA10G14110D,BNAA10G15510D,BNAA10G25490D,BNAANNG00090D,BNAANNG07670D,BNAANNG07680D,BNAC01G…
GO:BP	organic substance metabolic process	GO:0071704	FALSE	7.41939e-08	7.12963	30771	55	55	46510	BNAA01G09660D,BNAA01G18900D,BNAA02G04380D,BNAA02G05500D,BNAA02G20060D,BNAA03G13930D,BNAA03G25310D,BNAA04G17530D,BNAA05G08210D,BNAA05G08220D,BNAA05G12010D,BNAA05G35230D,BNAA06G25190D,BNAA07G01700D,BNAA07G35860D,BNAA09G32960D,BNAA09G32970D,BNAA09G32980D,BNAA09G49620D,BNAA09G50350D,BNAA10G03570D,BNAA10G11960D,BNAA10G14110D,BNAA10G15510D,BNAA10G25490D,BNAANNG00090D,BNAANNG07670D,BNAANNG07680D,BNAC01G…
GO:BP	metabolic process	GO:0008152	FALSE	1.49903e-06	5.82419	32498	55	55	46510	BNAA01G09660D,BNAA01G18900D,BNAA02G04380D,BNAA02G05500D,BNAA02G20060D,BNAA03G13930D,BNAA03G25310D,BNAA04G17530D,BNAA05G08210D,BNAA05G08220D,BNAA05G12010D,BNAA05G35230D,BNAA06G25190D,BNAA07G01700D,BNAA07G35860D,BNAA09G32960D,BNAA09G32970D,BNAA09G32980D,BNAA09G49620D,BNAA09G50350D,BNAA10G03570D,BNAA10G11960D,BNAA10G14110D,BNAA10G15510D,BNAA10G25490D,BNAANNG00090D,BNAANNG07670D,BNAANNG07680D,BNAC01G…
GO:BP	cellular process	GO:0009987	FALSE	0.000293122	3.53295	35767	55	55	46510	BNAA01G09660D,BNAA01G18900D,BNAA02G04380D,BNAA02G05500D,BNAA02G20060D,BNAA03G13930D,BNAA03G25310D,BNAA04G17530D,BNAA05G08210D,BNAA05G08220D,BNAA05G12010D,BNAA05G35230D,BNAA06G25190D,BNAA07G01700D,BNAA07G35860D,BNAA09G32960D,BNAA09G32970D,BNAA09G32980D,BNAA09G49620D,BNAA09G50350D,BNAA10G03570D,BNAA10G11960D,BNAA10G14110D,BNAA10G15510D,BNAA10G25490D,BNAANNG00090D,BNAANNG07670D,BNAANNG07680D,BNAC01G…
GO:CC	nucleus	GO:0005634	TRUE	1.70379e-17	16.7686	10638	35	35	36482	BNAA01G18900D,BNAA02G04380D,BNAA02G05500D,BNAA02G20060D,BNAA04G17530D,BNAA05G12010D,BNAA05G35230D,BNAA06G25190D,BNAA07G01700D,BNAA10G03570D,BNAA10G11960D,BNAANNG00090D,BNAANNG07670D,BNAANNG07680D,BNAC01G22720D,BNAC02G02540D,BNAC02G08900D,BNAC02G09380D,BNAC03G29760D,BNAC03G48440D,BNAC03G62880D,BNAC04G12630D,BNAC05G03490D,BNAC05G11020D,BNAC08G44270D,BNAC08G45060D,BNAC09G33830D,BNAC09G38050D,BNAC09G…
GO:CC	intracellular membrane-bounded organelle	GO:0043231	FALSE	1.343e-09	8.87192	17873	35	35	36482	BNAA01G18900D,BNAA02G04380D,BNAA02G05500D,BNAA02G20060D,BNAA04G17530D,BNAA05G12010D,BNAA05G35230D,BNAA06G25190D,BNAA07G01700D,BNAA10G03570D,BNAA10G11960D,BNAANNG00090D,BNAANNG07670D,BNAANNG07680D,BNAC01G22720D,BNAC02G02540D,BNAC02G08900D,BNAC02G09380D,BNAC03G29760D,BNAC03G48440D,BNAC03G62880D,BNAC04G12630D,BNAC05G03490D,BNAC05G11020D,BNAC08G44270D,BNAC08G45060D,BNAC09G33830D,BNAC09G38050D,BNAC09G…
GO:CC	membrane-bounded organelle	GO:0043227	FALSE	1.5371e-09	8.8133	17942	35	35	36482	BNAA01G18900D,BNAA02G04380D,BNAA02G05500D,BNAA02G20060D,BNAA04G17530D,BNAA05G12010D,BNAA05G35230D,BNAA06G25190D,BNAA07G01700D,BNAA10G03570D,BNAA10G11960D,BNAANNG00090D,BNAANNG07670D,BNAANNG07680D,BNAC01G22720D,BNAC02G02540D,BNAC02G08900D,BNAC02G09380D,BNAC03G29760D,BNAC03G48440D,BNAC03G62880D,BNAC04G12630D,BNAC05G03490D,BNAC05G11020D,BNAC08G44270D,BNAC08G45060D,BNAC09G33830D,BNAC09G38050D,BNAC09G…
GO:CC	intracellular organelle	GO:0043229	FALSE	1.00155e-07	6.99933	20214	35	35	36482	BNAA01G18900D,BNAA02G04380D,BNAA02G05500D,BNAA02G20060D,BNAA04G17530D,BNAA05G12010D,BNAA05G35230D,BNAA06G25190D,BNAA07G01700D,BNAA10G03570D,BNAA10G11960D,BNAANNG00090D,BNAANNG07670D,BNAANNG07680D,BNAC01G22720D,BNAC02G02540D,BNAC02G08900D,BNAC02G09380D,BNAC03G29760D,BNAC03G48440D,BNAC03G62880D,BNAC04G12630D,BNAC05G03490D,BNAC05G11020D,BNAC08G44270D,BNAC08G45060D,BNAC09G33830D,BNAC09G38050D,BNAC09G…
GO:CC	organelle	GO:0043226	FALSE	1.06228e-07	6.97376	20248	35	35	36482	BNAA01G18900D,BNAA02G04380D,BNAA02G05500D,BNAA02G20060D,BNAA04G17530D,BNAA05G12010D,BNAA05G35230D,BNAA06G25190D,BNAA07G01700D,BNAA10G03570D,BNAA10G11960D,BNAANNG00090D,BNAANNG07670D,BNAANNG07680D,BNAC01G22720D,BNAC02G02540D,BNAC02G08900D,BNAC02G09380D,BNAC03G29760D,BNAC03G48440D,BNAC03G62880D,BNAC04G12630D,BNAC05G03490D,BNAC05G11020D,BNAC08G44270D,BNAC08G45060D,BNAC09G33830D,BNAC09G38050D,BNAC09G…
GO:CC	intracellular anatomical structure	GO:0005622	FALSE	4.9336e-05	4.30684	24128	35	35	36482	BNAA01G18900D,BNAA02G04380D,BNAA02G05500D,BNAA02G20060D,BNAA04G17530D,BNAA05G12010D,BNAA05G35230D,BNAA06G25190D,BNAA07G01700D,BNAA10G03570D,BNAA10G11960D,BNAANNG00090D,BNAANNG07670D,BNAANNG07680D,BNAC01G22720D,BNAC02G02540D,BNAC02G08900D,BNAC02G09380D,BNAC03G29760D,BNAC03G48440D,BNAC03G62880D,BNAC04G12630D,BNAC05G03490D,BNAC05G11020D,BNAC08G44270D,BNAC08G45060D,BNAC09G33830D,BNAC09G38050D,BNAC09G…
