# Supplementary material for: Phylogenomic curation of Ovate Family Proteins (OFPs) in the U’s Triangle of Brassica L. indicates stress-induced growth modulation
Source: PLoS One. 2024 Jan 26;19(1):e0297473. doi: 10.1371/journal.pone.0297473 (PMC10817133; doi:10.1371/journal.pone.0297473)
Supplement: S1 Dataset — (ZIP) [file pone.0297473.s009.zip › S1 Dataset/GO & KEGG/B. oleracea/Bol.xlsx]

## Sheet: Bol
source	term_name	term_id	highlighted	adjusted_p_value	negative_log10_of_adjusted_p_value	term_size	query_size	intersection_size	effective_domain_size	intersections
GO:MF	DNA binding	GO:0003677	TRUE	0.000911071	3.04045	3918	6	6	31865	BO2G001000.1,BO4G173040.1,BO8G114360.1,BO4G058480.1,BO3G024580.1,BO9G135010.1
GO:MF	nucleic acid binding	GO:0003676	FALSE	0.0262001	1.5817	6856	6	6	31865	BO2G001000.1,BO4G173040.1,BO8G114360.1,BO4G058480.1,BO3G024580.1,BO9G135010.1
GO:BP	negative regulation of DNA-templated transcription	GO:0045892	FALSE	2.85139e-73	72.5449	150	33	33	25364	BO2G001000.1,BO4G173040.1,BO8G114360.1,BO4G058480.1,BO3G024580.1,BO9G135010.1,BO7G106290.1,BO3G157370.1,BO2G018260.1,BO9G152600.1,BO4G185940.1,BO2G028630.1,BO3G094230.1,BO7G010000.1,BO4G035130.1,BO3G048670.1,BO2G023780.1,BO9G106040.1,BO2G097360.1,BO1G057370.1,BO6G125790.1,BO9G179020.1,BO2G006730.1,BO8G115080.1,BO5G005590.1,BO4G185950.1,BO4G046160.1,BO4G035120.1,BO8G082020.1,BO8G082030.1,BO4G17303…
GO:BP	negative regulation of RNA biosynthetic process	GO:1902679	FALSE	2.85139e-73	72.5449	150	33	33	25364	BO2G001000.1,BO4G173040.1,BO8G114360.1,BO4G058480.1,BO3G024580.1,BO9G135010.1,BO7G106290.1,BO3G157370.1,BO2G018260.1,BO9G152600.1,BO4G185940.1,BO2G028630.1,BO3G094230.1,BO7G010000.1,BO4G035130.1,BO3G048670.1,BO2G023780.1,BO9G106040.1,BO2G097360.1,BO1G057370.1,BO6G125790.1,BO9G179020.1,BO2G006730.1,BO8G115080.1,BO5G005590.1,BO4G185950.1,BO4G046160.1,BO4G035120.1,BO8G082020.1,BO8G082030.1,BO4G17303…
GO:BP	negative regulation of nucleic acid-templated transcription	GO:1903507	TRUE	2.85139e-73	72.5449	150	33	33	25364	BO2G001000.1,BO4G173040.1,BO8G114360.1,BO4G058480.1,BO3G024580.1,BO9G135010.1,BO7G106290.1,BO3G157370.1,BO2G018260.1,BO9G152600.1,BO4G185940.1,BO2G028630.1,BO3G094230.1,BO7G010000.1,BO4G035130.1,BO3G048670.1,BO2G023780.1,BO9G106040.1,BO2G097360.1,BO1G057370.1,BO6G125790.1,BO9G179020.1,BO2G006730.1,BO8G115080.1,BO5G005590.1,BO4G185950.1,BO4G046160.1,BO4G035120.1,BO8G082020.1,BO8G082030.1,BO4G17303…
GO:BP	negative regulation of RNA metabolic process	GO:0051253	FALSE	1.54299e-72	71.8116	157	33	33	25364	BO2G001000.1,BO4G173040.1,BO8G114360.1,BO4G058480.1,BO3G024580.1,BO9G135010.1,BO7G106290.1,BO3G157370.1,BO2G018260.1,BO9G152600.1,BO4G185940.1,BO2G028630.1,BO3G094230.1,BO7G010000.1,BO4G035130.1,BO3G048670.1,BO2G023780.1,BO9G106040.1,BO2G097360.1,BO1G057370.1,BO6G125790.1,BO9G179020.1,BO2G006730.1,BO8G115080.1,BO5G005590.1,BO4G185950.1,BO4G046160.1,BO4G035120.1,BO8G082020.1,BO8G082030.1,BO4G17303…
GO:BP	negative regulation of nucleobase-containing compound metabolic process	GO:0045934	FALSE	7.68796e-72	71.1142	164	33	33	25364	BO2G001000.1,BO4G173040.1,BO8G114360.1,BO4G058480.1,BO3G024580.1,BO9G135010.1,BO7G106290.1,BO3G157370.1,BO2G018260.1,BO9G152600.1,BO4G185940.1,BO2G028630.1,BO3G094230.1,BO7G010000.1,BO4G035130.1,BO3G048670.1,BO2G023780.1,BO9G106040.1,BO2G097360.1,BO1G057370.1,BO6G125790.1,BO9G179020.1,BO2G006730.1,BO8G115080.1,BO5G005590.1,BO4G185950.1,BO4G046160.1,BO4G035120.1,BO8G082020.1,BO8G082030.1,BO4G17303…
GO:BP	negative regulation of macromolecule biosynthetic process	GO:0010558	FALSE	5.02153e-69	68.2992	196	33	33	25364	BO2G001000.1,BO4G173040.1,BO8G114360.1,BO4G058480.1,BO3G024580.1,BO9G135010.1,BO7G106290.1,BO3G157370.1,BO2G018260.1,BO9G152600.1,BO4G185940.1,BO2G028630.1,BO3G094230.1,BO7G010000.1,BO4G035130.1,BO3G048670.1,BO2G023780.1,BO9G106040.1,BO2G097360.1,BO1G057370.1,BO6G125790.1,BO9G179020.1,BO2G006730.1,BO8G115080.1,BO5G005590.1,BO4G185950.1,BO4G046160.1,BO4G035120.1,BO8G082020.1,BO8G082030.1,BO4G17303…
GO:BP	negative regulation of cellular biosynthetic process	GO:0031327	FALSE	1.48611e-68	67.828	202	33	33	25364	BO2G001000.1,BO4G173040.1,BO8G114360.1,BO4G058480.1,BO3G024580.1,BO9G135010.1,BO7G106290.1,BO3G157370.1,BO2G018260.1,BO9G152600.1,BO4G185940.1,BO2G028630.1,BO3G094230.1,BO7G010000.1,BO4G035130.1,BO3G048670.1,BO2G023780.1,BO9G106040.1,BO2G097360.1,BO1G057370.1,BO6G125790.1,BO9G179020.1,BO2G006730.1,BO8G115080.1,BO5G005590.1,BO4G185950.1,BO4G046160.1,BO4G035120.1,BO8G082020.1,BO8G082030.1,BO4G17303…
GO:BP	negative regulation of biosynthetic process	GO:0009890	FALSE	1.77459e-68	67.7509	203	33	33	25364	BO2G001000.1,BO4G173040.1,BO8G114360.1,BO4G058480.1,BO3G024580.1,BO9G135010.1,BO7G106290.1,BO3G157370.1,BO2G018260.1,BO9G152600.1,BO4G185940.1,BO2G028630.1,BO3G094230.1,BO7G010000.1,BO4G035130.1,BO3G048670.1,BO2G023780.1,BO9G106040.1,BO2G097360.1,BO1G057370.1,BO6G125790.1,BO9G179020.1,BO2G006730.1,BO8G115080.1,BO5G005590.1,BO4G185950.1,BO4G046160.1,BO4G035120.1,BO8G082020.1,BO8G082030.1,BO4G17303…
GO:BP	negative regulation of cellular metabolic process	GO:0031324	FALSE	8.05593e-66	65.0939	241	33	33	25364	BO2G001000.1,BO4G173040.1,BO8G114360.1,BO4G058480.1,BO3G024580.1,BO9G135010.1,BO7G106290.1,BO3G157370.1,BO2G018260.1,BO9G152600.1,BO4G185940.1,BO2G028630.1,BO3G094230.1,BO7G010000.1,BO4G035130.1,BO3G048670.1,BO2G023780.1,BO9G106040.1,BO2G097360.1,BO1G057370.1,BO6G125790.1,BO9G179020.1,BO2G006730.1,BO8G115080.1,BO5G005590.1,BO4G185950.1,BO4G046160.1,BO4G035120.1,BO8G082020.1,BO8G082030.1,BO4G17303…
GO:BP	negative regulation of nitrogen compound metabolic process	GO:0051172	FALSE	1.76151e-59	58.7541	366	33	33	25364	BO2G001000.1,BO4G173040.1,BO8G114360.1,BO4G058480.1,BO3G024580.1,BO9G135010.1,BO7G106290.1,BO3G157370.1,BO2G018260.1,BO9G152600.1,BO4G185940.1,BO2G028630.1,BO3G094230.1,BO7G010000.1,BO4G035130.1,BO3G048670.1,BO2G023780.1,BO9G106040.1,BO2G097360.1,BO1G057370.1,BO6G125790.1,BO9G179020.1,BO2G006730.1,BO8G115080.1,BO5G005590.1,BO4G185950.1,BO4G046160.1,BO4G035120.1,BO8G082020.1,BO8G082030.1,BO4G17303…
GO:BP	negative regulation of cellular process	GO:0048523	FALSE	2.814e-59	58.5507	371	33	33	25364	BO2G001000.1,BO4G173040.1,BO8G114360.1,BO4G058480.1,BO3G024580.1,BO9G135010.1,BO7G106290.1,BO3G157370.1,BO2G018260.1,BO9G152600.1,BO4G185940.1,BO2G028630.1,BO3G094230.1,BO7G010000.1,BO4G035130.1,BO3G048670.1,BO2G023780.1,BO9G106040.1,BO2G097360.1,BO1G057370.1,BO6G125790.1,BO9G179020.1,BO2G006730.1,BO8G115080.1,BO5G005590.1,BO4G185950.1,BO4G046160.1,BO4G035120.1,BO8G082020.1,BO8G082030.1,BO4G17303…
GO:BP	negative regulation of macromolecule metabolic process	GO:0010605	FALSE	4.16878e-50	49.38	689	33	33	25364	BO2G001000.1,BO4G173040.1,BO8G114360.1,BO4G058480.1,BO3G024580.1,BO9G135010.1,BO7G106290.1,BO3G157370.1,BO2G018260.1,BO9G152600.1,BO4G185940.1,BO2G028630.1,BO3G094230.1,BO7G010000.1,BO4G035130.1,BO3G048670.1,BO2G023780.1,BO9G106040.1,BO2G097360.1,BO1G057370.1,BO6G125790.1,BO9G179020.1,BO2G006730.1,BO8G115080.1,BO5G005590.1,BO4G185950.1,BO4G046160.1,BO4G035120.1,BO8G082020.1,BO8G082030.1,BO4G17303…
GO:BP	negative regulation of metabolic process	GO:0009892	FALSE	9.05342e-50	49.0432	705	33	33	25364	BO2G001000.1,BO4G173040.1,BO8G114360.1,BO4G058480.1,BO3G024580.1,BO9G135010.1,BO7G106290.1,BO3G157370.1,BO2G018260.1,BO9G152600.1,BO4G185940.1,BO2G028630.1,BO3G094230.1,BO7G010000.1,BO4G035130.1,BO3G048670.1,BO2G023780.1,BO9G106040.1,BO2G097360.1,BO1G057370.1,BO6G125790.1,BO9G179020.1,BO2G006730.1,BO8G115080.1,BO5G005590.1,BO4G185950.1,BO4G046160.1,BO4G035120.1,BO8G082020.1,BO8G082030.1,BO4G17303…
GO:BP	negative regulation of biological process	GO:0048519	FALSE	2.91096e-46	45.536	896	33	33	25364	BO2G001000.1,BO4G173040.1,BO8G114360.1,BO4G058480.1,BO3G024580.1,BO9G135010.1,BO7G106290.1,BO3G157370.1,BO2G018260.1,BO9G152600.1,BO4G185940.1,BO2G028630.1,BO3G094230.1,BO7G010000.1,BO4G035130.1,BO3G048670.1,BO2G023780.1,BO9G106040.1,BO2G097360.1,BO1G057370.1,BO6G125790.1,BO9G179020.1,BO2G006730.1,BO8G115080.1,BO5G005590.1,BO4G185950.1,BO4G046160.1,BO4G035120.1,BO8G082020.1,BO8G082030.1,BO4G17303…
GO:BP	regulation of RNA biosynthetic process	GO:2001141	FALSE	1.04224e-28	27.982	3011	33	33	25364	BO2G001000.1,BO4G173040.1,BO8G114360.1,BO4G058480.1,BO3G024580.1,BO9G135010.1,BO7G106290.1,BO3G157370.1,BO2G018260.1,BO9G152600.1,BO4G185940.1,BO2G028630.1,BO3G094230.1,BO7G010000.1,BO4G035130.1,BO3G048670.1,BO2G023780.1,BO9G106040.1,BO2G097360.1,BO1G057370.1,BO6G125790.1,BO9G179020.1,BO2G006730.1,BO8G115080.1,BO5G005590.1,BO4G185950.1,BO4G046160.1,BO4G035120.1,BO8G082020.1,BO8G082030.1,BO4G17303…
GO:BP	regulation of DNA-templated transcription	GO:0006355	FALSE	1.04224e-28	27.982	3011	33	33	25364	BO2G001000.1,BO4G173040.1,BO8G114360.1,BO4G058480.1,BO3G024580.1,BO9G135010.1,BO7G106290.1,BO3G157370.1,BO2G018260.1,BO9G152600.1,BO4G185940.1,BO2G028630.1,BO3G094230.1,BO7G010000.1,BO4G035130.1,BO3G048670.1,BO2G023780.1,BO9G106040.1,BO2G097360.1,BO1G057370.1,BO6G125790.1,BO9G179020.1,BO2G006730.1,BO8G115080.1,BO5G005590.1,BO4G185950.1,BO4G046160.1,BO4G035120.1,BO8G082020.1,BO8G082030.1,BO4G17303…
GO:BP	regulation of nucleic acid-templated transcription	GO:1903506	FALSE	1.04224e-28	27.982	3011	33	33	25364	BO2G001000.1,BO4G173040.1,BO8G114360.1,BO4G058480.1,BO3G024580.1,BO9G135010.1,BO7G106290.1,BO3G157370.1,BO2G018260.1,BO9G152600.1,BO4G185940.1,BO2G028630.1,BO3G094230.1,BO7G010000.1,BO4G035130.1,BO3G048670.1,BO2G023780.1,BO9G106040.1,BO2G097360.1,BO1G057370.1,BO6G125790.1,BO9G179020.1,BO2G006730.1,BO8G115080.1,BO5G005590.1,BO4G185950.1,BO4G046160.1,BO4G035120.1,BO8G082020.1,BO8G082030.1,BO4G17303…
GO:BP	regulation of RNA metabolic process	GO:0051252	FALSE	2.00561e-28	27.6978	3071	33	33	25364	BO2G001000.1,BO4G173040.1,BO8G114360.1,BO4G058480.1,BO3G024580.1,BO9G135010.1,BO7G106290.1,BO3G157370.1,BO2G018260.1,BO9G152600.1,BO4G185940.1,BO2G028630.1,BO3G094230.1,BO7G010000.1,BO4G035130.1,BO3G048670.1,BO2G023780.1,BO9G106040.1,BO2G097360.1,BO1G057370.1,BO6G125790.1,BO9G179020.1,BO2G006730.1,BO8G115080.1,BO5G005590.1,BO4G185950.1,BO4G046160.1,BO4G035120.1,BO8G082020.1,BO8G082030.1,BO4G17303…
GO:BP	regulation of nucleobase-containing compound metabolic process	GO:0019219	FALSE	4.37203e-28	27.3593	3144	33	33	25364	BO2G001000.1,BO4G173040.1,BO8G114360.1,BO4G058480.1,BO3G024580.1,BO9G135010.1,BO7G106290.1,BO3G157370.1,BO2G018260.1,BO9G152600.1,BO4G185940.1,BO2G028630.1,BO3G094230.1,BO7G010000.1,BO4G035130.1,BO3G048670.1,BO2G023780.1,BO9G106040.1,BO2G097360.1,BO1G057370.1,BO6G125790.1,BO9G179020.1,BO2G006730.1,BO8G115080.1,BO5G005590.1,BO4G185950.1,BO4G046160.1,BO4G035120.1,BO8G082020.1,BO8G082030.1,BO4G17303…
GO:BP	regulation of macromolecule biosynthetic process	GO:0010556	FALSE	5.28347e-28	27.2771	3162	33	33	25364	BO2G001000.1,BO4G173040.1,BO8G114360.1,BO4G058480.1,BO3G024580.1,BO9G135010.1,BO7G106290.1,BO3G157370.1,BO2G018260.1,BO9G152600.1,BO4G185940.1,BO2G028630.1,BO3G094230.1,BO7G010000.1,BO4G035130.1,BO3G048670.1,BO2G023780.1,BO9G106040.1,BO2G097360.1,BO1G057370.1,BO6G125790.1,BO9G179020.1,BO2G006730.1,BO8G115080.1,BO5G005590.1,BO4G185950.1,BO4G046160.1,BO4G035120.1,BO8G082020.1,BO8G082030.1,BO4G17303…
GO:BP	regulation of cellular biosynthetic process	GO:0031326	FALSE	7.00478e-28	27.1546	3189	33	33	25364	BO2G001000.1,BO4G173040.1,BO8G114360.1,BO4G058480.1,BO3G024580.1,BO9G135010.1,BO7G106290.1,BO3G157370.1,BO2G018260.1,BO9G152600.1,BO4G185940.1,BO2G028630.1,BO3G094230.1,BO7G010000.1,BO4G035130.1,BO3G048670.1,BO2G023780.1,BO9G106040.1,BO2G097360.1,BO1G057370.1,BO6G125790.1,BO9G179020.1,BO2G006730.1,BO8G115080.1,BO5G005590.1,BO4G185950.1,BO4G046160.1,BO4G035120.1,BO8G082020.1,BO8G082030.1,BO4G17303…
GO:BP	regulation of biosynthetic process	GO:0009889	FALSE	9.16966e-28	27.0376	3215	33	33	25364	BO2G001000.1,BO4G173040.1,BO8G114360.1,BO4G058480.1,BO3G024580.1,BO9G135010.1,BO7G106290.1,BO3G157370.1,BO2G018260.1,BO9G152600.1,BO4G185940.1,BO2G028630.1,BO3G094230.1,BO7G010000.1,BO4G035130.1,BO3G048670.1,BO2G023780.1,BO9G106040.1,BO2G097360.1,BO1G057370.1,BO6G125790.1,BO9G179020.1,BO2G006730.1,BO8G115080.1,BO5G005590.1,BO4G185950.1,BO4G046160.1,BO4G035120.1,BO8G082020.1,BO8G082030.1,BO4G17303…
GO:BP	DNA-templated transcription	GO:0006351	FALSE	1.6094e-27	26.7933	3270	33	33	25364	BO2G001000.1,BO4G173040.1,BO8G114360.1,BO4G058480.1,BO3G024580.1,BO9G135010.1,BO7G106290.1,BO3G157370.1,BO2G018260.1,BO9G152600.1,BO4G185940.1,BO2G028630.1,BO3G094230.1,BO7G010000.1,BO4G035130.1,BO3G048670.1,BO2G023780.1,BO9G106040.1,BO2G097360.1,BO1G057370.1,BO6G125790.1,BO9G179020.1,BO2G006730.1,BO8G115080.1,BO5G005590.1,BO4G185950.1,BO4G046160.1,BO4G035120.1,BO8G082020.1,BO8G082030.1,BO4G17303…
GO:BP	nucleic acid-templated transcription	GO:0097659	FALSE	1.97007e-27	26.7055	3290	33	33	25364	BO2G001000.1,BO4G173040.1,BO8G114360.1,BO4G058480.1,BO3G024580.1,BO9G135010.1,BO7G106290.1,BO3G157370.1,BO2G018260.1,BO9G152600.1,BO4G185940.1,BO2G028630.1,BO3G094230.1,BO7G010000.1,BO4G035130.1,BO3G048670.1,BO2G023780.1,BO9G106040.1,BO2G097360.1,BO1G057370.1,BO6G125790.1,BO9G179020.1,BO2G006730.1,BO8G115080.1,BO5G005590.1,BO4G185950.1,BO4G046160.1,BO4G035120.1,BO8G082020.1,BO8G082030.1,BO4G17303…
GO:BP	RNA biosynthetic process	GO:0032774	FALSE	2.07183e-27	26.6836	3295	33	33	25364	BO2G001000.1,BO4G173040.1,BO8G114360.1,BO4G058480.1,BO3G024580.1,BO9G135010.1,BO7G106290.1,BO3G157370.1,BO2G018260.1,BO9G152600.1,BO4G185940.1,BO2G028630.1,BO3G094230.1,BO7G010000.1,BO4G035130.1,BO3G048670.1,BO2G023780.1,BO9G106040.1,BO2G097360.1,BO1G057370.1,BO6G125790.1,BO9G179020.1,BO2G006730.1,BO8G115080.1,BO5G005590.1,BO4G185950.1,BO4G046160.1,BO4G035120.1,BO8G082020.1,BO8G082030.1,BO4G17303…
GO:BP	regulation of cellular metabolic process	GO:0031323	FALSE	7.4745e-27	26.1264	3425	33	33	25364	BO2G001000.1,BO4G173040.1,BO8G114360.1,BO4G058480.1,BO3G024580.1,BO9G135010.1,BO7G106290.1,BO3G157370.1,BO2G018260.1,BO9G152600.1,BO4G185940.1,BO2G028630.1,BO3G094230.1,BO7G010000.1,BO4G035130.1,BO3G048670.1,BO2G023780.1,BO9G106040.1,BO2G097360.1,BO1G057370.1,BO6G125790.1,BO9G179020.1,BO2G006730.1,BO8G115080.1,BO5G005590.1,BO4G185950.1,BO4G046160.1,BO4G035120.1,BO8G082020.1,BO8G082030.1,BO4G17303…
GO:BP	regulation of gene expression	GO:0010468	FALSE	2.38517e-26	25.6225	3547	33	33	25364	BO2G001000.1,BO4G173040.1,BO8G114360.1,BO4G058480.1,BO3G024580.1,BO9G135010.1,BO7G106290.1,BO3G157370.1,BO2G018260.1,BO9G152600.1,BO4G185940.1,BO2G028630.1,BO3G094230.1,BO7G010000.1,BO4G035130.1,BO3G048670.1,BO2G023780.1,BO9G106040.1,BO2G097360.1,BO1G057370.1,BO6G125790.1,BO9G179020.1,BO2G006730.1,BO8G115080.1,BO5G005590.1,BO4G185950.1,BO4G046160.1,BO4G035120.1,BO8G082020.1,BO8G082030.1,BO4G17303…
GO:BP	regulation of nitrogen compound metabolic process	GO:0051171	FALSE	2.45296e-26	25.6103	3550	33	33	25364	BO2G001000.1,BO4G173040.1,BO8G114360.1,BO4G058480.1,BO3G024580.1,BO9G135010.1,BO7G106290.1,BO3G157370.1,BO2G018260.1,BO9G152600.1,BO4G185940.1,BO2G028630.1,BO3G094230.1,BO7G010000.1,BO4G035130.1,BO3G048670.1,BO2G023780.1,BO9G106040.1,BO2G097360.1,BO1G057370.1,BO6G125790.1,BO9G179020.1,BO2G006730.1,BO8G115080.1,BO5G005590.1,BO4G185950.1,BO4G046160.1,BO4G035120.1,BO8G082020.1,BO8G082030.1,BO4G17303…
GO:BP	regulation of primary metabolic process	GO:0080090	FALSE	3.65613e-26	25.437	3593	33	33	25364	BO2G001000.1,BO4G173040.1,BO8G114360.1,BO4G058480.1,BO3G024580.1,BO9G135010.1,BO7G106290.1,BO3G157370.1,BO2G018260.1,BO9G152600.1,BO4G185940.1,BO2G028630.1,BO3G094230.1,BO7G010000.1,BO4G035130.1,BO3G048670.1,BO2G023780.1,BO9G106040.1,BO2G097360.1,BO1G057370.1,BO6G125790.1,BO9G179020.1,BO2G006730.1,BO8G115080.1,BO5G005590.1,BO4G185950.1,BO4G046160.1,BO4G035120.1,BO8G082020.1,BO8G082030.1,BO4G17303…
GO:BP	nucleobase-containing compound biosynthetic process	GO:0034654	FALSE	6.04937e-26	25.2183	3648	33	33	25364	BO2G001000.1,BO4G173040.1,BO8G114360.1,BO4G058480.1,BO3G024580.1,BO9G135010.1,BO7G106290.1,BO3G157370.1,BO2G018260.1,BO9G152600.1,BO4G185940.1,BO2G028630.1,BO3G094230.1,BO7G010000.1,BO4G035130.1,BO3G048670.1,BO2G023780.1,BO9G106040.1,BO2G097360.1,BO1G057370.1,BO6G125790.1,BO9G179020.1,BO2G006730.1,BO8G115080.1,BO5G005590.1,BO4G185950.1,BO4G046160.1,BO4G035120.1,BO8G082020.1,BO8G082030.1,BO4G17303…
GO:BP	heterocycle biosynthetic process	GO:0018130	FALSE	4.54985e-25	24.342	3877	33	33	25364	BO2G001000.1,BO4G173040.1,BO8G114360.1,BO4G058480.1,BO3G024580.1,BO9G135010.1,BO7G106290.1,BO3G157370.1,BO2G018260.1,BO9G152600.1,BO4G185940.1,BO2G028630.1,BO3G094230.1,BO7G010000.1,BO4G035130.1,BO3G048670.1,BO2G023780.1,BO9G106040.1,BO2G097360.1,BO1G057370.1,BO6G125790.1,BO9G179020.1,BO2G006730.1,BO8G115080.1,BO5G005590.1,BO4G185950.1,BO4G046160.1,BO4G035120.1,BO8G082020.1,BO8G082030.1,BO4G17303…
GO:BP	aromatic compound biosynthetic process	GO:0019438	FALSE	6.18027e-25	24.209	3913	33	33	25364	BO2G001000.1,BO4G173040.1,BO8G114360.1,BO4G058480.1,BO3G024580.1,BO9G135010.1,BO7G106290.1,BO3G157370.1,BO2G018260.1,BO9G152600.1,BO4G185940.1,BO2G028630.1,BO3G094230.1,BO7G010000.1,BO4G035130.1,BO3G048670.1,BO2G023780.1,BO9G106040.1,BO2G097360.1,BO1G057370.1,BO6G125790.1,BO9G179020.1,BO2G006730.1,BO8G115080.1,BO5G005590.1,BO4G185950.1,BO4G046160.1,BO4G035120.1,BO8G082020.1,BO8G082030.1,BO4G17303…
GO:BP	regulation of macromolecule metabolic process	GO:0060255	FALSE	6.23282e-25	24.2053	3914	33	33	25364	BO2G001000.1,BO4G173040.1,BO8G114360.1,BO4G058480.1,BO3G024580.1,BO9G135010.1,BO7G106290.1,BO3G157370.1,BO2G018260.1,BO9G152600.1,BO4G185940.1,BO2G028630.1,BO3G094230.1,BO7G010000.1,BO4G035130.1,BO3G048670.1,BO2G023780.1,BO9G106040.1,BO2G097360.1,BO1G057370.1,BO6G125790.1,BO9G179020.1,BO2G006730.1,BO8G115080.1,BO5G005590.1,BO4G185950.1,BO4G046160.1,BO4G035120.1,BO8G082020.1,BO8G082030.1,BO4G17303…
GO:BP	organic cyclic compound biosynthetic process	GO:1901362	FALSE	1.68138e-24	23.7743	4033	33	33	25364	BO2G001000.1,BO4G173040.1,BO8G114360.1,BO4G058480.1,BO3G024580.1,BO9G135010.1,BO7G106290.1,BO3G157370.1,BO2G018260.1,BO9G152600.1,BO4G185940.1,BO2G028630.1,BO3G094230.1,BO7G010000.1,BO4G035130.1,BO3G048670.1,BO2G023780.1,BO9G106040.1,BO2G097360.1,BO1G057370.1,BO6G125790.1,BO9G179020.1,BO2G006730.1,BO8G115080.1,BO5G005590.1,BO4G185950.1,BO4G046160.1,BO4G035120.1,BO8G082020.1,BO8G082030.1,BO4G17303…
GO:BP	regulation of metabolic process	GO:0019222	FALSE	1.73753e-24	23.7601	4037	33	33	25364	BO2G001000.1,BO4G173040.1,BO8G114360.1,BO4G058480.1,BO3G024580.1,BO9G135010.1,BO7G106290.1,BO3G157370.1,BO2G018260.1,BO9G152600.1,BO4G185940.1,BO2G028630.1,BO3G094230.1,BO7G010000.1,BO4G035130.1,BO3G048670.1,BO2G023780.1,BO9G106040.1,BO2G097360.1,BO1G057370.1,BO6G125790.1,BO9G179020.1,BO2G006730.1,BO8G115080.1,BO5G005590.1,BO4G185950.1,BO4G046160.1,BO4G035120.1,BO8G082020.1,BO8G082030.1,BO4G17303…
GO:BP	RNA metabolic process	GO:0016070	FALSE	7.11755e-22	21.1477	4841	33	33	25364	BO2G001000.1,BO4G173040.1,BO8G114360.1,BO4G058480.1,BO3G024580.1,BO9G135010.1,BO7G106290.1,BO3G157370.1,BO2G018260.1,BO9G152600.1,BO4G185940.1,BO2G028630.1,BO3G094230.1,BO7G010000.1,BO4G035130.1,BO3G048670.1,BO2G023780.1,BO9G106040.1,BO2G097360.1,BO1G057370.1,BO6G125790.1,BO9G179020.1,BO2G006730.1,BO8G115080.1,BO5G005590.1,BO4G185950.1,BO4G046160.1,BO4G035120.1,BO8G082020.1,BO8G082030.1,BO4G17303…
GO:BP	macromolecule biosynthetic process	GO:0009059	FALSE	1.57983e-21	20.8014	4959	33	33	25364	BO2G001000.1,BO4G173040.1,BO8G114360.1,BO4G058480.1,BO3G024580.1,BO9G135010.1,BO7G106290.1,BO3G157370.1,BO2G018260.1,BO9G152600.1,BO4G185940.1,BO2G028630.1,BO3G094230.1,BO7G010000.1,BO4G035130.1,BO3G048670.1,BO2G023780.1,BO9G106040.1,BO2G097360.1,BO1G057370.1,BO6G125790.1,BO9G179020.1,BO2G006730.1,BO8G115080.1,BO5G005590.1,BO4G185950.1,BO4G046160.1,BO4G035120.1,BO8G082020.1,BO8G082030.1,BO4G17303…
GO:BP	regulation of cellular process	GO:0050794	FALSE	1.91623e-21	20.7176	4988	33	33	25364	BO2G001000.1,BO4G173040.1,BO8G114360.1,BO4G058480.1,BO3G024580.1,BO9G135010.1,BO7G106290.1,BO3G157370.1,BO2G018260.1,BO9G152600.1,BO4G185940.1,BO2G028630.1,BO3G094230.1,BO7G010000.1,BO4G035130.1,BO3G048670.1,BO2G023780.1,BO9G106040.1,BO2G097360.1,BO1G057370.1,BO6G125790.1,BO9G179020.1,BO2G006730.1,BO8G115080.1,BO5G005590.1,BO4G185950.1,BO4G046160.1,BO4G035120.1,BO8G082020.1,BO8G082030.1,BO4G17303…
GO:BP	cellular nitrogen compound biosynthetic process	GO:0044271	FALSE	2.73693e-21	20.5627	5042	33	33	25364	BO2G001000.1,BO4G173040.1,BO8G114360.1,BO4G058480.1,BO3G024580.1,BO9G135010.1,BO7G106290.1,BO3G157370.1,BO2G018260.1,BO9G152600.1,BO4G185940.1,BO2G028630.1,BO3G094230.1,BO7G010000.1,BO4G035130.1,BO3G048670.1,BO2G023780.1,BO9G106040.1,BO2G097360.1,BO1G057370.1,BO6G125790.1,BO9G179020.1,BO2G006730.1,BO8G115080.1,BO5G005590.1,BO4G185950.1,BO4G046160.1,BO4G035120.1,BO8G082020.1,BO8G082030.1,BO4G17303…
GO:BP	gene expression	GO:0010467	FALSE	1.67181e-19	18.7768	5709	33	33	25364	BO2G001000.1,BO4G173040.1,BO8G114360.1,BO4G058480.1,BO3G024580.1,BO9G135010.1,BO7G106290.1,BO3G157370.1,BO2G018260.1,BO9G152600.1,BO4G185940.1,BO2G028630.1,BO3G094230.1,BO7G010000.1,BO4G035130.1,BO3G048670.1,BO2G023780.1,BO9G106040.1,BO2G097360.1,BO1G057370.1,BO6G125790.1,BO9G179020.1,BO2G006730.1,BO8G115080.1,BO5G005590.1,BO4G185950.1,BO4G046160.1,BO4G035120.1,BO8G082020.1,BO8G082030.1,BO4G17303…
GO:BP	regulation of biological process	GO:0050789	FALSE	4.24388e-19	18.3722	5872	33	33	25364	BO2G001000.1,BO4G173040.1,BO8G114360.1,BO4G058480.1,BO3G024580.1,BO9G135010.1,BO7G106290.1,BO3G157370.1,BO2G018260.1,BO9G152600.1,BO4G185940.1,BO2G028630.1,BO3G094230.1,BO7G010000.1,BO4G035130.1,BO3G048670.1,BO2G023780.1,BO9G106040.1,BO2G097360.1,BO1G057370.1,BO6G125790.1,BO9G179020.1,BO2G006730.1,BO8G115080.1,BO5G005590.1,BO4G185950.1,BO4G046160.1,BO4G035120.1,BO8G082020.1,BO8G082030.1,BO4G17303…
GO:BP	nucleic acid metabolic process	GO:0090304	FALSE	1.25775e-18	17.9004	6068	33	33	25364	BO2G001000.1,BO4G173040.1,BO8G114360.1,BO4G058480.1,BO3G024580.1,BO9G135010.1,BO7G106290.1,BO3G157370.1,BO2G018260.1,BO9G152600.1,BO4G185940.1,BO2G028630.1,BO3G094230.1,BO7G010000.1,BO4G035130.1,BO3G048670.1,BO2G023780.1,BO9G106040.1,BO2G097360.1,BO1G057370.1,BO6G125790.1,BO9G179020.1,BO2G006730.1,BO8G115080.1,BO5G005590.1,BO4G185950.1,BO4G046160.1,BO4G035120.1,BO8G082020.1,BO8G082030.1,BO4G17303…
GO:BP	cellular biosynthetic process	GO:0044249	FALSE	1.91922e-18	17.7169	6146	33	33	25364	BO2G001000.1,BO4G173040.1,BO8G114360.1,BO4G058480.1,BO3G024580.1,BO9G135010.1,BO7G106290.1,BO3G157370.1,BO2G018260.1,BO9G152600.1,BO4G185940.1,BO2G028630.1,BO3G094230.1,BO7G010000.1,BO4G035130.1,BO3G048670.1,BO2G023780.1,BO9G106040.1,BO2G097360.1,BO1G057370.1,BO6G125790.1,BO9G179020.1,BO2G006730.1,BO8G115080.1,BO5G005590.1,BO4G185950.1,BO4G046160.1,BO4G035120.1,BO8G082020.1,BO8G082030.1,BO4G17303…
GO:BP	biological regulation	GO:0065007	FALSE	6.11233e-18	17.2138	6365	33	33	25364	BO2G001000.1,BO4G173040.1,BO8G114360.1,BO4G058480.1,BO3G024580.1,BO9G135010.1,BO7G106290.1,BO3G157370.1,BO2G018260.1,BO9G152600.1,BO4G185940.1,BO2G028630.1,BO3G094230.1,BO7G010000.1,BO4G035130.1,BO3G048670.1,BO2G023780.1,BO9G106040.1,BO2G097360.1,BO1G057370.1,BO6G125790.1,BO9G179020.1,BO2G006730.1,BO8G115080.1,BO5G005590.1,BO4G185950.1,BO4G046160.1,BO4G035120.1,BO8G082020.1,BO8G082030.1,BO4G17303…
GO:BP	nucleobase-containing compound metabolic process	GO:0006139	FALSE	1.67548e-17	16.7759	6562	33	33	25364	BO2G001000.1,BO4G173040.1,BO8G114360.1,BO4G058480.1,BO3G024580.1,BO9G135010.1,BO7G106290.1,BO3G157370.1,BO2G018260.1,BO9G152600.1,BO4G185940.1,BO2G028630.1,BO3G094230.1,BO7G010000.1,BO4G035130.1,BO3G048670.1,BO2G023780.1,BO9G106040.1,BO2G097360.1,BO1G057370.1,BO6G125790.1,BO9G179020.1,BO2G006730.1,BO8G115080.1,BO5G005590.1,BO4G185950.1,BO4G046160.1,BO4G035120.1,BO8G082020.1,BO8G082030.1,BO4G17303…
GO:BP	organic substance biosynthetic process	GO:1901576	FALSE	3.38506e-17	16.4704	6703	33	33	25364	BO2G001000.1,BO4G173040.1,BO8G114360.1,BO4G058480.1,BO3G024580.1,BO9G135010.1,BO7G106290.1,BO3G157370.1,BO2G018260.1,BO9G152600.1,BO4G185940.1,BO2G028630.1,BO3G094230.1,BO7G010000.1,BO4G035130.1,BO3G048670.1,BO2G023780.1,BO9G106040.1,BO2G097360.1,BO1G057370.1,BO6G125790.1,BO9G179020.1,BO2G006730.1,BO8G115080.1,BO5G005590.1,BO4G185950.1,BO4G046160.1,BO4G035120.1,BO8G082020.1,BO8G082030.1,BO4G17303…
GO:BP	heterocycle metabolic process	GO:0046483	FALSE	8.45147e-17	16.0731	6891	33	33	25364	BO2G001000.1,BO4G173040.1,BO8G114360.1,BO4G058480.1,BO3G024580.1,BO9G135010.1,BO7G106290.1,BO3G157370.1,BO2G018260.1,BO9G152600.1,BO4G185940.1,BO2G028630.1,BO3G094230.1,BO7G010000.1,BO4G035130.1,BO3G048670.1,BO2G023780.1,BO9G106040.1,BO2G097360.1,BO1G057370.1,BO6G125790.1,BO9G179020.1,BO2G006730.1,BO8G115080.1,BO5G005590.1,BO4G185950.1,BO4G046160.1,BO4G035120.1,BO8G082020.1,BO8G082030.1,BO4G17303…
GO:BP	biosynthetic process	GO:0009058	FALSE	9.89829e-17	16.0044	6924	33	33	25364	BO2G001000.1,BO4G173040.1,BO8G114360.1,BO4G058480.1,BO3G024580.1,BO9G135010.1,BO7G106290.1,BO3G157370.1,BO2G018260.1,BO9G152600.1,BO4G185940.1,BO2G028630.1,BO3G094230.1,BO7G010000.1,BO4G035130.1,BO3G048670.1,BO2G023780.1,BO9G106040.1,BO2G097360.1,BO1G057370.1,BO6G125790.1,BO9G179020.1,BO2G006730.1,BO8G115080.1,BO5G005590.1,BO4G185950.1,BO4G046160.1,BO4G035120.1,BO8G082020.1,BO8G082030.1,BO4G17303…
GO:BP	cellular aromatic compound metabolic process	GO:0006725	FALSE	1.35468e-16	15.8682	6990	33	33	25364	BO2G001000.1,BO4G173040.1,BO8G114360.1,BO4G058480.1,BO3G024580.1,BO9G135010.1,BO7G106290.1,BO3G157370.1,BO2G018260.1,BO9G152600.1,BO4G185940.1,BO2G028630.1,BO3G094230.1,BO7G010000.1,BO4G035130.1,BO3G048670.1,BO2G023780.1,BO9G106040.1,BO2G097360.1,BO1G057370.1,BO6G125790.1,BO9G179020.1,BO2G006730.1,BO8G115080.1,BO5G005590.1,BO4G185950.1,BO4G046160.1,BO4G035120.1,BO8G082020.1,BO8G082030.1,BO4G17303…
GO:BP	organic cyclic compound metabolic process	GO:1901360	FALSE	1.83991e-16	15.7352	7055	33	33	25364	BO2G001000.1,BO4G173040.1,BO8G114360.1,BO4G058480.1,BO3G024580.1,BO9G135010.1,BO7G106290.1,BO3G157370.1,BO2G018260.1,BO9G152600.1,BO4G185940.1,BO2G028630.1,BO3G094230.1,BO7G010000.1,BO4G035130.1,BO3G048670.1,BO2G023780.1,BO9G106040.1,BO2G097360.1,BO1G057370.1,BO6G125790.1,BO9G179020.1,BO2G006730.1,BO8G115080.1,BO5G005590.1,BO4G185950.1,BO4G046160.1,BO4G035120.1,BO8G082020.1,BO8G082030.1,BO4G17303…
GO:BP	cellular nitrogen compound metabolic process	GO:0034641	FALSE	5.17598e-15	14.286	7804	33	33	25364	BO2G001000.1,BO4G173040.1,BO8G114360.1,BO4G058480.1,BO3G024580.1,BO9G135010.1,BO7G106290.1,BO3G157370.1,BO2G018260.1,BO9G152600.1,BO4G185940.1,BO2G028630.1,BO3G094230.1,BO7G010000.1,BO4G035130.1,BO3G048670.1,BO2G023780.1,BO9G106040.1,BO2G097360.1,BO1G057370.1,BO6G125790.1,BO9G179020.1,BO2G006730.1,BO8G115080.1,BO5G005590.1,BO4G185950.1,BO4G046160.1,BO4G035120.1,BO8G082020.1,BO8G082030.1,BO4G17303…
GO:BP	cellular metabolic process	GO:0044237	FALSE	3.28656e-08	7.48326	12535	33	33	25364	BO2G001000.1,BO4G173040.1,BO8G114360.1,BO4G058480.1,BO3G024580.1,BO9G135010.1,BO7G106290.1,BO3G157370.1,BO2G018260.1,BO9G152600.1,BO4G185940.1,BO2G028630.1,BO3G094230.1,BO7G010000.1,BO4G035130.1,BO3G048670.1,BO2G023780.1,BO9G106040.1,BO2G097360.1,BO1G057370.1,BO6G125790.1,BO9G179020.1,BO2G006730.1,BO8G115080.1,BO5G005590.1,BO4G185950.1,BO4G046160.1,BO4G035120.1,BO8G082020.1,BO8G082030.1,BO4G17303…
GO:BP	macromolecule metabolic process	GO:0043170	FALSE	3.63226e-08	7.43982	12573	33	33	25364	BO2G001000.1,BO4G173040.1,BO8G114360.1,BO4G058480.1,BO3G024580.1,BO9G135010.1,BO7G106290.1,BO3G157370.1,BO2G018260.1,BO9G152600.1,BO4G185940.1,BO2G028630.1,BO3G094230.1,BO7G010000.1,BO4G035130.1,BO3G048670.1,BO2G023780.1,BO9G106040.1,BO2G097360.1,BO1G057370.1,BO6G125790.1,BO9G179020.1,BO2G006730.1,BO8G115080.1,BO5G005590.1,BO4G185950.1,BO4G046160.1,BO4G035120.1,BO8G082020.1,BO8G082030.1,BO4G17303…
GO:BP	nitrogen compound metabolic process	GO:0006807	FALSE	1.85938e-07	6.73063	13210	33	33	25364	BO2G001000.1,BO4G173040.1,BO8G114360.1,BO4G058480.1,BO3G024580.1,BO9G135010.1,BO7G106290.1,BO3G157370.1,BO2G018260.1,BO9G152600.1,BO4G185940.1,BO2G028630.1,BO3G094230.1,BO7G010000.1,BO4G035130.1,BO3G048670.1,BO2G023780.1,BO9G106040.1,BO2G097360.1,BO1G057370.1,BO6G125790.1,BO9G179020.1,BO2G006730.1,BO8G115080.1,BO5G005590.1,BO4G185950.1,BO4G046160.1,BO4G035120.1,BO8G082020.1,BO8G082030.1,BO4G17303…
GO:BP	primary metabolic process	GO:0044238	FALSE	2.94013e-05	4.53163	15398	33	33	25364	BO2G001000.1,BO4G173040.1,BO8G114360.1,BO4G058480.1,BO3G024580.1,BO9G135010.1,BO7G106290.1,BO3G157370.1,BO2G018260.1,BO9G152600.1,BO4G185940.1,BO2G028630.1,BO3G094230.1,BO7G010000.1,BO4G035130.1,BO3G048670.1,BO2G023780.1,BO9G106040.1,BO2G097360.1,BO1G057370.1,BO6G125790.1,BO9G179020.1,BO2G006730.1,BO8G115080.1,BO5G005590.1,BO4G185950.1,BO4G046160.1,BO4G035120.1,BO8G082020.1,BO8G082030.1,BO4G17303…
GO:BP	organic substance metabolic process	GO:0071704	FALSE	0.000234519	3.62982	16397	33	33	25364	BO2G001000.1,BO4G173040.1,BO8G114360.1,BO4G058480.1,BO3G024580.1,BO9G135010.1,BO7G106290.1,BO3G157370.1,BO2G018260.1,BO9G152600.1,BO4G185940.1,BO2G028630.1,BO3G094230.1,BO7G010000.1,BO4G035130.1,BO3G048670.1,BO2G023780.1,BO9G106040.1,BO2G097360.1,BO1G057370.1,BO6G125790.1,BO9G179020.1,BO2G006730.1,BO8G115080.1,BO5G005590.1,BO4G185950.1,BO4G046160.1,BO4G035120.1,BO8G082020.1,BO8G082030.1,BO4G17303…
GO:BP	metabolic process	GO:0008152	FALSE	0.0016891	2.77234	17407	33	33	25364	BO2G001000.1,BO4G173040.1,BO8G114360.1,BO4G058480.1,BO3G024580.1,BO9G135010.1,BO7G106290.1,BO3G157370.1,BO2G018260.1,BO9G152600.1,BO4G185940.1,BO2G028630.1,BO3G094230.1,BO7G010000.1,BO4G035130.1,BO3G048670.1,BO2G023780.1,BO9G106040.1,BO2G097360.1,BO1G057370.1,BO6G125790.1,BO9G179020.1,BO2G006730.1,BO8G115080.1,BO5G005590.1,BO4G185950.1,BO4G046160.1,BO4G035120.1,BO8G082020.1,BO8G082030.1,BO4G17303…
GO:BP	cellular process	GO:0009987	FALSE	0.0244512	1.6117	18874	33	33	25364	BO2G001000.1,BO4G173040.1,BO8G114360.1,BO4G058480.1,BO3G024580.1,BO9G135010.1,BO7G106290.1,BO3G157370.1,BO2G018260.1,BO9G152600.1,BO4G185940.1,BO2G028630.1,BO3G094230.1,BO7G010000.1,BO4G035130.1,BO3G048670.1,BO2G023780.1,BO9G106040.1,BO2G097360.1,BO1G057370.1,BO6G125790.1,BO9G179020.1,BO2G006730.1,BO8G115080.1,BO5G005590.1,BO4G185950.1,BO4G046160.1,BO4G035120.1,BO8G082020.1,BO8G082030.1,BO4G17303…
GO:CC	nucleus	GO:0005634	TRUE	1.95134e-16	15.7097	5977	30	30	22885	BO2G001000.1,BO4G173040.1,BO8G114360.1,BO4G058480.1,BO3G024580.1,BO9G135010.1,BO7G106290.1,BO3G157370.1,BO2G018260.1,BO9G152600.1,BO4G185940.1,BO2G028630.1,BO3G094230.1,BO7G010000.1,BO4G035130.1,BO3G048670.1,BO2G023780.1,BO9G106040.1,BO2G097360.1,BO1G057370.1,BO6G125790.1,BO9G179020.1,BO2G006730.1,BO8G115080.1,BO5G005590.1,BO4G185950.1,BO4G046160.1,BO4G035120.1,BO8G082020.1,BO8G082030.1
GO:CC	intracellular membrane-bounded organelle	GO:0043231	FALSE	2.51527e-09	8.59942	10305	30	30	22885	BO2G001000.1,BO4G173040.1,BO8G114360.1,BO4G058480.1,BO3G024580.1,BO9G135010.1,BO7G106290.1,BO3G157370.1,BO2G018260.1,BO9G152600.1,BO4G185940.1,BO2G028630.1,BO3G094230.1,BO7G010000.1,BO4G035130.1,BO3G048670.1,BO2G023780.1,BO9G106040.1,BO2G097360.1,BO1G057370.1,BO6G125790.1,BO9G179020.1,BO2G006730.1,BO8G115080.1,BO5G005590.1,BO4G185950.1,BO4G046160.1,BO4G035120.1,BO8G082020.1,BO8G082030.1
GO:CC	membrane-bounded organelle	GO:0043227	FALSE	2.61998e-09	8.5817	10319	30	30	22885	BO2G001000.1,BO4G173040.1,BO8G114360.1,BO4G058480.1,BO3G024580.1,BO9G135010.1,BO7G106290.1,BO3G157370.1,BO2G018260.1,BO9G152600.1,BO4G185940.1,BO2G028630.1,BO3G094230.1,BO7G010000.1,BO4G035130.1,BO3G048670.1,BO2G023780.1,BO9G106040.1,BO2G097360.1,BO1G057370.1,BO6G125790.1,BO9G179020.1,BO2G006730.1,BO8G115080.1,BO5G005590.1,BO4G185950.1,BO4G046160.1,BO4G035120.1,BO8G082020.1,BO8G082030.1
GO:CC	intracellular organelle	GO:0043229	FALSE	6.8991e-08	7.16121	11506	30	30	22885	BO2G001000.1,BO4G173040.1,BO8G114360.1,BO4G058480.1,BO3G024580.1,BO9G135010.1,BO7G106290.1,BO3G157370.1,BO2G018260.1,BO9G152600.1,BO4G185940.1,BO2G028630.1,BO3G094230.1,BO7G010000.1,BO4G035130.1,BO3G048670.1,BO2G023780.1,BO9G106040.1,BO2G097360.1,BO1G057370.1,BO6G125790.1,BO9G179020.1,BO2G006730.1,BO8G115080.1,BO5G005590.1,BO4G185950.1,BO4G046160.1,BO4G035120.1,BO8G082020.1,BO8G082030.1
GO:CC	organelle	GO:0043226	FALSE	7.15576e-08	7.14534	11520	30	30	22885	BO2G001000.1,BO4G173040.1,BO8G114360.1,BO4G058480.1,BO3G024580.1,BO9G135010.1,BO7G106290.1,BO3G157370.1,BO2G018260.1,BO9G152600.1,BO4G185940.1,BO2G028630.1,BO3G094230.1,BO7G010000.1,BO4G035130.1,BO3G048670.1,BO2G023780.1,BO9G106040.1,BO2G097360.1,BO1G057370.1,BO6G125790.1,BO9G179020.1,BO2G006730.1,BO8G115080.1,BO5G005590.1,BO4G185950.1,BO4G046160.1,BO4G035120.1,BO8G082020.1,BO8G082030.1
GO:CC	intracellular anatomical structure	GO:0005622	FALSE	3.63115e-06	5.43996	13129	30	30	22885	BO2G001000.1,BO4G173040.1,BO8G114360.1,BO4G058480.1,BO3G024580.1,BO9G135010.1,BO7G106290.1,BO3G157370.1,BO2G018260.1,BO9G152600.1,BO4G185940.1,BO2G028630.1,BO3G094230.1,BO7G010000.1,BO4G035130.1,BO3G048670.1,BO2G023780.1,BO9G106040.1,BO2G097360.1,BO1G057370.1,BO6G125790.1,BO9G179020.1,BO2G006730.1,BO8G115080.1,BO5G005590.1,BO4G185950.1,BO4G046160.1,BO4G035120.1,BO8G082020.1,BO8G082030.1
