# Supplementary material for: Phylogenomic curation of Ovate Family Proteins (OFPs) in the U’s Triangle of Brassica L. indicates stress-induced growth modulation
Source: PLoS One. 2024 Jan 26;19(1):e0297473. doi: 10.1371/journal.pone.0297473 (PMC10817133; doi:10.1371/journal.pone.0297473)
Supplement: S1 Dataset — (ZIP) [file pone.0297473.s009.zip › S1 Dataset/GO & KEGG/B. rapa/Bra.xlsx]

## Sheet: gProfiler_brapa_4-29-2023_4-26-
source	term_name	term_id	highlighted	adjusted_p_value	negative_log10_of_adjusted_p_value	term_size	query_size	intersection_size	effective_domain_size	intersections
GO:MF	DNA binding	GO:0003677	TRUE	0.000268067	3.57176	2440	6	6	22484	BRA040948.1-P,BRA021632.1-P,BRA018316.1-P,BRA022796.1-P,BRA031546.1-P,BRA002657.1-P
GO:MF	nucleic acid binding	GO:0003676	FALSE	0.00640285	2.19363	4139	6	6	22484	BRA040948.1-P,BRA021632.1-P,BRA018316.1-P,BRA022796.1-P,BRA031546.1-P,BRA002657.1-P
GO:BP	negative regulation of nucleic acid-templated transcription	GO:1903507	TRUE	4.70562e-81	80.3274	50	31	31	15872	BRA040948.1-P,BRA021632.1-P,BRA018316.1-P,BRA022796.1-P,BRA031546.1-P,BRA002657.1-P,BRA013354.1-P,BRA012575.1-P,BRA020989.1-P,BRA020055.1-P,BRA017266.1-P,BRA002252.1-P,BRA024464.1-P,BRA039604.1-P,BRA005303.1-P,BRA000786.1-P,BRA002399.1-P,BRA020178.1-P,BRA035202.1-P,BRA032464.1-P,BRA008500.1-P,BRA036908.1-P,BRA009428.1-P,BRA017265.1-P,BRA005302.1-P,BRA005611.1-P,BRA006930.1-P,BRA006932.1-P,BRA0216…
GO:BP	negative regulation of RNA biosynthetic process	GO:1902679	FALSE	4.70562e-81	80.3274	50	31	31	15872	BRA040948.1-P,BRA021632.1-P,BRA018316.1-P,BRA022796.1-P,BRA031546.1-P,BRA002657.1-P,BRA013354.1-P,BRA012575.1-P,BRA020989.1-P,BRA020055.1-P,BRA017266.1-P,BRA002252.1-P,BRA024464.1-P,BRA039604.1-P,BRA005303.1-P,BRA000786.1-P,BRA002399.1-P,BRA020178.1-P,BRA035202.1-P,BRA032464.1-P,BRA008500.1-P,BRA036908.1-P,BRA009428.1-P,BRA017265.1-P,BRA005302.1-P,BRA005611.1-P,BRA006930.1-P,BRA006932.1-P,BRA0216…
GO:BP	negative regulation of DNA-templated transcription	GO:0045892	FALSE	4.70562e-81	80.3274	50	31	31	15872	BRA040948.1-P,BRA021632.1-P,BRA018316.1-P,BRA022796.1-P,BRA031546.1-P,BRA002657.1-P,BRA013354.1-P,BRA012575.1-P,BRA020989.1-P,BRA020055.1-P,BRA017266.1-P,BRA002252.1-P,BRA024464.1-P,BRA039604.1-P,BRA005303.1-P,BRA000786.1-P,BRA002399.1-P,BRA020178.1-P,BRA035202.1-P,BRA032464.1-P,BRA008500.1-P,BRA036908.1-P,BRA009428.1-P,BRA017265.1-P,BRA005302.1-P,BRA005611.1-P,BRA006930.1-P,BRA006932.1-P,BRA0216…
GO:BP	negative regulation of RNA metabolic process	GO:0051253	FALSE	2.97126e-80	79.5271	52	31	31	15872	BRA040948.1-P,BRA021632.1-P,BRA018316.1-P,BRA022796.1-P,BRA031546.1-P,BRA002657.1-P,BRA013354.1-P,BRA012575.1-P,BRA020989.1-P,BRA020055.1-P,BRA017266.1-P,BRA002252.1-P,BRA024464.1-P,BRA039604.1-P,BRA005303.1-P,BRA000786.1-P,BRA002399.1-P,BRA020178.1-P,BRA035202.1-P,BRA032464.1-P,BRA008500.1-P,BRA036908.1-P,BRA009428.1-P,BRA017265.1-P,BRA005302.1-P,BRA005611.1-P,BRA006930.1-P,BRA006932.1-P,BRA0216…
GO:BP	negative regulation of nucleobase-containing compound metabolic process	GO:0045934	FALSE	1.68058e-79	78.7745	54	31	31	15872	BRA040948.1-P,BRA021632.1-P,BRA018316.1-P,BRA022796.1-P,BRA031546.1-P,BRA002657.1-P,BRA013354.1-P,BRA012575.1-P,BRA020989.1-P,BRA020055.1-P,BRA017266.1-P,BRA002252.1-P,BRA024464.1-P,BRA039604.1-P,BRA005303.1-P,BRA000786.1-P,BRA002399.1-P,BRA020178.1-P,BRA035202.1-P,BRA032464.1-P,BRA008500.1-P,BRA036908.1-P,BRA009428.1-P,BRA017265.1-P,BRA005302.1-P,BRA005611.1-P,BRA006930.1-P,BRA006932.1-P,BRA0216…
GO:BP	negative regulation of macromolecule biosynthetic process	GO:0010558	FALSE	3.44511e-74	73.4628	72	31	31	15872	BRA040948.1-P,BRA021632.1-P,BRA018316.1-P,BRA022796.1-P,BRA031546.1-P,BRA002657.1-P,BRA013354.1-P,BRA012575.1-P,BRA020989.1-P,BRA020055.1-P,BRA017266.1-P,BRA002252.1-P,BRA024464.1-P,BRA039604.1-P,BRA005303.1-P,BRA000786.1-P,BRA002399.1-P,BRA020178.1-P,BRA035202.1-P,BRA032464.1-P,BRA008500.1-P,BRA036908.1-P,BRA009428.1-P,BRA017265.1-P,BRA005302.1-P,BRA005611.1-P,BRA006930.1-P,BRA006932.1-P,BRA0216…
GO:BP	negative regulation of cellular biosynthetic process	GO:0031327	FALSE	3.44511e-74	73.4628	72	31	31	15872	BRA040948.1-P,BRA021632.1-P,BRA018316.1-P,BRA022796.1-P,BRA031546.1-P,BRA002657.1-P,BRA013354.1-P,BRA012575.1-P,BRA020989.1-P,BRA020055.1-P,BRA017266.1-P,BRA002252.1-P,BRA024464.1-P,BRA039604.1-P,BRA005303.1-P,BRA000786.1-P,BRA002399.1-P,BRA020178.1-P,BRA035202.1-P,BRA032464.1-P,BRA008500.1-P,BRA036908.1-P,BRA009428.1-P,BRA017265.1-P,BRA005302.1-P,BRA005611.1-P,BRA006930.1-P,BRA006932.1-P,BRA0216…
GO:BP	negative regulation of biosynthetic process	GO:0009890	FALSE	3.44511e-74	73.4628	72	31	31	15872	BRA040948.1-P,BRA021632.1-P,BRA018316.1-P,BRA022796.1-P,BRA031546.1-P,BRA002657.1-P,BRA013354.1-P,BRA012575.1-P,BRA020989.1-P,BRA020055.1-P,BRA017266.1-P,BRA002252.1-P,BRA024464.1-P,BRA039604.1-P,BRA005303.1-P,BRA000786.1-P,BRA002399.1-P,BRA020178.1-P,BRA035202.1-P,BRA032464.1-P,BRA008500.1-P,BRA036908.1-P,BRA009428.1-P,BRA017265.1-P,BRA005302.1-P,BRA005611.1-P,BRA006930.1-P,BRA006932.1-P,BRA0216…
GO:BP	negative regulation of cellular metabolic process	GO:0031324	FALSE	1.03223e-69	68.9862	94	31	31	15872	BRA040948.1-P,BRA021632.1-P,BRA018316.1-P,BRA022796.1-P,BRA031546.1-P,BRA002657.1-P,BRA013354.1-P,BRA012575.1-P,BRA020989.1-P,BRA020055.1-P,BRA017266.1-P,BRA002252.1-P,BRA024464.1-P,BRA039604.1-P,BRA005303.1-P,BRA000786.1-P,BRA002399.1-P,BRA020178.1-P,BRA035202.1-P,BRA032464.1-P,BRA008500.1-P,BRA036908.1-P,BRA009428.1-P,BRA017265.1-P,BRA005302.1-P,BRA005611.1-P,BRA006930.1-P,BRA006932.1-P,BRA0216…
GO:BP	negative regulation of nitrogen compound metabolic process	GO:0051172	FALSE	3.32586e-69	68.4781	97	31	31	15872	BRA040948.1-P,BRA021632.1-P,BRA018316.1-P,BRA022796.1-P,BRA031546.1-P,BRA002657.1-P,BRA013354.1-P,BRA012575.1-P,BRA020989.1-P,BRA020055.1-P,BRA017266.1-P,BRA002252.1-P,BRA024464.1-P,BRA039604.1-P,BRA005303.1-P,BRA000786.1-P,BRA002399.1-P,BRA020178.1-P,BRA035202.1-P,BRA032464.1-P,BRA008500.1-P,BRA036908.1-P,BRA009428.1-P,BRA017265.1-P,BRA005302.1-P,BRA005611.1-P,BRA006930.1-P,BRA006932.1-P,BRA0216…
GO:BP	negative regulation of cellular process	GO:0048523	FALSE	1.53029e-62	61.8152	149	31	31	15872	BRA040948.1-P,BRA021632.1-P,BRA018316.1-P,BRA022796.1-P,BRA031546.1-P,BRA002657.1-P,BRA013354.1-P,BRA012575.1-P,BRA020989.1-P,BRA020055.1-P,BRA017266.1-P,BRA002252.1-P,BRA024464.1-P,BRA039604.1-P,BRA005303.1-P,BRA000786.1-P,BRA002399.1-P,BRA020178.1-P,BRA035202.1-P,BRA032464.1-P,BRA008500.1-P,BRA036908.1-P,BRA009428.1-P,BRA017265.1-P,BRA005302.1-P,BRA005611.1-P,BRA006930.1-P,BRA006932.1-P,BRA0216…
GO:BP	negative regulation of macromolecule metabolic process	GO:0010605	FALSE	6.29837e-61	60.2008	166	31	31	15872	BRA040948.1-P,BRA021632.1-P,BRA018316.1-P,BRA022796.1-P,BRA031546.1-P,BRA002657.1-P,BRA013354.1-P,BRA012575.1-P,BRA020989.1-P,BRA020055.1-P,BRA017266.1-P,BRA002252.1-P,BRA024464.1-P,BRA039604.1-P,BRA005303.1-P,BRA000786.1-P,BRA002399.1-P,BRA020178.1-P,BRA035202.1-P,BRA032464.1-P,BRA008500.1-P,BRA036908.1-P,BRA009428.1-P,BRA017265.1-P,BRA005302.1-P,BRA005611.1-P,BRA006930.1-P,BRA006932.1-P,BRA0216…
GO:BP	negative regulation of metabolic process	GO:0009892	FALSE	6.29837e-61	60.2008	166	31	31	15872	BRA040948.1-P,BRA021632.1-P,BRA018316.1-P,BRA022796.1-P,BRA031546.1-P,BRA002657.1-P,BRA013354.1-P,BRA012575.1-P,BRA020989.1-P,BRA020055.1-P,BRA017266.1-P,BRA002252.1-P,BRA024464.1-P,BRA039604.1-P,BRA005303.1-P,BRA000786.1-P,BRA002399.1-P,BRA020178.1-P,BRA035202.1-P,BRA032464.1-P,BRA008500.1-P,BRA036908.1-P,BRA009428.1-P,BRA017265.1-P,BRA005302.1-P,BRA005611.1-P,BRA006930.1-P,BRA006932.1-P,BRA0216…
GO:BP	negative regulation of biological process	GO:0048519	FALSE	7.5613e-56	55.1214	235	31	31	15872	BRA040948.1-P,BRA021632.1-P,BRA018316.1-P,BRA022796.1-P,BRA031546.1-P,BRA002657.1-P,BRA013354.1-P,BRA012575.1-P,BRA020989.1-P,BRA020055.1-P,BRA017266.1-P,BRA002252.1-P,BRA024464.1-P,BRA039604.1-P,BRA005303.1-P,BRA000786.1-P,BRA002399.1-P,BRA020178.1-P,BRA035202.1-P,BRA032464.1-P,BRA008500.1-P,BRA036908.1-P,BRA009428.1-P,BRA017265.1-P,BRA005302.1-P,BRA005611.1-P,BRA006930.1-P,BRA006932.1-P,BRA0216…
GO:BP	regulation of RNA biosynthetic process	GO:2001141	FALSE	5.09366e-26	25.293	2030	31	31	15872	BRA040948.1-P,BRA021632.1-P,BRA018316.1-P,BRA022796.1-P,BRA031546.1-P,BRA002657.1-P,BRA013354.1-P,BRA012575.1-P,BRA020989.1-P,BRA020055.1-P,BRA017266.1-P,BRA002252.1-P,BRA024464.1-P,BRA039604.1-P,BRA005303.1-P,BRA000786.1-P,BRA002399.1-P,BRA020178.1-P,BRA035202.1-P,BRA032464.1-P,BRA008500.1-P,BRA036908.1-P,BRA009428.1-P,BRA017265.1-P,BRA005302.1-P,BRA005611.1-P,BRA006930.1-P,BRA006932.1-P,BRA0216…
GO:BP	regulation of nucleic acid-templated transcription	GO:1903506	FALSE	5.09366e-26	25.293	2030	31	31	15872	BRA040948.1-P,BRA021632.1-P,BRA018316.1-P,BRA022796.1-P,BRA031546.1-P,BRA002657.1-P,BRA013354.1-P,BRA012575.1-P,BRA020989.1-P,BRA020055.1-P,BRA017266.1-P,BRA002252.1-P,BRA024464.1-P,BRA039604.1-P,BRA005303.1-P,BRA000786.1-P,BRA002399.1-P,BRA020178.1-P,BRA035202.1-P,BRA032464.1-P,BRA008500.1-P,BRA036908.1-P,BRA009428.1-P,BRA017265.1-P,BRA005302.1-P,BRA005611.1-P,BRA006930.1-P,BRA006932.1-P,BRA0216…
GO:BP	regulation of DNA-templated transcription	GO:0006355	FALSE	5.09366e-26	25.293	2030	31	31	15872	BRA040948.1-P,BRA021632.1-P,BRA018316.1-P,BRA022796.1-P,BRA031546.1-P,BRA002657.1-P,BRA013354.1-P,BRA012575.1-P,BRA020989.1-P,BRA020055.1-P,BRA017266.1-P,BRA002252.1-P,BRA024464.1-P,BRA039604.1-P,BRA005303.1-P,BRA000786.1-P,BRA002399.1-P,BRA020178.1-P,BRA035202.1-P,BRA032464.1-P,BRA008500.1-P,BRA036908.1-P,BRA009428.1-P,BRA017265.1-P,BRA005302.1-P,BRA005611.1-P,BRA006930.1-P,BRA006932.1-P,BRA0216…
GO:BP	regulation of RNA metabolic process	GO:0051252	FALSE	7.46521e-26	25.127	2055	31	31	15872	BRA040948.1-P,BRA021632.1-P,BRA018316.1-P,BRA022796.1-P,BRA031546.1-P,BRA002657.1-P,BRA013354.1-P,BRA012575.1-P,BRA020989.1-P,BRA020055.1-P,BRA017266.1-P,BRA002252.1-P,BRA024464.1-P,BRA039604.1-P,BRA005303.1-P,BRA000786.1-P,BRA002399.1-P,BRA020178.1-P,BRA035202.1-P,BRA032464.1-P,BRA008500.1-P,BRA036908.1-P,BRA009428.1-P,BRA017265.1-P,BRA005302.1-P,BRA005611.1-P,BRA006930.1-P,BRA006932.1-P,BRA0216…
GO:BP	regulation of macromolecule biosynthetic process	GO:0010556	FALSE	1.07278e-25	24.9695	2079	31	31	15872	BRA040948.1-P,BRA021632.1-P,BRA018316.1-P,BRA022796.1-P,BRA031546.1-P,BRA002657.1-P,BRA013354.1-P,BRA012575.1-P,BRA020989.1-P,BRA020055.1-P,BRA017266.1-P,BRA002252.1-P,BRA024464.1-P,BRA039604.1-P,BRA005303.1-P,BRA000786.1-P,BRA002399.1-P,BRA020178.1-P,BRA035202.1-P,BRA032464.1-P,BRA008500.1-P,BRA036908.1-P,BRA009428.1-P,BRA017265.1-P,BRA005302.1-P,BRA005611.1-P,BRA006930.1-P,BRA006932.1-P,BRA0216…
GO:BP	regulation of cellular biosynthetic process	GO:0031326	FALSE	1.10548e-25	24.9564	2081	31	31	15872	BRA040948.1-P,BRA021632.1-P,BRA018316.1-P,BRA022796.1-P,BRA031546.1-P,BRA002657.1-P,BRA013354.1-P,BRA012575.1-P,BRA020989.1-P,BRA020055.1-P,BRA017266.1-P,BRA002252.1-P,BRA024464.1-P,BRA039604.1-P,BRA005303.1-P,BRA000786.1-P,BRA002399.1-P,BRA020178.1-P,BRA035202.1-P,BRA032464.1-P,BRA008500.1-P,BRA036908.1-P,BRA009428.1-P,BRA017265.1-P,BRA005302.1-P,BRA005611.1-P,BRA006930.1-P,BRA006932.1-P,BRA0216…
GO:BP	regulation of biosynthetic process	GO:0009889	FALSE	1.17379e-25	24.9304	2085	31	31	15872	BRA040948.1-P,BRA021632.1-P,BRA018316.1-P,BRA022796.1-P,BRA031546.1-P,BRA002657.1-P,BRA013354.1-P,BRA012575.1-P,BRA020989.1-P,BRA020055.1-P,BRA017266.1-P,BRA002252.1-P,BRA024464.1-P,BRA039604.1-P,BRA005303.1-P,BRA000786.1-P,BRA002399.1-P,BRA020178.1-P,BRA035202.1-P,BRA032464.1-P,BRA008500.1-P,BRA036908.1-P,BRA009428.1-P,BRA017265.1-P,BRA005302.1-P,BRA005611.1-P,BRA006930.1-P,BRA006932.1-P,BRA0216…
GO:BP	regulation of nucleobase-containing compound metabolic process	GO:0019219	FALSE	1.51255e-25	24.8203	2102	31	31	15872	BRA040948.1-P,BRA021632.1-P,BRA018316.1-P,BRA022796.1-P,BRA031546.1-P,BRA002657.1-P,BRA013354.1-P,BRA012575.1-P,BRA020989.1-P,BRA020055.1-P,BRA017266.1-P,BRA002252.1-P,BRA024464.1-P,BRA039604.1-P,BRA005303.1-P,BRA000786.1-P,BRA002399.1-P,BRA020178.1-P,BRA035202.1-P,BRA032464.1-P,BRA008500.1-P,BRA036908.1-P,BRA009428.1-P,BRA017265.1-P,BRA005302.1-P,BRA005611.1-P,BRA006930.1-P,BRA006932.1-P,BRA0216…
GO:BP	regulation of cellular metabolic process	GO:0031323	FALSE	7.22761e-25	24.141	2210	31	31	15872	BRA040948.1-P,BRA021632.1-P,BRA018316.1-P,BRA022796.1-P,BRA031546.1-P,BRA002657.1-P,BRA013354.1-P,BRA012575.1-P,BRA020989.1-P,BRA020055.1-P,BRA017266.1-P,BRA002252.1-P,BRA024464.1-P,BRA039604.1-P,BRA005303.1-P,BRA000786.1-P,BRA002399.1-P,BRA020178.1-P,BRA035202.1-P,BRA032464.1-P,BRA008500.1-P,BRA036908.1-P,BRA009428.1-P,BRA017265.1-P,BRA005302.1-P,BRA005611.1-P,BRA006930.1-P,BRA006932.1-P,BRA0216…
GO:BP	regulation of nitrogen compound metabolic process	GO:0051171	FALSE	7.86587e-25	24.1043	2216	31	31	15872	BRA040948.1-P,BRA021632.1-P,BRA018316.1-P,BRA022796.1-P,BRA031546.1-P,BRA002657.1-P,BRA013354.1-P,BRA012575.1-P,BRA020989.1-P,BRA020055.1-P,BRA017266.1-P,BRA002252.1-P,BRA024464.1-P,BRA039604.1-P,BRA005303.1-P,BRA000786.1-P,BRA002399.1-P,BRA020178.1-P,BRA035202.1-P,BRA032464.1-P,BRA008500.1-P,BRA036908.1-P,BRA009428.1-P,BRA017265.1-P,BRA005302.1-P,BRA005611.1-P,BRA006930.1-P,BRA006932.1-P,BRA0216…
GO:BP	regulation of primary metabolic process	GO:0080090	FALSE	9.05268e-25	24.0432	2226	31	31	15872	BRA040948.1-P,BRA021632.1-P,BRA018316.1-P,BRA022796.1-P,BRA031546.1-P,BRA002657.1-P,BRA013354.1-P,BRA012575.1-P,BRA020989.1-P,BRA020055.1-P,BRA017266.1-P,BRA002252.1-P,BRA024464.1-P,BRA039604.1-P,BRA005303.1-P,BRA000786.1-P,BRA002399.1-P,BRA020178.1-P,BRA035202.1-P,BRA032464.1-P,BRA008500.1-P,BRA036908.1-P,BRA009428.1-P,BRA017265.1-P,BRA005302.1-P,BRA005611.1-P,BRA006930.1-P,BRA006932.1-P,BRA0216…
GO:BP	regulation of gene expression	GO:0010468	FALSE	1.07066e-24	23.9703	2238	31	31	15872	BRA040948.1-P,BRA021632.1-P,BRA018316.1-P,BRA022796.1-P,BRA031546.1-P,BRA002657.1-P,BRA013354.1-P,BRA012575.1-P,BRA020989.1-P,BRA020055.1-P,BRA017266.1-P,BRA002252.1-P,BRA024464.1-P,BRA039604.1-P,BRA005303.1-P,BRA000786.1-P,BRA002399.1-P,BRA020178.1-P,BRA035202.1-P,BRA032464.1-P,BRA008500.1-P,BRA036908.1-P,BRA009428.1-P,BRA017265.1-P,BRA005302.1-P,BRA005611.1-P,BRA006930.1-P,BRA006932.1-P,BRA0216…
GO:BP	DNA-templated transcription	GO:0006351	FALSE	1.71399e-24	23.766	2272	31	31	15872	BRA040948.1-P,BRA021632.1-P,BRA018316.1-P,BRA022796.1-P,BRA031546.1-P,BRA002657.1-P,BRA013354.1-P,BRA012575.1-P,BRA020989.1-P,BRA020055.1-P,BRA017266.1-P,BRA002252.1-P,BRA024464.1-P,BRA039604.1-P,BRA005303.1-P,BRA000786.1-P,BRA002399.1-P,BRA020178.1-P,BRA035202.1-P,BRA032464.1-P,BRA008500.1-P,BRA036908.1-P,BRA009428.1-P,BRA017265.1-P,BRA005302.1-P,BRA005611.1-P,BRA006930.1-P,BRA006932.1-P,BRA0216…
GO:BP	nucleic acid-templated transcription	GO:0097659	FALSE	1.71399e-24	23.766	2272	31	31	15872	BRA040948.1-P,BRA021632.1-P,BRA018316.1-P,BRA022796.1-P,BRA031546.1-P,BRA002657.1-P,BRA013354.1-P,BRA012575.1-P,BRA020989.1-P,BRA020055.1-P,BRA017266.1-P,BRA002252.1-P,BRA024464.1-P,BRA039604.1-P,BRA005303.1-P,BRA000786.1-P,BRA002399.1-P,BRA020178.1-P,BRA035202.1-P,BRA032464.1-P,BRA008500.1-P,BRA036908.1-P,BRA009428.1-P,BRA017265.1-P,BRA005302.1-P,BRA005611.1-P,BRA006930.1-P,BRA006932.1-P,BRA0216…
GO:BP	RNA biosynthetic process	GO:0032774	FALSE	1.81071e-24	23.7422	2276	31	31	15872	BRA040948.1-P,BRA021632.1-P,BRA018316.1-P,BRA022796.1-P,BRA031546.1-P,BRA002657.1-P,BRA013354.1-P,BRA012575.1-P,BRA020989.1-P,BRA020055.1-P,BRA017266.1-P,BRA002252.1-P,BRA024464.1-P,BRA039604.1-P,BRA005303.1-P,BRA000786.1-P,BRA002399.1-P,BRA020178.1-P,BRA035202.1-P,BRA032464.1-P,BRA008500.1-P,BRA036908.1-P,BRA009428.1-P,BRA017265.1-P,BRA005302.1-P,BRA005611.1-P,BRA006930.1-P,BRA006932.1-P,BRA0216…
GO:BP	regulation of macromolecule metabolic process	GO:0060255	FALSE	7.01805e-24	23.1538	2377	31	31	15872	BRA040948.1-P,BRA021632.1-P,BRA018316.1-P,BRA022796.1-P,BRA031546.1-P,BRA002657.1-P,BRA013354.1-P,BRA012575.1-P,BRA020989.1-P,BRA020055.1-P,BRA017266.1-P,BRA002252.1-P,BRA024464.1-P,BRA039604.1-P,BRA005303.1-P,BRA000786.1-P,BRA002399.1-P,BRA020178.1-P,BRA035202.1-P,BRA032464.1-P,BRA008500.1-P,BRA036908.1-P,BRA009428.1-P,BRA017265.1-P,BRA005302.1-P,BRA005611.1-P,BRA006930.1-P,BRA006932.1-P,BRA0216…
GO:BP	regulation of metabolic process	GO:0019222	FALSE	9.23394e-24	23.0346	2398	31	31	15872	BRA040948.1-P,BRA021632.1-P,BRA018316.1-P,BRA022796.1-P,BRA031546.1-P,BRA002657.1-P,BRA013354.1-P,BRA012575.1-P,BRA020989.1-P,BRA020055.1-P,BRA017266.1-P,BRA002252.1-P,BRA024464.1-P,BRA039604.1-P,BRA005303.1-P,BRA000786.1-P,BRA002399.1-P,BRA020178.1-P,BRA035202.1-P,BRA032464.1-P,BRA008500.1-P,BRA036908.1-P,BRA009428.1-P,BRA017265.1-P,BRA005302.1-P,BRA005611.1-P,BRA006930.1-P,BRA006932.1-P,BRA0216…
GO:BP	nucleobase-containing compound biosynthetic process	GO:0034654	FALSE	2.15377e-23	22.6668	2464	31	31	15872	BRA040948.1-P,BRA021632.1-P,BRA018316.1-P,BRA022796.1-P,BRA031546.1-P,BRA002657.1-P,BRA013354.1-P,BRA012575.1-P,BRA020989.1-P,BRA020055.1-P,BRA017266.1-P,BRA002252.1-P,BRA024464.1-P,BRA039604.1-P,BRA005303.1-P,BRA000786.1-P,BRA002399.1-P,BRA020178.1-P,BRA035202.1-P,BRA032464.1-P,BRA008500.1-P,BRA036908.1-P,BRA009428.1-P,BRA017265.1-P,BRA005302.1-P,BRA005611.1-P,BRA006930.1-P,BRA006932.1-P,BRA0216…
GO:BP	aromatic compound biosynthetic process	GO:0019438	FALSE	1.05761e-22	21.9757	2593	31	31	15872	BRA040948.1-P,BRA021632.1-P,BRA018316.1-P,BRA022796.1-P,BRA031546.1-P,BRA002657.1-P,BRA013354.1-P,BRA012575.1-P,BRA020989.1-P,BRA020055.1-P,BRA017266.1-P,BRA002252.1-P,BRA024464.1-P,BRA039604.1-P,BRA005303.1-P,BRA000786.1-P,BRA002399.1-P,BRA020178.1-P,BRA035202.1-P,BRA032464.1-P,BRA008500.1-P,BRA036908.1-P,BRA009428.1-P,BRA017265.1-P,BRA005302.1-P,BRA005611.1-P,BRA006930.1-P,BRA006932.1-P,BRA0216…
GO:BP	heterocycle biosynthetic process	GO:0018130	FALSE	1.20684e-22	21.9184	2604	31	31	15872	BRA040948.1-P,BRA021632.1-P,BRA018316.1-P,BRA022796.1-P,BRA031546.1-P,BRA002657.1-P,BRA013354.1-P,BRA012575.1-P,BRA020989.1-P,BRA020055.1-P,BRA017266.1-P,BRA002252.1-P,BRA024464.1-P,BRA039604.1-P,BRA005303.1-P,BRA000786.1-P,BRA002399.1-P,BRA020178.1-P,BRA035202.1-P,BRA032464.1-P,BRA008500.1-P,BRA036908.1-P,BRA009428.1-P,BRA017265.1-P,BRA005302.1-P,BRA005611.1-P,BRA006930.1-P,BRA006932.1-P,BRA0216…
GO:BP	organic cyclic compound biosynthetic process	GO:1901362	FALSE	2.28861e-22	21.6404	2658	31	31	15872	BRA040948.1-P,BRA021632.1-P,BRA018316.1-P,BRA022796.1-P,BRA031546.1-P,BRA002657.1-P,BRA013354.1-P,BRA012575.1-P,BRA020989.1-P,BRA020055.1-P,BRA017266.1-P,BRA002252.1-P,BRA024464.1-P,BRA039604.1-P,BRA005303.1-P,BRA000786.1-P,BRA002399.1-P,BRA020178.1-P,BRA035202.1-P,BRA032464.1-P,BRA008500.1-P,BRA036908.1-P,BRA009428.1-P,BRA017265.1-P,BRA005302.1-P,BRA005611.1-P,BRA006930.1-P,BRA006932.1-P,BRA0216…
GO:BP	regulation of cellular process	GO:0050794	FALSE	1.34282e-20	19.872	3029	31	31	15872	BRA040948.1-P,BRA021632.1-P,BRA018316.1-P,BRA022796.1-P,BRA031546.1-P,BRA002657.1-P,BRA013354.1-P,BRA012575.1-P,BRA020989.1-P,BRA020055.1-P,BRA017266.1-P,BRA002252.1-P,BRA024464.1-P,BRA039604.1-P,BRA005303.1-P,BRA000786.1-P,BRA002399.1-P,BRA020178.1-P,BRA035202.1-P,BRA032464.1-P,BRA008500.1-P,BRA036908.1-P,BRA009428.1-P,BRA017265.1-P,BRA005302.1-P,BRA005611.1-P,BRA006930.1-P,BRA006932.1-P,BRA0216…
GO:BP	RNA metabolic process	GO:0016070	FALSE	1.98015e-20	19.7033	3067	31	31	15872	BRA040948.1-P,BRA021632.1-P,BRA018316.1-P,BRA022796.1-P,BRA031546.1-P,BRA002657.1-P,BRA013354.1-P,BRA012575.1-P,BRA020989.1-P,BRA020055.1-P,BRA017266.1-P,BRA002252.1-P,BRA024464.1-P,BRA039604.1-P,BRA005303.1-P,BRA000786.1-P,BRA002399.1-P,BRA020178.1-P,BRA035202.1-P,BRA032464.1-P,BRA008500.1-P,BRA036908.1-P,BRA009428.1-P,BRA017265.1-P,BRA005302.1-P,BRA005611.1-P,BRA006930.1-P,BRA006932.1-P,BRA0216…
GO:BP	regulation of biological process	GO:0050789	FALSE	3.12317e-19	18.5054	3351	31	31	15872	BRA040948.1-P,BRA021632.1-P,BRA018316.1-P,BRA022796.1-P,BRA031546.1-P,BRA002657.1-P,BRA013354.1-P,BRA012575.1-P,BRA020989.1-P,BRA020055.1-P,BRA017266.1-P,BRA002252.1-P,BRA024464.1-P,BRA039604.1-P,BRA005303.1-P,BRA000786.1-P,BRA002399.1-P,BRA020178.1-P,BRA035202.1-P,BRA032464.1-P,BRA008500.1-P,BRA036908.1-P,BRA009428.1-P,BRA017265.1-P,BRA005302.1-P,BRA005611.1-P,BRA006930.1-P,BRA006932.1-P,BRA0216…
GO:BP	macromolecule biosynthetic process	GO:0009059	FALSE	5.62906e-19	18.2496	3415	31	31	15872	BRA040948.1-P,BRA021632.1-P,BRA018316.1-P,BRA022796.1-P,BRA031546.1-P,BRA002657.1-P,BRA013354.1-P,BRA012575.1-P,BRA020989.1-P,BRA020055.1-P,BRA017266.1-P,BRA002252.1-P,BRA024464.1-P,BRA039604.1-P,BRA005303.1-P,BRA000786.1-P,BRA002399.1-P,BRA020178.1-P,BRA035202.1-P,BRA032464.1-P,BRA008500.1-P,BRA036908.1-P,BRA009428.1-P,BRA017265.1-P,BRA005302.1-P,BRA005611.1-P,BRA006930.1-P,BRA006932.1-P,BRA0216…
GO:BP	biological regulation	GO:0065007	FALSE	8.93069e-19	18.0491	3466	31	31	15872	BRA040948.1-P,BRA021632.1-P,BRA018316.1-P,BRA022796.1-P,BRA031546.1-P,BRA002657.1-P,BRA013354.1-P,BRA012575.1-P,BRA020989.1-P,BRA020055.1-P,BRA017266.1-P,BRA002252.1-P,BRA024464.1-P,BRA039604.1-P,BRA005303.1-P,BRA000786.1-P,BRA002399.1-P,BRA020178.1-P,BRA035202.1-P,BRA032464.1-P,BRA008500.1-P,BRA036908.1-P,BRA009428.1-P,BRA017265.1-P,BRA005302.1-P,BRA005611.1-P,BRA006930.1-P,BRA006932.1-P,BRA0216…
GO:BP	cellular nitrogen compound biosynthetic process	GO:0044271	FALSE	9.94532e-19	18.0024	3478	31	31	15872	BRA040948.1-P,BRA021632.1-P,BRA018316.1-P,BRA022796.1-P,BRA031546.1-P,BRA002657.1-P,BRA013354.1-P,BRA012575.1-P,BRA020989.1-P,BRA020055.1-P,BRA017266.1-P,BRA002252.1-P,BRA024464.1-P,BRA039604.1-P,BRA005303.1-P,BRA000786.1-P,BRA002399.1-P,BRA020178.1-P,BRA035202.1-P,BRA032464.1-P,BRA008500.1-P,BRA036908.1-P,BRA009428.1-P,BRA017265.1-P,BRA005302.1-P,BRA005611.1-P,BRA006930.1-P,BRA006932.1-P,BRA0216…
GO:BP	nucleic acid metabolic process	GO:0090304	FALSE	1.8822e-18	17.7253	3550	31	31	15872	BRA040948.1-P,BRA021632.1-P,BRA018316.1-P,BRA022796.1-P,BRA031546.1-P,BRA002657.1-P,BRA013354.1-P,BRA012575.1-P,BRA020989.1-P,BRA020055.1-P,BRA017266.1-P,BRA002252.1-P,BRA024464.1-P,BRA039604.1-P,BRA005303.1-P,BRA000786.1-P,BRA002399.1-P,BRA020178.1-P,BRA035202.1-P,BRA032464.1-P,BRA008500.1-P,BRA036908.1-P,BRA009428.1-P,BRA017265.1-P,BRA005302.1-P,BRA005611.1-P,BRA006930.1-P,BRA006932.1-P,BRA0216…
GO:BP	nucleobase-containing compound metabolic process	GO:0006139	FALSE	2.46816e-17	16.6076	3856	31	31	15872	BRA040948.1-P,BRA021632.1-P,BRA018316.1-P,BRA022796.1-P,BRA031546.1-P,BRA002657.1-P,BRA013354.1-P,BRA012575.1-P,BRA020989.1-P,BRA020055.1-P,BRA017266.1-P,BRA002252.1-P,BRA024464.1-P,BRA039604.1-P,BRA005303.1-P,BRA000786.1-P,BRA002399.1-P,BRA020178.1-P,BRA035202.1-P,BRA032464.1-P,BRA008500.1-P,BRA036908.1-P,BRA009428.1-P,BRA017265.1-P,BRA005302.1-P,BRA005611.1-P,BRA006930.1-P,BRA006932.1-P,BRA0216…
GO:BP	gene expression	GO:0010467	FALSE	2.52863e-17	16.5971	3859	31	31	15872	BRA040948.1-P,BRA021632.1-P,BRA018316.1-P,BRA022796.1-P,BRA031546.1-P,BRA002657.1-P,BRA013354.1-P,BRA012575.1-P,BRA020989.1-P,BRA020055.1-P,BRA017266.1-P,BRA002252.1-P,BRA024464.1-P,BRA039604.1-P,BRA005303.1-P,BRA000786.1-P,BRA002399.1-P,BRA020178.1-P,BRA035202.1-P,BRA032464.1-P,BRA008500.1-P,BRA036908.1-P,BRA009428.1-P,BRA017265.1-P,BRA005302.1-P,BRA005611.1-P,BRA006930.1-P,BRA006932.1-P,BRA0216…
GO:BP	cellular biosynthetic process	GO:0044249	FALSE	8.67886e-17	16.0615	4015	31	31	15872	BRA040948.1-P,BRA021632.1-P,BRA018316.1-P,BRA022796.1-P,BRA031546.1-P,BRA002657.1-P,BRA013354.1-P,BRA012575.1-P,BRA020989.1-P,BRA020055.1-P,BRA017266.1-P,BRA002252.1-P,BRA024464.1-P,BRA039604.1-P,BRA005303.1-P,BRA000786.1-P,BRA002399.1-P,BRA020178.1-P,BRA035202.1-P,BRA032464.1-P,BRA008500.1-P,BRA036908.1-P,BRA009428.1-P,BRA017265.1-P,BRA005302.1-P,BRA005611.1-P,BRA006930.1-P,BRA006932.1-P,BRA0216…
GO:BP	heterocycle metabolic process	GO:0046483	FALSE	1.24662e-16	15.9043	4062	31	31	15872	BRA040948.1-P,BRA021632.1-P,BRA018316.1-P,BRA022796.1-P,BRA031546.1-P,BRA002657.1-P,BRA013354.1-P,BRA012575.1-P,BRA020989.1-P,BRA020055.1-P,BRA017266.1-P,BRA002252.1-P,BRA024464.1-P,BRA039604.1-P,BRA005303.1-P,BRA000786.1-P,BRA002399.1-P,BRA020178.1-P,BRA035202.1-P,BRA032464.1-P,BRA008500.1-P,BRA036908.1-P,BRA009428.1-P,BRA017265.1-P,BRA005302.1-P,BRA005611.1-P,BRA006930.1-P,BRA006932.1-P,BRA0216…
GO:BP	cellular aromatic compound metabolic process	GO:0006725	FALSE	1.66555e-16	15.7784	4100	31	31	15872	BRA040948.1-P,BRA021632.1-P,BRA018316.1-P,BRA022796.1-P,BRA031546.1-P,BRA002657.1-P,BRA013354.1-P,BRA012575.1-P,BRA020989.1-P,BRA020055.1-P,BRA017266.1-P,BRA002252.1-P,BRA024464.1-P,BRA039604.1-P,BRA005303.1-P,BRA000786.1-P,BRA002399.1-P,BRA020178.1-P,BRA035202.1-P,BRA032464.1-P,BRA008500.1-P,BRA036908.1-P,BRA009428.1-P,BRA017265.1-P,BRA005302.1-P,BRA005611.1-P,BRA006930.1-P,BRA006932.1-P,BRA0216…
GO:BP	organic cyclic compound metabolic process	GO:1901360	FALSE	1.93782e-16	15.7127	4120	31	31	15872	BRA040948.1-P,BRA021632.1-P,BRA018316.1-P,BRA022796.1-P,BRA031546.1-P,BRA002657.1-P,BRA013354.1-P,BRA012575.1-P,BRA020989.1-P,BRA020055.1-P,BRA017266.1-P,BRA002252.1-P,BRA024464.1-P,BRA039604.1-P,BRA005303.1-P,BRA000786.1-P,BRA002399.1-P,BRA020178.1-P,BRA035202.1-P,BRA032464.1-P,BRA008500.1-P,BRA036908.1-P,BRA009428.1-P,BRA017265.1-P,BRA005302.1-P,BRA005611.1-P,BRA006930.1-P,BRA006932.1-P,BRA0216…
GO:BP	organic substance biosynthetic process	GO:1901576	FALSE	1.49853e-15	14.8243	4400	31	31	15872	BRA040948.1-P,BRA021632.1-P,BRA018316.1-P,BRA022796.1-P,BRA031546.1-P,BRA002657.1-P,BRA013354.1-P,BRA012575.1-P,BRA020989.1-P,BRA020055.1-P,BRA017266.1-P,BRA002252.1-P,BRA024464.1-P,BRA039604.1-P,BRA005303.1-P,BRA000786.1-P,BRA002399.1-P,BRA020178.1-P,BRA035202.1-P,BRA032464.1-P,BRA008500.1-P,BRA036908.1-P,BRA009428.1-P,BRA017265.1-P,BRA005302.1-P,BRA005611.1-P,BRA006930.1-P,BRA006932.1-P,BRA0216…
GO:BP	biosynthetic process	GO:0009058	FALSE	4.87248e-15	14.3122	4570	31	31	15872	BRA040948.1-P,BRA021632.1-P,BRA018316.1-P,BRA022796.1-P,BRA031546.1-P,BRA002657.1-P,BRA013354.1-P,BRA012575.1-P,BRA020989.1-P,BRA020055.1-P,BRA017266.1-P,BRA002252.1-P,BRA024464.1-P,BRA039604.1-P,BRA005303.1-P,BRA000786.1-P,BRA002399.1-P,BRA020178.1-P,BRA035202.1-P,BRA032464.1-P,BRA008500.1-P,BRA036908.1-P,BRA009428.1-P,BRA017265.1-P,BRA005302.1-P,BRA005611.1-P,BRA006930.1-P,BRA006932.1-P,BRA0216…
GO:BP	cellular nitrogen compound metabolic process	GO:0034641	FALSE	1.7071e-14	13.7677	4758	31	31	15872	BRA040948.1-P,BRA021632.1-P,BRA018316.1-P,BRA022796.1-P,BRA031546.1-P,BRA002657.1-P,BRA013354.1-P,BRA012575.1-P,BRA020989.1-P,BRA020055.1-P,BRA017266.1-P,BRA002252.1-P,BRA024464.1-P,BRA039604.1-P,BRA005303.1-P,BRA000786.1-P,BRA002399.1-P,BRA020178.1-P,BRA035202.1-P,BRA032464.1-P,BRA008500.1-P,BRA036908.1-P,BRA009428.1-P,BRA017265.1-P,BRA005302.1-P,BRA005611.1-P,BRA006930.1-P,BRA006932.1-P,BRA0216…
GO:BP	macromolecule metabolic process	GO:0043170	FALSE	1.00033e-07	6.99986	7856	31	31	15872	BRA040948.1-P,BRA021632.1-P,BRA018316.1-P,BRA022796.1-P,BRA031546.1-P,BRA002657.1-P,BRA013354.1-P,BRA012575.1-P,BRA020989.1-P,BRA020055.1-P,BRA017266.1-P,BRA002252.1-P,BRA024464.1-P,BRA039604.1-P,BRA005303.1-P,BRA000786.1-P,BRA002399.1-P,BRA020178.1-P,BRA035202.1-P,BRA032464.1-P,BRA008500.1-P,BRA036908.1-P,BRA009428.1-P,BRA017265.1-P,BRA005302.1-P,BRA005611.1-P,BRA006930.1-P,BRA006932.1-P,BRA0216…
GO:BP	cellular metabolic process	GO:0044237	FALSE	2.80306e-07	6.55237	8121	31	31	15872	BRA040948.1-P,BRA021632.1-P,BRA018316.1-P,BRA022796.1-P,BRA031546.1-P,BRA002657.1-P,BRA013354.1-P,BRA012575.1-P,BRA020989.1-P,BRA020055.1-P,BRA017266.1-P,BRA002252.1-P,BRA024464.1-P,BRA039604.1-P,BRA005303.1-P,BRA000786.1-P,BRA002399.1-P,BRA020178.1-P,BRA035202.1-P,BRA032464.1-P,BRA008500.1-P,BRA036908.1-P,BRA009428.1-P,BRA017265.1-P,BRA005302.1-P,BRA005611.1-P,BRA006930.1-P,BRA006932.1-P,BRA0216…
GO:BP	nitrogen compound metabolic process	GO:0006807	FALSE	9.17278e-07	6.0375	8437	31	31	15872	BRA040948.1-P,BRA021632.1-P,BRA018316.1-P,BRA022796.1-P,BRA031546.1-P,BRA002657.1-P,BRA013354.1-P,BRA012575.1-P,BRA020989.1-P,BRA020055.1-P,BRA017266.1-P,BRA002252.1-P,BRA024464.1-P,BRA039604.1-P,BRA005303.1-P,BRA000786.1-P,BRA002399.1-P,BRA020178.1-P,BRA035202.1-P,BRA032464.1-P,BRA008500.1-P,BRA036908.1-P,BRA009428.1-P,BRA017265.1-P,BRA005302.1-P,BRA005611.1-P,BRA006930.1-P,BRA006932.1-P,BRA0216…
GO:BP	primary metabolic process	GO:0044238	FALSE	0.000126238	3.89881	9887	31	31	15872	BRA040948.1-P,BRA021632.1-P,BRA018316.1-P,BRA022796.1-P,BRA031546.1-P,BRA002657.1-P,BRA013354.1-P,BRA012575.1-P,BRA020989.1-P,BRA020055.1-P,BRA017266.1-P,BRA002252.1-P,BRA024464.1-P,BRA039604.1-P,BRA005303.1-P,BRA000786.1-P,BRA002399.1-P,BRA020178.1-P,BRA035202.1-P,BRA032464.1-P,BRA008500.1-P,BRA036908.1-P,BRA009428.1-P,BRA017265.1-P,BRA005302.1-P,BRA005611.1-P,BRA006930.1-P,BRA006932.1-P,BRA0216…
GO:BP	organic substance metabolic process	GO:0071704	FALSE	0.00085914	3.06594	10517	31	31	15872	BRA040948.1-P,BRA021632.1-P,BRA018316.1-P,BRA022796.1-P,BRA031546.1-P,BRA002657.1-P,BRA013354.1-P,BRA012575.1-P,BRA020989.1-P,BRA020055.1-P,BRA017266.1-P,BRA002252.1-P,BRA024464.1-P,BRA039604.1-P,BRA005303.1-P,BRA000786.1-P,BRA002399.1-P,BRA020178.1-P,BRA035202.1-P,BRA032464.1-P,BRA008500.1-P,BRA036908.1-P,BRA009428.1-P,BRA017265.1-P,BRA005302.1-P,BRA005611.1-P,BRA006930.1-P,BRA006932.1-P,BRA0216…
GO:BP	metabolic process	GO:0008152	FALSE	0.00403138	2.39455	11054	31	31	15872	BRA040948.1-P,BRA021632.1-P,BRA018316.1-P,BRA022796.1-P,BRA031546.1-P,BRA002657.1-P,BRA013354.1-P,BRA012575.1-P,BRA020989.1-P,BRA020055.1-P,BRA017266.1-P,BRA002252.1-P,BRA024464.1-P,BRA039604.1-P,BRA005303.1-P,BRA000786.1-P,BRA002399.1-P,BRA020178.1-P,BRA035202.1-P,BRA032464.1-P,BRA008500.1-P,BRA036908.1-P,BRA009428.1-P,BRA017265.1-P,BRA005302.1-P,BRA005611.1-P,BRA006930.1-P,BRA006932.1-P,BRA0216…
GO:BP	cellular process	GO:0009987	FALSE	0.0411458	1.38567	11913	31	31	15872	BRA040948.1-P,BRA021632.1-P,BRA018316.1-P,BRA022796.1-P,BRA031546.1-P,BRA002657.1-P,BRA013354.1-P,BRA012575.1-P,BRA020989.1-P,BRA020055.1-P,BRA017266.1-P,BRA002252.1-P,BRA024464.1-P,BRA039604.1-P,BRA005303.1-P,BRA000786.1-P,BRA002399.1-P,BRA020178.1-P,BRA035202.1-P,BRA032464.1-P,BRA008500.1-P,BRA036908.1-P,BRA009428.1-P,BRA017265.1-P,BRA005302.1-P,BRA005611.1-P,BRA006930.1-P,BRA006932.1-P,BRA0216…
